# Supplementary material for: The ancestral stringent response potentiator, DksA has been adapted throughout Salmonella evolution to orchestrate the expression of metabolic, motility, and virulence pathways
Source: Gut Microbes. 2021 Dec 20;14(1):1997294. doi: 10.1080/19490976.2021.1997294 (PMC8726615; doi:10.1080/19490976.2021.1997294)
Supplement: Supplemental Material [file KGMI_A_1997294_SM5644.zip]

Archive with 13 entries (12 files):
- Supplementary information/
- Supplementary information/Fig S1.pdf
- Supplementary information/Fig S2.pdf
- Supplementary information/Fig S3.pdf
- Supplementary information/Fig S4.pdf
- Supplementary information/Fig S5.pdf
- Supplementary information/Fig S6.pdf
- Supplementary information/Fig S7.pdf
- Supplementary information/Supporting information captions.docx
- Supplementary information/Table S1 DksA regulated genes.xlsx
- Supplementary information/Table S2 Core genes regulated by DksA .xlsx
- Supplementary information/Table S3 Bacterial strains and primers.xlsx
- Supplementary information/Table S4 Sequences deposited at SRA.xlsx
