# Supplementary material for: The ancestral stringent response potentiator, DksA has been adapted throughout Salmonella evolution to orchestrate the expression of metabolic, motility, and virulence pathways
Source: Gut Microbes. 2021 Dec 20;14(1):1997294. doi: 10.1080/19490976.2021.1997294 (PMC8726615; doi:10.1080/19490976.2021.1997294)
Supplement: Supplemental Material [file KGMI_A_1997294_SM5644.zip › Supplementary information/Table S1 DksA regulated genes.xlsx]

## Sheet: TS1 A
Table S3A: DksA-regulated genes in E. coli
Gene	base Mean	log2 Fold Change	lfcSE	stat	p-value	padj
neo	5136.47	14.7432	1.18414	12.4506	1.38868e-35	3.17201e-34
E1A98_20180	1016.94	13.3683	1.18821	11.2508	2.29483e-29	4.07696e-28
pdeH	12044.6	9.8639	0.234578	42.0496	0	0
motB	4926.69	9.02876	0.23646	38.183	0	0
fliD	11043.4	8.86883	0.198362	44.7103	0	0
fliT	2945.64	8.51566	0.271951	31.3133	3.07813e-215	2.65016e-213
fliS	2907.09	8.46491	0.283776	29.8295	1.61954e-195	1.29477e-193
motA	10396.3	8.42572	0.156826	53.7266	0	0
flxA	8254.69	8.26941	0.180355	45.8507	0	0
fliA	14497.3	8.19816	0.150554	54.4533	0	0
tap	7239.07	8.01348	0.187473	42.7448	0	0
SL1344_1726	5003.11	7.86109	0.204777	38.3886	0	0
aer	16194.5	7.75574	0.154729	50.1248	0	0
cheA	8359.43	7.7226	0.152227	50.7308	0	0
fliC	140082	7.67607	0.142961	53.6934	0	0
trg	14006.1	7.67464	0.153881	49.874	0	0
cheR	4502.31	7.44856	0.186465	39.9463	0	0
E1A98_20960	6633.09	7.41962	0.197765	37.5173	4.80557e-308	6.51956e-306
flgM	14988.9	7.24309	0.127865	56.6462	0	0
flgK	14085.9	7.23931	0.171664	42.1714	0	0
flhB	4773.71	7.15161	0.186541	38.3381	0	0
cheB	1327.97	7.10609	0.261295	27.1957	7.30592e-163	5.19184e-161
tar	12014.6	7.06939	0.147481	47.9343	0	0
cheW	5243.01	7.05933	0.161675	43.6637	0	0
SL1344_1867	3514.89	6.92024	0.191405	36.155	3.10242e-286	3.8582e-284
flgN	10341	6.86288	0.182231	37.6604	0	0
fliL	10898.9	6.8412	0.155219	44.0746	0	0
fliF	8335.13	6.7837	0.136493	49.6999	0	0
fliP	1630.74	6.76986	0.211772	31.9677	3.06354e-224	2.68931e-222
fliZ	3667.38	6.74717	0.16174	41.7162	0	0
fliE	180.876	6.68205	0.499762	13.3705	8.99846e-41	2.32868e-39
fliI	3084.47	6.67996	0.164654	40.5697	0	0
fliO	1277.01	6.6543	0.216641	30.7158	3.49923e-207	2.95586e-205
fliN	2868.56	6.45539	0.192114	33.6019	1.57176e-247	1.56372e-245
fliJ	1049.5	6.43011	0.231016	27.834	1.68388e-170	1.25645e-168
fliM	3817.69	6.38907	0.155479	41.0929	0	0
fliQ	365.106	6.37189	0.336156	18.9551	4.00656e-80	1.75857e-78
crfC	14085.7	6.34866	0.12604	50.3702	0	0
flgL	8715.67	6.26623	0.166269	37.6874	0	0
cheY	433.272	6.26103	0.322411	19.4194	5.28862e-84	2.51884e-82
cheZ	2084.59	6.20256	0.203385	30.4966	2.89182e-204	2.39754e-202
ves	683.224	6.16225	0.270772	22.7581	1.1939e-114	7.03303e-113
flgJ	2282.5	6.14045	0.165632	37.0729	7.67356e-301	1.01043e-298
flgC	4591.54	6.13633	0.166031	36.9589	5.24773e-299	6.7126e-297
fliH	2763.72	6.12873	0.179426	34.1574	1.03778e-255	1.10622e-253
fliR	398.961	6.05233	0.312693	19.3555	1.83164e-83	8.54194e-82
flgB	6456.46	5.99096	0.135635	44.1696	0	0
flhE	965.075	5.98736	0.200513	29.8602	6.47064e-196	5.2671e-194
uhpT	1386.17	5.93426	0.216177	27.4509	6.76966e-166	4.88835e-164
SL1344_4464	5562.64	5.92029	0.13446	44.03	0	0
fliK	2224.69	5.90112	0.18092	32.6172	2.33578e-233	2.1786e-231
flgA	1490.96	5.75878	0.179663	32.0532	1.97848e-225	1.77154e-223
flgF	2213.24	5.75184	0.167835	34.2709	2.13177e-257	2.32779e-255
fliG	4375.81	5.73116	0.137947	41.5461	0	0
flgH	1769.88	5.57274	0.154474	36.0755	5.49169e-285	6.47008e-283
SL1344_1083	160.069	5.56588	0.37413	14.8769	4.65783e-50	1.47895e-48
flhC	3507.37	5.55512	0.140819	39.4487	0	0
flgI	2702.58	5.51732	0.162633	33.925	2.8472e-252	2.9644e-250
lctR	2959.4	5.47767	0.237604	23.0538	1.34719e-117	8.04182e-116
flgE	5819.71	5.47225	0.11856	46.1561	0	0
flgD	5421.13	5.45965	0.157307	34.7069	6.20301e-264	6.94272e-262
flgG	3146.57	5.31991	0.157889	33.6939	7.10409e-249	7.22841e-247
SL1344_1235	3218.17	5.28193	0.146213	36.1248	9.26161e-286	1.12065e-283
flhA_2	3452.49	5.17382	0.147586	35.0564	3.11411e-269	3.57484e-267
araD	290.799	4.76947	0.24793	19.2371	1.81026e-82	8.26992e-81
lctP	5196.37	4.70374	0.140834	33.3991	1.41225e-244	1.37449e-242
metF	418.813	4.63506	0.213099	21.7508	6.79536e-105	3.62177e-103
lctD	7058.13	4.43026	0.206597	21.444	5.19497e-102	2.70441e-100
E1A98_07490	1.60662	4.05662	1.68647	2.40539	0.0161554	0.0287815
E1A98_08020	3.17514	4.00402	1.41434	2.83102	0.00464005	0.00910321
paaB_2	56.2787	3.92237	0.524633	7.4764	7.63837e-14	5.05126e-13
modA	3027.43	3.8513	0.140118	27.4861	2.5772e-166	1.89149e-164
modB	1798.94	3.83693	0.148869	25.7738	1.74461e-146	1.22041e-144
maoP	28436.7	3.65193	0.122798	29.7394	2.37543e-194	1.86576e-192
ypdK	160.028	3.64248	0.265533	13.7176	7.9655e-43	2.20133e-41
paaI	125.756	3.59999	0.674894	5.33416	9.59884e-08	3.6052e-07
paaB	60.1493	3.55955	0.467639	7.61176	2.70395e-14	1.83975e-13
E1A98_01265	540.312	3.53175	0.197286	17.9017	1.14453e-71	4.61625e-70
modC	1261.61	3.50369	0.158501	22.1052	2.8165e-108	1.55672e-106
paaF	133.452	3.50341	0.601508	5.82439	5.73233e-09	2.46529e-08
E1A98_05970	18.0573	3.39855	0.594876	5.71304	1.10978e-08	4.65213e-08
SL1344_3575	4623.91	3.33654	0.184389	18.0952	3.47965e-73	1.42921e-71
E1A98_09980	40.687	3.26655	0.415251	7.86643	3.64892e-15	2.65629e-14
paaI_2	101.036	3.24614	0.606264	5.35434	8.58708e-08	3.24425e-07
fdnG_1	865.464	3.2373	0.156678	20.6621	7.60089e-95	3.78102e-93
SL1344_3360	335.335	3.21385	0.20412	15.7449	7.44657e-56	2.62506e-54
rcsA	35.8003	3.13895	0.463312	6.77503	1.2438e-11	6.69289e-11
fdnG	1116.13	3.11562	0.157824	19.7411	9.57371e-87	4.60876e-85
glpT	801.312	3.06749	0.169057	18.1447	1.41349e-73	5.85945e-72
paaJ	70.253	3.02839	0.739501	4.09518	4.21837e-05	0.000114597
paaK	205.063	3.0153	0.594298	5.07372	3.90116e-07	1.34765e-06
ypdF	99.6668	2.98895	0.302352	9.88567	4.80359e-23	6.1976e-22
sdaC	5257.05	2.98017	0.126281	23.5996	3.89219e-123	2.45427e-121
fixC	47.7422	2.96937	0.352928	8.41355	3.978e-17	3.4249e-16
E1A98_12080	226.236	2.94734	0.190298	15.488	4.17783e-54	1.41698e-52
paaA	77.1479	2.94315	0.395146	7.44827	9.45722e-14	6.19005e-13
SL1344_0575	2.91594	2.86957	1.31835	2.17663	0.029508	0.0497018
E1A98_05260	8.69181	2.86595	0.76304	3.75596	0.000172677	0.000425
E1A98_07180	158.54	2.81586	0.342378	8.2244	1.96169e-16	1.58243e-15
azoR_1	30.1134	2.78104	0.425565	6.53493	6.36381e-11	3.21566e-10
gutD	1257.2	2.75916	0.194498	14.1861	1.11714e-45	3.29041e-44
exuT	4747.93	2.71169	0.189208	14.3318	1.38509e-46	4.13404e-45
ompN	152.982	2.70027	0.241018	11.2036	3.91492e-29	6.87337e-28
srlB	372.651	2.69651	0.188314	14.3193	1.65897e-46	4.91868e-45
tdcB	4721.09	2.68771	0.244021	11.0143	3.2624e-28	5.44992e-27
sdaB	2657.35	2.66938	0.170858	15.6234	5.04219e-55	1.73645e-53
SL1344_2187	204.458	2.65046	0.236883	11.1889	4.62152e-29	7.98862e-28
fdnH	223.238	2.6424	0.285306	9.26165	2.01305e-20	2.21436e-19
E1A98_06285	47.0039	2.60268	0.457417	5.68995	1.27078e-08	5.27273e-08
E1A98_05975	3.50138	2.51989	1.12395	2.24199	0.0249618	0.0428668
E1A98_07985	32.8041	2.51711	0.407208	6.18139	6.35386e-10	2.99119e-09
fdnI	230.821	2.50459	0.207529	12.0686	1.54715e-33	3.25192e-32
ycaD	1358.02	2.49469	0.136236	18.3115	6.70293e-75	2.80458e-73
SL1344_3067	113.244	2.49346	0.256991	9.70253	2.94118e-22	3.57817e-21
ydjZ_1	347.142	2.40461	0.238785	10.0702	7.48238e-24	1.00899e-22
E1A98_03415	2893.69	2.3756	0.160923	14.7623	2.56343e-49	8.02551e-48
E1A98_02720	653.079	2.37459	0.264824	8.96668	3.05587e-19	3.07441e-18
E1A98_01255	6.39573	2.36165	0.851452	2.77367	0.0055428	0.0107471
gspL	22.4552	2.35967	0.464476	5.08028	3.76881e-07	1.30798e-06
ynjE	1839.98	2.34762	0.126566	18.5486	8.37046e-77	3.569e-75
arfA	250.578	2.33835	0.20881	11.1985	4.14916e-29	7.22793e-28
E1A98_06305	683.843	2.33257	0.209001	11.1605	6.3602e-29	1.09518e-27
bor	345.743	2.33075	0.177928	13.0993	3.32098e-39	8.21438e-38
proA_2	17.8409	2.3263	0.490588	4.74186	2.11761e-06	6.75733e-06
E1A98_13820	483.002	2.32435	0.241272	9.63373	5.7598e-22	6.82186e-21
fixX	14.5329	2.31989	0.562387	4.12508	3.70601e-05	0.000101479
E1A98_09700	29.0607	2.30389	0.406474	5.668	1.44473e-08	5.95038e-08
E1A98_20450	9.2608	2.29803	0.668869	3.43569	0.000591051	0.00135214
pheP	888.855	2.29328	0.159645	14.3649	8.59233e-47	2.58174e-45
manP_2	56.2028	2.28013	0.308156	7.39928	1.36926e-13	8.89719e-13
E1A98_01260	3035.23	2.2738	0.175499	12.9562	2.16647e-38	5.30016e-37
E1A98_13815	831.827	2.2686	0.23005	9.86132	6.12394e-23	7.78889e-22
tdcA	17990.2	2.24391	0.202359	11.0888	1.42211e-28	2.42083e-27
mglB	6581.95	2.21435	0.163416	13.5504	7.8809e-42	2.11274e-40
cadA	172.949	2.19367	0.187825	11.6793	1.62607e-31	3.20702e-30
hslT	453.701	2.18867	0.194776	11.2369	2.6877e-29	4.73734e-28
E1A98_01085	5.8032	2.18821	0.87357	2.50491	0.0122484	0.0223638
E1A98_09855	2358.12	2.18579	0.16965	12.8841	5.53365e-38	1.33914e-36
E1A98_20115	24.082	2.17764	0.421243	5.16955	2.34653e-07	8.35089e-07
mglC	1061.01	2.17643	0.1604	13.5687	6.13637e-42	1.665e-40
paaZ	39.395	2.17295	0.374915	5.79585	6.79766e-09	2.89564e-08
E1A98_18080	31.6694	2.16705	0.377171	5.74555	9.16223e-09	3.84797e-08
treC	2317.44	2.16207	0.178956	12.0816	1.32127e-33	2.79025e-32
E1A98_13570	265.588	2.15544	0.171928	12.5368	4.69357e-36	1.08876e-34
E1A98_05385	9.48915	2.14946	0.658448	3.26443	0.00109685	0.00238494
E1A98_03410	1448.66	2.14493	0.203941	10.5174	7.18451e-26	1.04772e-24
celA	348.592	2.13771	0.170258	12.5557	3.69911e-36	8.62548e-35
ygiS	1822.73	2.10935	0.175443	12.023	2.69139e-33	5.60435e-32
yedE	2654.56	2.10545	0.17213	12.2317	2.10374e-34	4.50644e-33
ydfO_3	37.773	2.10141	0.353783	5.93981	2.85354e-09	1.26488e-08
E1A98_11470	85.4646	2.09449	0.250997	8.34468	7.14058e-17	5.96425e-16
cusF	10.1144	2.09309	0.632605	3.30868	0.000937363	0.00206017
E1A98_06300	664.705	2.08681	0.211956	9.84548	7.16937e-23	9.04149e-22
SL1344_1262	310.06	2.07758	0.216946	9.57648	1.00407e-21	1.16456e-20
cspF	219.024	2.07306	0.310054	6.68612	2.29158e-11	1.20274e-10
ydhC	1489.18	2.07246	0.147949	14.008	1.39351e-44	3.94858e-43
E1A98_16190	2600.48	2.06969	0.179079	11.5574	6.76937e-31	1.30071e-29
E1A98_06775	28.6901	2.04986	0.390657	5.24722	1.54415e-07	5.66187e-07
nrdF	150.396	2.04829	0.191069	10.7202	8.18654e-27	1.23821e-25
treB	6955.03	2.03599	0.172987	11.7696	5.59768e-32	1.12887e-30
flhD	304.01	2.03301	0.167298	12.152	5.59741e-34	1.19331e-32
cynT	26.4836	2.02915	0.400476	5.06686	4.04439e-07	1.3939e-06
E1A98_08065	42.7096	2.0267	0.416461	4.86648	1.13602e-06	3.72598e-06
wcaC	32.6378	2.01961	0.378034	5.34239	9.17297e-08	3.45104e-07
pepE	2389.91	2.01638	0.156716	12.8665	6.95167e-38	1.67326e-36
E1A98_12365	200.38	2.01553	0.26756	7.53299	4.95908e-14	3.3137e-13
astE	583.429	1.97973	0.505546	3.91602	9.00213e-05	0.000232024
bglB	32.376	1.96329	0.382189	5.13697	2.79208e-07	9.85039e-07
yrfB	17.8987	1.96036	0.485034	4.0417	5.30645e-05	0.000141748
gntP	871.613	1.95923	0.132901	14.742	3.46405e-49	1.07698e-47
E1A98_10690	13.5956	1.95571	0.535004	3.6555	0.00025668	0.00061849
yehU	2619.98	1.94504	0.138249	14.0691	5.87995e-45	1.68747e-43
yojI	206.137	1.9425	0.201545	9.63805	5.52262e-22	6.5583e-21
amyA	3408.76	1.94159	0.145705	13.3255	1.64424e-40	4.13555e-39
E1A98_03420	1413.6	1.93985	0.171132	11.3354	8.7654e-30	1.60174e-28
E1A98_13810	497.861	1.93687	0.224461	8.62899	6.1895e-18	5.74904e-17
pdhR	1962.85	1.93527	0.155156	12.473	1.04787e-35	2.41819e-34
E1A98_09850	1916.43	1.93132	0.234329	8.24189	1.69511e-16	1.37482e-15
mglA	770.283	1.93079	0.195806	9.86072	6.16041e-23	7.81307e-22
E1A98_19665	3551.19	1.92421	0.206093	9.33659	9.94827e-21	1.11068e-19
ytfT	581.93	1.92226	0.192636	9.97874	1.88844e-23	2.49397e-22
E1A98_05960	43.8013	1.91099	0.336126	5.68535	1.30548e-08	5.40171e-08
gmm	16.5428	1.91037	0.487984	3.91483	9.04681e-05	0.000233041
E1A98_03405	1226.1	1.90663	0.157027	12.142	6.32614e-34	1.34228e-32
E1A98_16720	5275.06	1.90365	0.19598	9.71346	2.64201e-22	3.24063e-21
ompF	70550	1.90083	0.108437	17.5293	8.55609e-69	3.38988e-67
E1A98_01000	3572.99	1.89716	0.1968	9.64004	5.41646e-22	6.44934e-21
ydfZ	654.706	1.8933	0.174069	10.8767	1.48776e-27	2.3536e-26
yedF	889.075	1.88722	0.171608	10.9973	3.93961e-28	6.53736e-27
fruK_2	1539.73	1.88628	0.172291	10.9482	6.77852e-28	1.09955e-26
yphF	28.6684	1.88415	0.380946	4.94598	7.57617e-07	2.52934e-06
dosP	319.474	1.87139	0.190387	9.82944	8.40883e-23	1.05452e-21
E1A98_08090	25.1215	1.86653	0.39778	4.69236	2.70073e-06	8.54498e-06
astB	1499.42	1.86509	0.521812	3.57427	0.00035121	0.000830184
araF	1569.51	1.86328	0.169128	11.017	3.16421e-28	5.30568e-27
SL1344_0677	160.496	1.86243	0.23152	8.04434	8.67127e-16	6.65888e-15
idnD	178.016	1.85621	0.230429	8.05545	7.91859e-16	6.11233e-15
idnK	63.5651	1.85558	0.267421	6.93879	3.95461e-12	2.22702e-11
wcaD	19.3315	1.84898	0.458956	4.02867	5.60925e-05	0.00014948
SL1344_1649	665.904	1.84862	0.133164	13.8823	8.10797e-44	2.28298e-42
E1A98_07300	790.568	1.84531	0.236384	7.80642	5.88372e-15	4.20789e-14
E1A98_05265	7.20229	1.83586	0.807097	2.27465	0.0229272	0.0397695
focA	7834.7	1.82908	0.155449	11.7664	5.81451e-32	1.16734e-30
E1A98_08100	5.53826	1.82422	0.827053	2.20569	0.0274058	0.0464933
ycaM	357.115	1.81473	0.147343	12.3164	7.39524e-35	1.60721e-33
yaaU	72.2575	1.81105	0.258678	7.00119	2.53806e-12	1.4475e-11
E1A98_08610	286.707	1.8098	0.231546	7.81613	5.44719e-15	3.90193e-14
cmtB	21.0992	1.80213	0.444417	4.05505	5.01226e-05	0.000134532
E1A98_08060	8.62185	1.80032	0.658965	2.73204	0.00629437	0.0120892
pppA	85.4002	1.7905	0.267963	6.6819	2.35857e-11	1.23501e-10
E1A98_12370	112.038	1.78756	0.28829	6.20055	5.62657e-10	2.66562e-09
ydfO_2	16.2844	1.78513	0.486136	3.67208	0.000240581	0.000582522
hofP	10.0585	1.78176	0.606197	2.93925	0.00329011	0.00661122
fcl	7.7344	1.78159	0.680842	2.61675	0.00887712	0.0166567
kduI	157.411	1.77991	0.196017	9.08039	1.08183e-19	1.12115e-18
SL1344_2969	653.549	1.77277	0.162398	10.9162	9.64564e-28	1.5478e-26
yeiP	549.481	1.77212	0.182427	9.71414	2.62451e-22	3.23324e-21
araG	733.438	1.77118	0.166346	10.6476	1.78928e-26	2.6702e-25
wzc	48.4721	1.7711	0.295131	6.00104	1.96058e-09	8.83048e-09
E1A98_20550	19.3084	1.76513	0.500789	3.5247	0.000423961	0.000992197
perR	71.8501	1.76113	0.24854	7.08591	1.38133e-12	8.10515e-12
ygjI	51.961	1.76002	0.2916	6.03571	1.58264e-09	7.17154e-09
allD	48.9073	1.75913	0.295852	5.94597	2.74817e-09	1.22423e-08
E1A98_01280	7.59031	1.75468	0.750865	2.33688	0.0194455	0.0343016
E1A98_03820	285.736	1.75326	0.211804	8.27773	1.25542e-16	1.03509e-15
astA	1158.18	1.7515	0.521228	3.36032	0.000778517	0.00173663
yjcS	47.9078	1.75076	0.301004	5.81638	6.01343e-09	2.57875e-08
E1A98_13805	435.728	1.74479	0.238705	7.3094	2.68344e-13	1.70408e-12
E1A98_04945	493.659	1.74343	0.538973	3.23472	0.00121762	0.00263347
coaD	767.893	1.73025	0.137564	12.5778	2.79716e-36	6.55649e-35
ddpF	125.754	1.72616	0.258836	6.66895	2.57642e-11	1.34436e-10
bglG	20.2159	1.72588	0.451522	3.82237	0.000132177	0.000330775
ytfQ	2937.4	1.72511	0.161196	10.7019	9.97178e-27	1.4931e-25
suhB	1390.99	1.72502	0.218378	7.89925	2.80579e-15	2.06264e-14
fimZ	6.01042	1.71716	0.774154	2.21811	0.0265474	0.0453809
E1A98_21770	245.436	1.71394	0.256296	6.68735	2.27253e-11	1.19555e-10
btuR	822.144	1.71086	0.145513	11.7575	6.4631e-32	1.29175e-30
pmrR	415.911	1.69727	0.188338	9.01187	2.02568e-19	2.06113e-18
E1A98_06295	249.605	1.69275	0.228476	7.40886	1.27388e-13	8.28947e-13
bioF	47.767	1.69011	0.293246	5.76347	8.24042e-09	3.47253e-08
kdtA	1910.53	1.6876	0.125202	13.479	2.07781e-41	5.43997e-40
paaF_2	627.235	1.68448	0.224218	7.51271	5.7916e-14	3.85848e-13
yaeI	187.781	1.68109	0.181231	9.27594	1.76066e-20	1.9415e-19
cdgI	57.0228	1.66948	0.302243	5.52363	3.32065e-08	1.31912e-07
oxc	26.8254	1.6636	0.38302	4.34338	1.40308e-05	4.07103e-05
pptA	513.951	1.66247	0.175249	9.48631	2.39359e-21	2.72674e-20
rhaM	9.39533	1.65652	0.610156	2.71491	0.00662932	0.0126835
hofC	137.753	1.64895	0.192548	8.56382	1.09184e-17	9.8951e-17
nuoL_2	17.2976	1.64802	0.474966	3.46976	0.000520916	0.00120151
sodA	1825.5	1.6319	0.122138	13.3611	1.02018e-40	2.62491e-39
E1A98_19860	90.5145	1.62991	0.246556	6.61071	3.82484e-11	1.97052e-10
E1A98_09860	2259.69	1.62725	0.150029	10.8462	2.07834e-27	3.24206e-26
rbsC_1	656.878	1.62444	0.156972	10.3486	4.24562e-25	6.01507e-24
pyrB	347.222	1.61766	0.146277	11.0589	1.98494e-28	3.36613e-27
E1A98_14930	36.2624	1.61667	0.338498	4.77602	1.78802e-06	5.74243e-06
yshB	504.719	1.61649	0.196401	8.23056	1.86342e-16	1.50859e-15
E1A98_16085	162.83	1.60823	0.185987	8.647	5.28707e-18	4.92105e-17
E1A98_12335	1771.78	1.60684	0.176464	9.10575	8.56713e-20	8.98245e-19
glpQ	1079.49	1.6026	0.135906	11.792	4.2911e-32	8.69288e-31
ampH	1370.6	1.60207	0.128849	12.4336	1.71666e-35	3.90127e-34
xapA	9.16642	1.59968	0.688884	2.32213	0.020226	0.0354826
bioB	47.6093	1.59594	0.299484	5.32896	9.87786e-08	3.70378e-07
SL1344_2993	183.609	1.5935	0.190411	8.36871	5.82512e-17	4.92988e-16
E1A98_05195	70.6693	1.58814	0.265714	5.97687	2.27468e-09	1.01939e-08
ygjV	114.51	1.58741	0.220062	7.21345	5.45511e-13	3.35474e-12
fixB	30.698	1.5847	0.377523	4.19763	2.69727e-05	7.56147e-05
srlE	728.729	1.58085	0.72085	2.19303	0.0283053	0.0478561
SL1344_1635	1237.47	1.57903	0.12765	12.37	3.79619e-35	8.41363e-34
yciH	105.086	1.56878	0.220409	7.11759	1.09833e-12	6.50429e-12
fxsA	1099.31	1.56699	0.157653	9.93949	2.80267e-23	3.65817e-22
yojF	152.093	1.56697	0.188037	8.33329	7.86245e-17	6.54279e-16
xynR	414.473	1.55993	0.160508	9.7187	2.50972e-22	3.10387e-21
tdcC	4099	1.55739	0.450688	3.45559	0.000549082	0.00126064
E1A98_12355	2245.63	1.55346	0.173893	8.93342	4.13044e-19	4.12768e-18
yihW	1044.53	1.54672	0.133278	11.6052	3.87788e-31	7.54838e-30
E1A98_13445	411.316	1.54353	0.136458	11.3114	1.15222e-29	2.08846e-28
ybhC	1216.29	1.53511	0.143313	10.7116	8.98229e-27	1.34945e-25
astD	1783.55	1.53472	0.516297	2.97254	0.00295344	0.00598034
E1A98_21220	111.768	1.53236	0.208927	7.33446	2.22619e-13	1.41975e-12
SL1344_2606	207.411	1.53104	0.166644	9.18746	4.02227e-20	4.3184e-19
SL1344_2896	301.4	1.53102	0.189462	8.08089	6.42945e-16	5.00602e-15
celB	700.321	1.52728	0.124828	12.2351	2.01878e-34	4.34524e-33
argD	847.93	1.52005	0.516709	2.9418	0.00326315	0.00655999
gspI	15.4327	1.5199	0.508186	2.99083	0.00278217	0.00565734
cadB	32.8587	1.5183	0.386655	3.92677	8.60956e-05	0.000222865
ptsP	192.183	1.5138	0.171995	8.80142	1.35094e-18	1.30913e-17
intQ_1	107.46	1.51276	0.219774	6.88326	5.84985e-12	3.24131e-11
slyX	452.454	1.51251	0.150673	10.0384	1.0337e-23	1.37734e-22
E1A98_03800	450.186	1.51129	0.20995	7.19835	6.09444e-13	3.72235e-12
E1A98_14430	2154.79	1.50688	0.176916	8.5175	1.63039e-17	1.45985e-16
ykgR	341.421	1.50572	0.180515	8.34123	7.35202e-17	6.12942e-16
uxaB	1897.39	1.50456	0.163618	9.19559	3.72925e-20	4.0231e-19
kdpA	27.9658	1.49973	0.390513	3.84041	0.00012283	0.000309285
hcaE	176.631	1.4979	0.177879	8.42087	3.73689e-17	3.22352e-16
ubiX	433.584	1.49683	0.166635	8.98265	2.64324e-19	2.67128e-18
citA	192.27	1.49445	0.168116	8.88937	6.14547e-19	6.1005e-18
SL1344_2897	160.289	1.4943	0.192235	7.77328	7.64775e-15	5.43476e-14
fes	11.9718	1.49096	0.571938	2.60686	0.0091376	0.0170596
yjfF	1094.83	1.48987	0.158117	9.42259	4.40113e-21	4.93831e-20
E1A98_21245	1866.78	1.48542	0.229674	6.46749	9.96446e-11	4.99562e-10
E1A98_02750	13.2616	1.48511	0.548947	2.70538	0.00682256	0.013031
hsdS	144.805	1.48269	0.208006	7.12811	1.01759e-12	6.05816e-12
wcaJ	31.7867	1.48187	0.380438	3.89518	9.81274e-05	0.000250465
hydA	373.25	1.48163	0.156879	9.44443	3.5734e-21	4.01962e-20
ppdA	48.963	1.47869	0.312492	4.73194	2.22383e-06	7.08116e-06
ybiA	398.199	1.47796	0.137499	10.7489	5.99791e-27	9.1026e-26
rlmH	678.567	1.4764	0.166982	8.84168	9.42936e-19	9.19722e-18
E1A98_20275	825.199	1.47583	0.183587	8.03885	9.06832e-16	6.95186e-15
fepE	7.91175	1.47441	0.675049	2.18415	0.0289515	0.0488563
uidC	16.3394	1.47194	0.505528	2.91169	0.00359484	0.00716887
bssD	66.1519	1.4696	0.309683	4.74549	2.08003e-06	6.64688e-06
groES	3576.66	1.4694	0.140993	10.4218	1.97188e-25	2.83862e-24
yadS	165.04	1.4643	0.179267	8.16825	3.12899e-16	2.47064e-15
yadB	454.439	1.46385	0.153085	9.56233	1.1514e-21	1.32514e-20
hcaT	451.889	1.46318	0.15435	9.4796	2.55249e-21	2.89303e-20
tolR	464.348	1.46238	0.141781	10.3144	6.06449e-25	8.53796e-24
SL1344_1094	241.84	1.46212	0.165153	8.85308	8.51369e-19	8.3771e-18
hokA	64.3557	1.45968	0.297001	4.91475	8.88973e-07	2.94592e-06
emrD	2239.68	1.45622	0.141114	10.3194	5.7572e-25	8.1309e-24
SL1344_1494	83.9183	1.45438	0.229043	6.34982	2.15567e-10	1.0559e-09
E1A98_12360	1163.36	1.44696	0.183588	7.88157	3.23289e-15	2.36112e-14
E1A98_21250	1827.47	1.44638	0.228398	6.33269	2.40926e-10	1.17497e-09
holE	403.988	1.44266	0.179469	8.03849	9.09513e-16	6.9605e-15
aqpZ	141.789	1.44064	0.205284	7.01776	2.25448e-12	1.2907e-11
ssuC	11.6115	1.44044	0.57531	2.50376	0.012288	0.0224085
dosC	303.9	1.43993	0.156785	9.18412	4.14916e-20	4.44397e-19
E1A98_12380	10.2673	1.43916	0.613114	2.3473	0.0189102	0.0333837
frlA	30.4009	1.43822	0.344701	4.17237	3.01453e-05	8.34635e-05
E1A98_11480	8.34511	1.4374	0.653827	2.19845	0.0279173	0.0473072
nikA	287.46	1.43494	0.169631	8.45918	2.69259e-17	2.35905e-16
E1A98_03810	327.386	1.43012	0.215979	6.62157	3.55409e-11	1.83314e-10
marT	38.6589	1.42973	0.311968	4.58294	4.58485e-06	1.40784e-05
E1A98_10335	175.271	1.42487	0.180769	7.88224	3.21568e-15	2.35238e-14
E1A98_01790	15.4114	1.42451	0.521565	2.73123	0.00630982	0.0121085
SL1344_4431	131.002	1.42127	0.218749	6.49728	8.1787e-11	4.10954e-10
SL1344_0630	718.918	1.41807	0.155578	9.11488	7.87597e-20	8.27717e-19
rpmJ2	23.8806	1.41784	0.458102	3.09503	0.00196795	0.0041113
SL1344_2189	235.871	1.41699	0.158574	8.93583	4.04149e-19	4.04782e-18
yidY	574.159	1.41688	0.185736	7.62846	2.37571e-14	1.62382e-13
argO	1683.42	1.41552	0.172695	8.19662	2.47235e-16	1.97303e-15
E1A98_21820	95.6129	1.41178	0.334496	4.2206	2.43648e-05	6.86477e-05
SL1344_2617	336.9	1.40667	0.185046	7.60173	2.92199e-14	1.98208e-13
ybaK	178.478	1.39997	0.197848	7.07596	1.48417e-12	8.66314e-12
E1A98_18085	225.459	1.39797	0.302089	4.62769	3.69762e-06	1.14642e-05
SL1344_3248	507.24	1.39793	0.144281	9.68893	3.36021e-22	4.07687e-21
rseC	689.402	1.39784	0.220344	6.34393	2.23978e-10	1.0959e-09
SL1344_3086	1139.42	1.39075	0.144182	9.64581	5.12044e-22	6.11312e-21
ebgA	251.981	1.38821	0.169704	8.18014	2.83507e-16	2.25046e-15
fklB	768.548	1.37986	0.142876	9.65776	4.55737e-22	5.49955e-21
SL1344_4247	131.798	1.37979	0.195181	7.06928	1.55744e-12	9.07899e-12
E1A98_07680	952.917	1.37808	0.11761	11.7174	1.03839e-31	2.05703e-30
mesJ	526.434	1.37406	0.139117	9.87701	5.2374e-23	6.71858e-22
E1A98_18890	188.363	1.37384	0.17275	7.95274	1.8243e-15	1.36123e-14
manP_1	78.7002	1.37144	0.284271	4.8244	1.40429e-06	4.56086e-06
pyrF	362.975	1.37098	0.169023	8.11121	5.01198e-16	3.92971e-15
E1A98_11475	223.818	1.36938	0.171647	7.97788	1.48872e-15	1.11829e-14
ymfA	11.9463	1.36915	0.586384	2.33491	0.0195482	0.034442
E1A98_02855	75.4353	1.36824	0.251417	5.44213	5.26461e-08	2.05132e-07
ybgC	1356.15	1.36739	0.135556	10.0873	6.28679e-24	8.52908e-23
ypdE	41.1023	1.36722	0.325909	4.19511	2.72745e-05	7.63651e-05
uidA	243.675	1.36493	0.182706	7.47062	7.98178e-14	5.26281e-13
epsM	16.792	1.36318	0.45911	2.96917	0.00298607	0.0060373
E1A98_04300	158.955	1.36206	0.195999	6.94932	3.67054e-12	2.06965e-11
E1A98_08275	1043.58	1.36052	0.262647	5.18003	2.21847e-07	7.93299e-07
E1A98_07035	41.6132	1.35943	0.303924	4.47291	7.71613e-06	2.31381e-05
lysO	259.834	1.35515	0.189883	7.13677	9.55503e-13	5.71897e-12
nikB	130.981	1.35445	0.240813	5.6245	1.86049e-08	7.59292e-08
uhpC	115.918	1.35406	0.213907	6.33015	2.44916e-10	1.19313e-09
yhjV	165.41	1.35198	0.191607	7.05601	1.7135e-12	9.93784e-12
SL1344_3354	71.0805	1.34922	0.255543	5.27983	1.29301e-07	4.78808e-07
nupC	1311.66	1.34564	0.124045	10.8479	2.0398e-27	3.19307e-26
E1A98_11690	29.5608	1.34192	0.357752	3.75099	0.000176141	0.000433049
SL1344_3247	1161.44	1.34135	0.133294	10.0631	8.04067e-24	1.08102e-22
entC	13.5642	1.3402	0.550855	2.43294	0.0149768	0.0268097
E1A98_12395	47.4792	1.34015	0.290367	4.61536	3.92406e-06	1.21326e-05
ddpC	118.546	1.33889	0.197134	6.7918	1.10741e-11	5.96614e-11
yebL	1112.89	1.33803	0.145431	9.20039	3.56653e-20	3.86619e-19
yafK	1961.63	1.338	0.171552	7.79938	6.22118e-15	4.42802e-14
cpdB	2029.93	1.33787	0.120574	11.0959	1.31335e-28	2.24423e-27
SL1344_0871	745.954	1.33621	0.131709	10.1452	3.48141e-24	4.75191e-23
yrfC	20.2333	1.33458	0.424519	3.14375	0.00166796	0.00353071
yhjB	36.9046	1.33398	0.328522	4.06055	4.89567e-05	0.00013156
E1A98_14440	1170.28	1.33374	0.200868	6.63987	3.13967e-11	1.63066e-10
E1A98_22080	110.043	1.33269	0.246271	5.41148	6.25043e-08	2.40405e-07
ybiP	691.018	1.32781	0.158396	8.38284	5.16655e-17	4.39746e-16
yehT	415.298	1.32224	0.150661	8.77622	1.69056e-18	1.62766e-17
cusC	51.8059	1.31756	0.453286	2.9067	0.00365268	0.00726801
E1A98_08985	338.87	1.31699	0.177509	7.41929	1.1775e-13	7.68465e-13
iap	284.096	1.314	0.157191	8.35928	6.31028e-17	5.3004e-16
ndk	1618.04	1.31262	0.133637	9.82225	9.03085e-23	1.12936e-21
setB	274.738	1.31087	0.181747	7.21261	5.48878e-13	3.37082e-12
htrE	57.097	1.30869	0.281646	4.64659	3.3747e-06	1.05654e-05
tatE	414.13	1.30282	0.193092	6.74713	1.50796e-11	8.0755e-11
bcfC	108.126	1.30243	0.205794	6.32882	2.47043e-10	1.20218e-09
metA	248.311	1.29978	0.176162	7.37832	1.60305e-13	1.03562e-12
E1A98_12115	52.5169	1.2988	0.274371	4.73376	2.20403e-06	7.02808e-06
queD	353.081	1.29706	0.224167	5.78612	7.203e-09	3.05957e-08
envC	11.3602	1.29691	0.591833	2.19135	0.0284265	0.0480246
apbE	338.288	1.29673	0.167508	7.74131	9.83972e-15	6.91341e-14
tolQ	479.153	1.29654	0.13548	9.56997	1.06935e-21	1.23707e-20
cynX	134.728	1.29497	0.203407	6.3664	1.9351e-10	9.54125e-10
zinT	72.0724	1.28859	0.277567	4.64244	3.44311e-06	1.07495e-05
SL1344_0638	2811.26	1.28798	0.171643	7.50382	6.19828e-14	4.11716e-13
E1A98_06345	57.5806	1.28697	0.265836	4.84123	1.29039e-06	4.20455e-06
SL1344_1671	439.475	1.28575	0.156529	8.21411	2.13749e-16	1.7119e-15
rnpA	1127.6	1.28505	0.21832	5.8861	3.95425e-09	1.73391e-08
E1A98_03825	30.641	1.28492	0.424489	3.02698	0.00247008	0.0050844
nikC	60.9634	1.28324	0.252648	5.07916	3.791e-07	1.31466e-06
yfbM	28.7644	1.28285	0.356397	3.59951	0.000318823	0.000758836
yddA	16.8888	1.28101	0.518663	2.46983	0.0135178	0.0244325
ppa	3352.5	1.28047	0.129316	9.90182	4.08763e-23	5.30444e-22
ddpB	184.043	1.27873	0.189357	6.75301	1.44812e-11	7.76436e-11
yniD	42.3173	1.27831	0.314233	4.06805	4.7409e-05	0.000127631
E1A98_07975	25.6294	1.27779	0.382015	3.34487	0.000823205	0.0018254
cvrA	2967.18	1.2747	0.111531	11.4291	2.99133e-30	5.51119e-29
paaJ_2	673.46	1.27383	0.26184	4.86491	1.1451e-06	3.75027e-06
ddpD	90.0928	1.27309	0.23604	5.39355	6.90795e-08	2.64107e-07
div	290.631	1.27178	0.150284	8.46249	2.61735e-17	2.29763e-16
cpsB	37.4017	1.27137	0.334839	3.79697	0.000146474	0.000364921
rhtB	174.969	1.27029	0.178596	7.11262	1.13857e-12	6.71591e-12
SL1344_2895	96.9467	1.27025	0.210206	6.04291	1.51361e-09	6.87964e-09
yfcA	569.796	1.26964	0.128747	9.86153	6.11122e-23	7.78889e-22
nac	163.518	1.26943	0.177822	7.13875	9.41816e-13	5.65974e-12
E1A98_19395	1935.02	1.26788	0.171441	7.39546	1.40924e-13	9.1437e-13
rluB_2	424.436	1.26714	0.176872	7.16414	7.82757e-13	4.74851e-12
rluC	728.984	1.26021	0.13861	9.09173	9.74754e-20	1.01724e-18
nikR	139.595	1.25587	0.214505	5.85474	4.77766e-09	2.07465e-08
malX	585.876	1.25342	0.152859	8.19984	2.40716e-16	1.92444e-15
E1A98_06280	24.8829	1.25156	0.471547	2.65415	0.00795086	0.0150321
mglA_2	38.8947	1.25113	0.314681	3.97585	7.01277e-05	0.000183774
rhaT	62.9339	1.25094	0.250367	4.99643	5.84018e-07	1.9778e-06
E1A98_13495	11.1422	1.25032	0.554356	2.25545	0.024105	0.041587
E1A98_21255	1387.21	1.24778	0.225847	5.52491	3.29662e-08	1.31294e-07
SL1344_1751	934.297	1.24459	0.128124	9.71398	2.62877e-22	3.23324e-21
fryB_2	51.0586	1.24354	0.284872	4.36526	1.26974e-05	3.7106e-05
E1A98_16680	73.4384	1.24221	0.243633	5.09872	3.41955e-07	1.19604e-06
E1A98_14435	1180.95	1.24177	0.182377	6.80884	9.83899e-12	5.33929e-11
efeO	57.3323	1.24087	0.275643	4.50173	6.74032e-06	2.03757e-05
SL1344_2788	312.334	1.24053	0.169586	7.31508	2.57235e-13	1.63585e-12
grcA	17279.1	1.23855	0.139916	8.85211	8.58789e-19	8.43157e-18
cusS	401.338	1.23681	0.151383	8.17008	3.08194e-16	2.43778e-15
dbpA	367.078	1.23502	0.146433	8.43401	3.34013e-17	2.90364e-16
yiaY	19.1968	1.22711	0.420658	2.91713	0.0035327	0.00704808
ttdA	27.9721	1.22469	0.361186	3.39073	0.000697061	0.00157058
SL1344_3209	2409.69	1.2221	0.108021	11.3136	1.12354e-29	2.04475e-28
yiaN	34.7709	1.22119	0.350755	3.48162	0.000498398	0.00115433
entE	26.1367	1.22035	0.392015	3.11303	0.00185175	0.00388851
SL1344_1636	1246.24	1.21951	0.143131	8.52024	1.59227e-17	1.42858e-16
E1A98_10700	54.9473	1.21509	0.274562	4.42556	9.61927e-06	2.85504e-05
E1A98_05890	84.4043	1.21368	0.24919	4.87051	1.11309e-06	3.65613e-06
SL1344_3704	461.166	1.21232	0.138699	8.74063	2.31812e-18	2.19877e-17
SL1344_2162	127.115	1.21169	0.197507	6.1349	8.52123e-10	3.96978e-09
E1A98_15600	91.7065	1.20975	0.241606	5.00713	5.52482e-07	1.87668e-06
E1A98_03815	314.305	1.20926	0.209086	5.78355	7.31424e-09	3.09528e-08
SL1344_1750	454.204	1.20762	0.142157	8.49502	1.97901e-17	1.75446e-16
SL1344_1218	274.571	1.20548	0.166646	7.23377	4.69775e-13	2.90897e-12
menD	1176.77	1.20477	0.125451	9.60355	7.72403e-22	9.07624e-21
E1A98_10765	14.9748	1.20297	0.503635	2.38858	0.0169135	0.0300364
hsdM	359.783	1.20201	0.141383	8.50177	1.86724e-17	1.65866e-16
tusE	409.007	1.20041	0.135427	8.86389	7.72667e-19	7.61945e-18
ybjF	167.689	1.1963	0.191682	6.24105	4.34636e-10	2.07891e-09
argF_2	180.695	1.19242	0.201016	5.93195	2.99349e-09	1.3243e-08
SL1344_0847	57.6114	1.19183	0.296865	4.01471	5.952e-05	0.000157956
E1A98_07305	1615.66	1.19172	0.170276	6.99878	2.58208e-12	1.46887e-11
fliY	1582.14	1.19087	0.18278	6.51533	7.25303e-11	3.65262e-10
ibaG	213.127	1.18984	0.212882	5.5892	2.28113e-08	9.22549e-08
napF	367.637	1.18941	0.151803	7.83522	4.6804e-15	3.36884e-14
SL1344_1757	1175.68	1.18862	0.146824	8.09553	5.70163e-16	4.46262e-15
ydjE_2	23.3551	1.18694	0.384528	3.08674	0.00202362	0.0042158
ppdD	13.7149	1.18429	0.493488	2.39983	0.0164027	0.0291987
endA	115.109	1.18206	0.20821	5.67727	1.36865e-08	5.64742e-08
oxyR_1	24.9848	1.17882	0.375957	3.13551	0.00171557	0.00362123
ydiM	33.6722	1.17866	0.369452	3.19028	0.00142133	0.00304756
cvpA	506.196	1.17791	0.153208	7.68829	1.49112e-14	1.03661e-13
SL1344_0593	33.6414	1.17744	0.370442	3.17847	0.00148053	0.00316389
SL1344_1216	97.1	1.17661	0.233856	5.03134	4.87066e-07	1.66077e-06
mhpB	22.7055	1.17384	0.426352	2.75323	0.00590109	0.0113827
purR_1	246.02	1.17066	0.20608	5.68057	1.34245e-08	5.54954e-08
E1A98_13560	84.4125	1.16865	0.244613	4.77757	1.7743e-06	5.70248e-06
marB	103.443	1.16716	0.204725	5.70113	1.19018e-08	4.96592e-08
E1A98_21850	20.3344	1.16062	0.425554	2.72732	0.00638515	0.0122478
yiaD	102.41	1.15929	0.220834	5.24963	1.52404e-07	5.59274e-07
ydjY	329.183	1.15893	0.15087	7.68165	1.5705e-14	1.08841e-13
bglH_2	45.5235	1.15784	0.294231	3.93515	8.31439e-05	0.000215664
ybhI	18.0321	1.15415	0.438354	2.63291	0.00846574	0.0159584
rbsA	2598.55	1.15386	0.109727	10.5157	7.31001e-26	1.06256e-24
E1A98_08615	114.879	1.15291	0.256513	4.49453	6.97226e-06	2.09918e-05
E1A98_00075	960.56	1.15169	0.139172	8.27529	1.28144e-16	1.0546e-15
fumC	1106.1	1.15145	0.2088	5.51459	3.49597e-08	1.38631e-07
E1A98_15270	44.9842	1.14935	0.308338	3.72757	0.000193334	0.000473498
E1A98_01760	32.456	1.14515	0.326302	3.50948	0.000448981	0.00104692
E1A98_16035	17.2937	1.14103	0.452082	2.52393	0.0116049	0.0212757
intS	114.991	1.14074	0.197178	5.78536	7.23554e-09	3.06805e-08
wcaI	21.1992	1.13943	0.413568	2.75513	0.00586695	0.0113217
ydjG	72.6462	1.13851	0.259117	4.39381	1.1138e-05	3.28058e-05
yehR	41.9141	1.13849	0.301637	3.77438	0.000160406	0.000396542
efeB	116.552	1.13793	0.206854	5.50112	3.77381e-08	1.48989e-07
xthA	426.109	1.1373	0.147259	7.72317	1.13471e-14	7.93766e-14
tusA	761.502	1.13611	0.146954	7.73106	1.06655e-14	7.47249e-14
E1A98_10755	134.017	1.13407	0.196026	5.78534	7.23667e-09	3.06805e-08
SL1344_3301	405.113	1.12778	0.143705	7.84788	4.23139e-15	3.06536e-14
phoH	1534.38	1.12681	0.517383	2.1779	0.0294137	0.0495616
yibK	235.854	1.12497	0.158085	7.11623	1.10921e-12	6.56001e-12
yvcK	614.512	1.12033	0.146385	7.65329	1.95896e-14	1.34927e-13
yccF	188.271	1.11877	0.173149	6.46134	1.0378e-10	5.19713e-10
E1A98_20285	1368.94	1.1186	0.163039	6.86096	6.83988e-12	3.77585e-11
ynjC	370.3	1.11574	0.160395	6.95623	3.49509e-12	1.9782e-11
E1A98_15200	201.065	1.11544	0.264021	4.22482	2.39133e-05	6.74606e-05
E1A98_12460	171.713	1.11184	0.183262	6.06692	1.30383e-09	5.96856e-09
mdtP	45.7073	1.11073	0.285011	3.89715	9.73311e-05	0.000248575
mutM	81.158	1.10506	0.281774	3.92182	8.78834e-05	0.000227167
bcfG	121.292	1.103	0.209114	5.27461	1.33039e-07	4.91433e-07
hydN	38.4942	1.10162	0.324236	3.39757	0.000679871	0.00153649
thiM	70.694	1.09808	0.243254	4.51414	6.35741e-06	1.92572e-05
uxuA	1198.84	1.09662	0.160008	6.85352	7.20528e-12	3.96778e-11
metC	402.326	1.09611	0.148633	7.37465	1.64781e-13	1.063e-12
priA	505.75	1.09591	0.133874	8.18614	2.69729e-16	2.14871e-15
SL1344_0872	1206.92	1.09561	0.127301	8.60645	7.53573e-18	6.92761e-17
dcuC_2	51.9813	1.09556	0.270697	4.04717	5.18399e-05	0.000138891
ydjZ_2	519.691	1.09537	0.139895	7.82998	4.87945e-15	3.50647e-14
cirA	208.741	1.09413	0.164803	6.63902	3.15769e-11	1.63482e-10
ygeD	412.154	1.08943	0.138928	7.84166	4.44614e-15	3.21573e-14
yciA	550.959	1.08825	0.162335	6.70372	2.03182e-11	1.07017e-10
hyi_2	127.256	1.08769	0.191502	5.6798	1.34855e-08	5.56963e-08
misL	35.5389	1.08623	0.35052	3.0989	0.00194239	0.00406359
xseB	2024.36	1.08549	0.13146	8.25717	1.49173e-16	1.21426e-15
yqcB	190.254	1.08503	0.164652	6.58987	4.40202e-11	2.24463e-10
xerC	302.031	1.08467	0.178855	6.06455	1.32327e-09	6.05137e-09
malE	6131.42	1.08367	0.200874	5.39476	6.86141e-08	2.62552e-07
SL1344_2350	262.784	1.08353	0.153976	7.03696	1.96475e-12	1.13353e-11
wcaL	47.1642	1.08271	0.29526	3.66696	0.000245448	0.000593984
caiT	53.159	1.08176	0.263931	4.09865	4.15567e-05	0.000113031
folK	137.721	1.08011	0.207329	5.20963	1.89215e-07	6.84263e-07
E1A98_01415	33.1158	1.07794	0.341738	3.15428	0.00160892	0.00341637
ldrA	19.6727	1.07781	0.468496	2.30057	0.0214162	0.037424
phnP	185.885	1.0767	0.185014	5.81954	5.90088e-09	2.53291e-08
E1A98_02985	970.793	1.07573	0.14775	7.28072	3.32048e-13	2.08887e-12
cutC_3	323.377	1.07518	0.155205	6.92745	4.28494e-12	2.40096e-11
pyrD	336.398	1.07447	0.145962	7.36131	1.82116e-13	1.1681e-12
SL1344_3943	2014.85	1.07356	0.124624	8.61441	7.03045e-18	6.48976e-17
rhaR	276.276	1.0695	0.150811	7.09167	1.32505e-12	7.78511e-12
E1A98_20280	2943.79	1.06895	0.238227	4.48712	7.21934e-06	2.17065e-05
E1A98_12320	954.468	1.06863	0.15599	6.85061	7.35369e-12	4.03956e-11
fepA	179.156	1.06624	0.178972	5.95759	2.55985e-09	1.14262e-08
aceE	10665.8	1.06493	0.122949	8.66152	4.65526e-18	4.35107e-17
ddpA	211.076	1.0649	0.211522	5.03449	4.79126e-07	1.63494e-06
torY	18.2655	1.06138	0.44642	2.37754	0.0174288	0.030878
creD	73.1355	1.0603	0.253412	4.18409	2.86308e-05	7.96645e-05
ybeT	15.5824	1.05889	0.466068	2.27197	0.0230881	0.0399866
ybfM	250.188	1.05873	0.197409	5.3631	8.1806e-08	3.10115e-07
putP	3737.46	1.05707	0.177838	5.94401	2.78125e-09	1.23651e-08
eutT	34.3438	1.05516	0.319808	3.29935	0.000969073	0.00212569
scpA	151.749	1.05467	0.19571	5.38895	7.08699e-08	2.7026e-07
galS	609.468	1.05407	0.156035	6.75537	1.42471e-11	7.64799e-11
SL1344_2946	120.873	1.04823	0.217183	4.82651	1.38948e-06	4.51756e-06
E1A98_03790	733.975	1.04739	0.193817	5.40404	6.51566e-08	2.50391e-07
nhaR	501.141	1.04487	0.133125	7.84875	4.20193e-15	3.04895e-14
fbaA_1	20.7534	1.04025	0.403664	2.57701	0.0099659	0.0185134
E1A98_09625	19.7341	1.0389	0.447009	2.32412	0.0201193	0.035337
E1A98_01680	46.4393	1.03764	0.294368	3.52497	0.000423531	0.00099171
napA	614.128	1.03702	0.135401	7.65892	1.8751e-14	1.2935e-13
E1A98_01765	85.0847	1.03386	0.258341	4.00193	6.28282e-05	0.000166046
E1A98_09815	131.293	1.03377	0.196189	5.26926	1.36974e-07	5.05359e-07
rnb	1791.55	1.03299	0.172918	5.9739	2.31654e-09	1.03712e-08
E1A98_03795	1067.57	1.03147	0.19052	5.41397	6.16412e-08	2.37494e-07
cdh	131.261	1.0299	0.191488	5.37838	7.51587e-08	2.85884e-07
eutA	81.5005	1.02887	0.226494	4.54261	5.55627e-06	1.69451e-05
uhpB	240.857	1.02869	0.165504	6.21549	5.11663e-10	2.43176e-09
gidB	125.564	1.02718	0.23538	4.36392	1.27751e-05	3.73085e-05
ybaA	71.9005	1.02662	0.263356	3.89822	9.69041e-05	0.000247767
yjdP	117.51	1.02586	0.198389	5.17092	2.32939e-07	8.29647e-07
SL1344_0761	270.362	1.02248	0.156469	6.53475	6.37176e-11	3.21605e-10
E1A98_14215	38.5204	1.02124	0.320328	3.1881	0.00143213	0.00306485
SL1344_3432	911.032	1.01791	0.141466	7.19546	6.22518e-13	3.79702e-12
fldI	426.727	1.01709	0.225752	4.50534	6.62666e-06	2.00592e-05
cytR	1308.86	1.01451	0.119484	8.49073	2.05347e-17	1.81687e-16
SL1344_4127	371.23	1.01206	0.144482	7.00475	2.47434e-12	1.41296e-11
SL1344_4231	313.53	1.01124	0.184472	5.48181	4.21005e-08	1.65192e-07
tusC	202.762	1.01114	0.163175	6.19668	5.76674e-10	2.72914e-09
SL1344_3211	167.845	1.00947	0.226015	4.46638	7.95551e-06	2.3808e-05
SL1344_3724	17.8304	1.00907	0.442956	2.27803	0.0227246	0.0394487
E1A98_03400	1007.95	1.00873	0.236781	4.26019	2.04249e-05	5.80954e-05
pdxY	481.398	1.00772	0.153526	6.5638	5.24522e-11	2.65944e-10
ydjJ	19.9692	1.00724	0.423206	2.38001	0.0173119	0.0306905
SL1344_4210	311.657	1.00654	0.184354	5.45985	4.76548e-08	1.86332e-07
metR	156.894	1.00575	0.190313	5.2847	1.25911e-07	4.66882e-07
SL1344_0472	78.569	1.00538	0.259783	3.87009	0.000108795	0.000275807
kdpB	114.443	1.00381	0.204529	4.90793	9.20434e-07	3.04341e-06
pyrI	286.836	1.00247	0.159341	6.29136	3.14705e-10	1.51825e-09
dhaM	911.58	-1.00289	0.129215	-7.76141	8.3989e-15	5.94966e-14
clpP	7249.42	-1.00807	0.115538	-8.72505	2.66061e-18	2.5077e-17
mraZ	891.251	-1.00954	0.128254	-7.87146	3.50517e-15	2.55581e-14
nanM	92.7298	-1.01	0.242114	-4.17161	3.02452e-05	8.36885e-05
hfQ	4364.13	-1.01058	0.125107	-8.07774	6.59776e-16	5.12815e-15
slt	2103.16	-1.01116	0.125984	-8.02609	1.00627e-15	7.63571e-15
uvrA	1443.41	-1.01152	0.117969	-8.57444	9.95736e-18	9.06079e-17
ribD	1742.81	-1.01214	0.129729	-7.80196	6.09529e-15	4.35225e-14
pdxJ	926.508	-1.01363	0.135422	-7.48497	7.15628e-14	4.73944e-13
fnr	2983.45	-1.01365	0.11522	-8.79751	1.39881e-18	1.35259e-17
gntR	3701.02	-1.01547	0.106257	-9.55674	1.21524e-21	1.39503e-20
SL1344_1307	604.706	-1.01598	0.151483	-6.70692	1.98773e-11	1.04942e-10
fdnG_2	23987.1	-1.01666	0.183932	-5.52737	3.2506e-08	1.29705e-07
SL1344_1396	5263.37	-1.01671	0.106732	-9.5258	1.63777e-21	1.87527e-20
frdD	2937.35	-1.01707	0.142035	-7.16068	8.0275e-13	4.85664e-12
uspD	1972.86	-1.01708	0.154286	-6.59216	4.33475e-11	2.21537e-10
SL1344_0414	2898.07	-1.01823	0.117098	-8.69558	3.45062e-18	3.23866e-17
fldB	1062.69	-1.02062	0.126565	-8.06399	7.38417e-16	5.71954e-15
asd	3074.25	-1.0208	0.115113	-8.86783	7.45878e-19	7.37151e-18
folX	1663.55	-1.02105	0.133519	-7.6472	2.05407e-14	1.41261e-13
copR	151.415	-1.02321	0.223	-4.58837	4.46719e-06	1.37266e-05
ppnN	13311.3	-1.02662	0.132595	-7.74254	9.74514e-15	6.86575e-14
osmE	3497.97	-1.0268	0.148268	-6.92528	4.35125e-12	2.43507e-11
clpX	8656.17	-1.02729	0.130068	-7.89805	2.83295e-15	2.0792e-14
E1A98_14730	1638.82	-1.02731	0.182199	-5.63841	1.71628e-08	7.01714e-08
SL1344_3069	669.484	-1.02792	0.141185	-7.28066	3.32203e-13	2.08887e-12
gfcA	19.7577	-1.02979	0.412786	-2.49474	0.0126049	0.0229191
SL1344_2780	1675.91	-1.0317	0.199602	-5.16877	2.35636e-07	8.37922e-07
SL1344_1057	7378.23	-1.03366	0.176943	-5.8418	5.16398e-09	2.23374e-08
SL1344_2266	110.677	-1.03402	0.195158	-5.29838	1.16837e-07	4.35173e-07
dcuC	3310.67	-1.03566	0.185214	-5.59171	2.24845e-08	9.10156e-08
ubiC	863.241	-1.03568	0.157698	-6.56748	5.11731e-11	2.59753e-10
leuD	310.417	-1.03645	0.147896	-7.00795	2.41828e-12	1.38271e-11
yhjD	2988.57	-1.03989	0.125674	-8.2745	1.28998e-16	1.05968e-15
rpsR	1788	-1.04068	0.175958	-5.91435	3.33187e-09	1.46819e-08
baeR	352.86	-1.0407	0.150708	-6.90543	5.00532e-12	2.78717e-11
SL1344_1105	1101.79	-1.04153	0.143447	-7.26074	3.84977e-13	2.40048e-12
SL1344_0459	5006.14	-1.04214	0.124157	-8.39374	4.70921e-17	4.03891e-16
SL1344_1023	274.668	-1.04291	0.153143	-6.81005	9.75635e-12	5.30087e-11
ansB	17160.7	-1.04538	0.135633	-7.70744	1.28366e-14	8.93774e-14
ptsG	1603.83	-1.04696	0.129773	-8.06769	7.16405e-16	5.55866e-15
evgA	799.416	-1.04703	0.154017	-6.79816	1.05962e-11	5.72936e-11
pepD	5193.22	-1.04986	0.116911	-8.98004	2.70665e-19	2.7292e-18
yefM	331.55	-1.05271	0.175164	-6.00987	1.85667e-09	8.37093e-09
rplI	4311.9	-1.05279	0.175994	-5.98195	2.20483e-09	9.90073e-09
erfK	3669.83	-1.05295	0.112836	-9.33165	1.04233e-20	1.16082e-19
manZ	2289.25	-1.0537	0.18219	-5.78353	7.31473e-09	3.09528e-08
lsrG	157.755	-1.05461	0.179839	-5.86416	4.5141e-09	1.96975e-08
uspG	5265.03	-1.05472	0.127617	-8.26474	1.39997e-16	1.14792e-15
SL1344_0360	1483.36	-1.05504	0.168689	-6.25432	3.99243e-10	1.91782e-09
SL1344_4205	1563.47	-1.05836	0.130777	-8.09289	5.82664e-16	4.55251e-15
pxpC	946.085	-1.06115	0.145801	-7.27808	3.38611e-13	2.12618e-12
pspC	114.6	-1.06142	0.212074	-5.00494	5.58783e-07	1.89664e-06
SL1344_4447	668.379	-1.06151	0.130248	-8.14988	3.64284e-16	2.8713e-15
rplC	3598.19	-1.06157	0.251132	-4.22712	2.367e-05	6.68164e-05
cpxP	1487.19	-1.06297	0.196734	-5.40305	6.55161e-08	2.51557e-07
hrpA	1727.05	-1.06332	0.132175	-8.04476	8.64165e-16	6.64754e-15
E1A98_06980	2150.78	-1.0641	0.149138	-7.13499	9.67928e-13	5.7856e-12
rbsA_2	38.3526	-1.06502	0.310879	-3.42583	0.000612921	0.0013986
iraP	927.645	-1.0654	0.127086	-8.38327	5.14765e-17	4.38972e-16
gyrI	494.075	-1.06811	0.202488	-5.27494	1.32797e-07	4.90944e-07
yajO	1843.28	-1.06894	0.133122	-8.02978	9.76449e-16	7.42201e-15
rplB	4025.01	-1.06916	0.483853	-2.20969	0.0271269	0.0461462
yrdA	1251.39	-1.06922	0.122152	-8.75323	2.07339e-18	1.97083e-17
yafC	422.747	-1.0717	0.147283	-7.27643	3.42775e-13	2.1493e-12
hdfR	492.01	-1.07548	0.135845	-7.91695	2.43417e-15	1.79535e-14
yfdC	341.426	-1.07616	0.149374	-7.20449	5.82636e-13	3.57324e-12
icc	4695.73	-1.07683	0.13539	-7.95353	1.81267e-15	1.35708e-14
pepN	6837.22	-1.07715	0.112206	-9.59974	8.01493e-22	9.39341e-21
SL1344_4251	148.963	-1.0775	0.212733	-5.06504	4.08321e-07	1.40619e-06
cydB	12458.7	-1.07854	0.157829	-6.83363	8.27934e-12	4.51481e-11
lutA_1	433.753	-1.07927	0.155875	-6.92399	4.39109e-12	2.4543e-11
nhaA	1306.39	-1.08099	0.14168	-7.62981	2.35092e-14	1.60934e-13
hslJ	427.096	-1.081	0.144209	-7.49609	6.57511e-14	4.361e-13
htrB	1615.05	-1.08184	0.134985	-8.01452	1.10569e-15	8.34766e-15
murP	370.891	-1.08377	0.161032	-6.73016	1.69479e-11	9.00857e-11
ssrS	126199	-1.08471	0.231616	-4.68322	2.82397e-06	8.90974e-06
mntS	8781.23	-1.08477	0.249378	-4.34989	1.36205e-05	3.96483e-05
ldcC	1319.15	-1.08564	0.138709	-7.82678	5.00514e-15	3.59103e-14
hybC	2311.6	-1.08574	0.137597	-7.89075	3.00365e-15	2.20088e-14
lolA	677.548	-1.08756	0.136998	-7.9385	2.04643e-15	1.51938e-14
yfgA	3784.67	-1.09198	0.124447	-8.77464	1.71449e-18	1.64716e-17
rmf	2363.47	-1.09604	0.253817	-4.31821	1.57303e-05	4.52599e-05
SL1344_2447	712.389	-1.09798	0.158469	-6.9287	4.24728e-12	2.38583e-11
gcl	315.42	-1.09835	0.152103	-7.22109	5.15722e-13	3.18467e-12
rplP	3405.49	-1.09938	0.429288	-2.56094	0.0104389	0.0193199
dnaQ	1151.05	-1.10334	0.12388	-8.90654	5.26486e-19	5.24961e-18
manY	1598.56	-1.10558	0.1522	-7.26399	3.75842e-13	2.35006e-12
rplV	2512.96	-1.10632	0.503395	-2.19771	0.0279695	0.0473778
SL1344_0818	167.516	-1.10809	0.218313	-5.07569	3.86096e-07	1.33479e-06
glgC	4613.18	-1.10915	0.13429	-8.25937	1.46442e-16	1.1963e-15
SL1344_2379	3818.35	-1.11107	0.132496	-8.38566	5.04411e-17	4.31788e-16
crcB	127.836	-1.11119	0.217503	-5.10883	3.24167e-07	1.13738e-06
cysB	1167.79	-1.11281	0.143519	-7.75377	8.92006e-15	6.30886e-14
lafU	108.22	-1.1136	0.213425	-5.21776	1.811e-07	6.5704e-07
cysK	3481.27	-1.11414	0.159921	-6.96678	3.24274e-12	1.84002e-11
SL1344_3447	32.2391	-1.11414	0.344879	-3.23051	0.00123568	0.00266763
rplW	1757.06	-1.11484	0.257195	-4.33459	1.46031e-05	4.22067e-05
hybB	1565.93	-1.11564	0.122277	-9.12384	7.25083e-20	7.63811e-19
lutB	1042.59	-1.1183	0.148305	-7.5405	4.68155e-14	3.13293e-13
polA	2882.71	-1.11883	0.134427	-8.32297	8.57875e-17	7.11242e-16
ygfZ	4602.16	-1.12153	0.116873	-9.59616	8.29765e-22	9.67411e-21
tqsA	503.67	-1.12157	0.156294	-7.17602	7.17697e-13	4.3716e-12
dps	33537	-1.12193	0.121569	-9.22875	2.73817e-20	2.98995e-19
csgD	41.3898	-1.12195	0.329487	-3.40516	0.000661258	0.00149896
ytfB	1789.09	-1.12237	0.126845	-8.84837	8.88061e-19	8.69989e-18
narI	171.817	-1.12263	0.200395	-5.60205	2.1183e-08	8.60759e-08
SL1344_3932	6168.03	-1.12331	0.103397	-10.864	1.71115e-27	2.69747e-26
lsrB	327.175	-1.12422	0.159328	-7.056	1.71365e-12	9.93784e-12
tus	428.018	-1.12712	0.14766	-7.63321	2.28976e-14	1.56987e-13
SL1344_3798	580.071	-1.12825	0.134909	-8.3631	6.10919e-17	5.15081e-16
argR	1302.77	-1.12966	0.122384	-9.23049	2.69396e-20	2.94887e-19
lysS_2	7240	-1.1333	0.118064	-9.5991	8.06417e-22	9.42645e-21
frdA	18182.8	-1.13334	0.148807	-7.61612	2.61415e-14	1.78136e-13
E1A98_05800	70.1164	-1.13363	0.241919	-4.68599	2.78612e-06	8.80271e-06
yeiE	1895.83	-1.13408	0.115617	-9.80898	1.03001e-22	1.28449e-21
proV	85.0071	-1.13512	0.265179	-4.28057	1.86415e-05	5.33277e-05
norR_2	5689.18	-1.13663	0.13011	-8.73592	2.41673e-18	2.28746e-17
nrdR	834.795	-1.13956	0.148401	-7.67893	1.60426e-14	1.11009e-13
zntB	1114.99	-1.14033	0.152881	-7.45897	8.72012e-14	5.73274e-13
rpmC	2070.66	-1.14059	0.441155	-2.58546	0.00972503	0.0180885
rplD	2912.94	-1.14255	0.240676	-4.74726	2.06189e-06	6.59363e-06
katE	1062.21	-1.14265	0.166888	-6.84679	7.55242e-12	4.13858e-11
yhfC	162.539	-1.14482	0.224929	-5.08969	3.58654e-07	1.25054e-06
agp	9144.86	-1.14903	0.137329	-8.36697	5.912e-17	4.99397e-16
moeA	721.878	-1.14927	0.132153	-8.69651	3.42251e-18	3.21903e-17
SL1344_1445	199.907	-1.15209	0.173488	-6.64076	3.1206e-11	1.62264e-10
malQ	1184.3	-1.15373	0.149014	-7.74243	9.75344e-15	6.86575e-14
rcsB	2618.66	-1.161	0.114422	-10.1467	3.42926e-24	4.69504e-23
oppD	3253.91	-1.16535	0.160483	-7.26151	3.82787e-13	2.39015e-12
metJ	941.148	-1.16592	0.13306	-8.76237	1.91193e-18	1.8251e-17
E1A98_05810	510.04	-1.16596	0.145629	-8.00638	1.18131e-15	8.90354e-15
SL1344_3245	2189.08	-1.16644	0.145126	-8.0374	9.17658e-16	7.01084e-15
pxpB	453.205	-1.16935	0.177011	-6.60611	3.94541e-11	2.0303e-10
smpA	2025.38	-1.17123	0.129701	-9.03025	1.71281e-19	1.75475e-18
SL1344_2409	2736.76	-1.17136	0.128124	-9.14238	6.1094e-20	6.51233e-19
E1A98_13385	621.485	-1.17583	0.145304	-8.09219	5.86017e-16	4.57073e-15
mobA	292.787	-1.17914	0.164741	-7.15753	8.2145e-13	4.96307e-12
ghoS	115.281	-1.18232	0.214004	-5.52477	3.29922e-08	1.31294e-07
rna	1385.44	-1.18242	0.112782	-10.484	1.02273e-25	1.48181e-24
malI	462.055	-1.18489	0.166005	-7.13765	9.4937e-13	5.69575e-12
hcr	258.076	-1.18592	0.168669	-7.03103	2.05012e-12	1.17823e-11
stpA	127.029	-1.18674	0.192412	-6.16771	6.92844e-10	3.25143e-09
yrbN	17.0173	-1.19082	0.462608	-2.57414	0.0100489	0.018652
E1A98_17250	129.102	-1.19194	0.19575	-6.08908	1.13559e-09	5.24668e-09
SL1344_3137	268.444	-1.1923	0.168327	-7.08322	1.40845e-12	8.24265e-12
bioH	151.83	-1.19743	0.211526	-5.6609	1.50582e-08	6.18493e-08
SL1344_3511	1749.79	-1.19823	0.130708	-9.16728	4.85095e-20	5.18323e-19
SL1344_0493	1496.21	-1.1993	0.152976	-7.83979	4.51294e-15	3.25878e-14
mgrB	359.399	-1.201	0.169498	-7.08563	1.38413e-12	8.11091e-12
SL1344_2781	56.3463	-1.20189	0.297207	-4.04395	5.25578e-05	0.000140646
torT	411.963	-1.20262	0.149477	-8.04552	8.58789e-16	6.61756e-15
fic	751.221	-1.20852	0.171857	-7.03214	2.03392e-12	1.17192e-11
himA	17515.3	-1.20938	0.140806	-8.58903	8.77052e-18	8.02978e-17
SL1344_3319	2122.99	-1.21208	0.1302	-9.30933	1.28646e-20	1.42209e-19
yihS	116.784	-1.21299	0.236592	-5.12692	2.94522e-07	1.0358e-06
hisD	423.502	-1.21326	0.160252	-7.57096	3.70469e-14	2.50542e-13
yohK	635.83	-1.21438	0.134532	-9.02664	1.77023e-19	1.80943e-18
SL1344_2449	1177.45	-1.21877	0.166588	-7.31609	2.55305e-13	1.62589e-12
SL1344_3428	3906.07	-1.22046	0.154338	-7.90769	2.62218e-15	1.93084e-14
gmhB	678.835	-1.22314	0.159166	-7.68464	1.53428e-14	1.06495e-13
betI	329.844	-1.22528	0.159806	-7.66729	1.75671e-14	1.2137e-13
SL1344_1370	518.568	-1.22829	0.152826	-8.03718	9.19261e-16	7.01113e-15
helD	1459.68	-1.2311	0.143745	-8.56447	1.0857e-17	9.85943e-17
exuR	2833.06	-1.23121	0.116563	-10.5626	4.43981e-26	6.51706e-25
frdC	3660.47	-1.23253	0.13501	-9.12921	6.90004e-20	7.30295e-19
E1A98_12575	187.195	-1.23386	0.182882	-6.74678	1.51158e-11	8.08525e-11
frdB	6857.79	-1.23404	0.146421	-8.42798	3.51676e-17	3.04536e-16
SL1344_3242	268.287	-1.23542	0.184218	-6.7063	1.99618e-11	1.05264e-10
SL1344_1220	7433.88	-1.23565	0.147901	-8.35457	6.5669e-17	5.50562e-16
osmY	8279.38	-1.23624	0.155996	-7.92485	2.28424e-15	1.69033e-14
narZ	419.382	-1.2365	0.169469	-7.29629	2.95809e-13	1.86789e-12
lutR	277.108	-1.24079	0.148062	-8.38019	5.2843e-17	4.48915e-16
fruB	131.08	-1.24406	0.225291	-5.522	3.35166e-08	1.33026e-07
wrbA	10483.9	-1.24658	0.16706	-7.46188	8.52964e-14	5.61577e-13
E1A98_08115	1530.57	-1.24762	0.11581	-10.7729	4.6199e-27	7.05914e-26
E1A98_18455	90.8499	-1.24905	0.23355	-5.34811	8.88757e-08	3.35495e-07
rppH	4359.42	-1.25013	0.131428	-9.5119	1.87204e-21	2.13804e-20
ilvE	281.355	-1.25044	0.146914	-8.51134	1.71937e-17	1.53645e-16
nanR	1669.64	-1.25114	0.126723	-9.87302	5.45011e-23	6.97147e-22
phoA	570.972	-1.25255	0.186686	-6.7094	1.95428e-11	1.0342e-10
yfiA	96989.4	-1.25303	0.111883	-11.1995	4.10272e-29	7.17496e-28
gptB	1706.04	-1.25466	0.178446	-7.03106	2.04964e-12	1.17823e-11
dinG	1550.19	-1.25506	0.121017	-10.3709	3.36403e-25	4.78119e-24
SL1344_3518	2005.89	-1.25587	0.120472	-10.4245	1.9157e-25	2.76664e-24
SL1344_4489_2	3690.1	-1.25656	0.173457	-7.24422	4.34942e-13	2.70074e-12
SL1344_2359	5501.4	-1.25838	0.130406	-9.64975	4.9277e-22	5.89875e-21
SL1344_1021	38.775	-1.25947	0.309182	-4.07355	4.63009e-05	0.000124798
yecI	2716.9	-1.26022	0.174563	-7.21931	5.22529e-13	3.22226e-12
SL1344_3246	3849.28	-1.26339	0.147339	-8.57476	9.92971e-18	9.05404e-17
deoC	973.163	-1.26506	0.153984	-8.21552	2.11243e-16	1.69487e-15
rob	10084.1	-1.26799	0.117282	-10.8115	3.03557e-27	4.70251e-26
dinD	147.486	-1.27048	0.20538	-6.18599	6.17158e-10	2.9115e-09
E1A98_19245	2615.18	-1.27321	0.179272	-7.10212	1.22858e-12	7.22781e-12
SL1344_3188	201.364	-1.27538	0.171498	-7.43669	1.03243e-13	6.74773e-13
yjbB	973.621	-1.27563	0.127856	-9.9771	1.92004e-23	2.52824e-22
yeiG	1303.49	-1.27599	0.11621	-10.98	4.76752e-28	7.84713e-27
SL1344_4398	12334.3	-1.2775	0.149884	-8.52327	1.55107e-17	1.3944e-16
visB	1793.23	-1.28058	0.142042	-9.01545	1.96071e-19	1.99957e-18
rfaD	1517.46	-1.2814	0.117695	-10.8875	1.32277e-27	2.10002e-26
SL1344_3900	2306.17	-1.28513	0.121651	-10.564	4.37503e-26	6.44309e-25
narY	138.295	-1.28514	0.204067	-6.29761	3.02272e-10	1.463e-09
SL1344_0571	2529.48	-1.28601	0.133541	-9.63012	5.96577e-22	7.04716e-21
narU	179.475	-1.29371	0.192688	-6.71402	1.89328e-11	1.0031e-10
yfeH	1350.8	-1.2941	0.118677	-10.9045	1.09736e-27	1.7546e-26
glnH	4292.96	-1.29919	0.148423	-8.75328	2.07234e-18	1.97083e-17
queE	845.623	-1.30019	0.129398	-10.048	9.37558e-24	1.25297e-22
yegH	687.438	-1.30057	0.128058	-10.1561	3.1125e-24	4.27444e-23
ytfM	1643.29	-1.30582	0.116702	-11.1893	4.59805e-29	7.97887e-28
lsrD	701.49	-1.30751	0.127437	-10.26	1.06705e-24	1.48822e-23
hyaC	89.4906	-1.30933	0.271999	-4.81372	1.48145e-06	4.79222e-06
rimL	517.418	-1.31038	0.144661	-9.05825	1.32559e-19	1.36743e-18
sufD	632.534	-1.31081	0.13175	-9.94927	2.54045e-23	3.32562e-22
smg	4822.03	-1.31092	0.148896	-8.80425	1.31732e-18	1.27932e-17
yodD	789.68	-1.31255	0.159552	-8.22644	1.92853e-16	1.55849e-15
caiF	454.197	-1.31464	0.195077	-6.73911	1.59365e-11	8.51404e-11
nadR	1934.62	-1.31529	0.159252	-8.25916	1.46698e-16	1.1963e-15
yrbL	7834.49	-1.31703	0.10983	-11.9915	3.93541e-33	8.15687e-32
SL1344_1414	3772.27	-1.31845	0.145968	-9.03245	1.67876e-19	1.72381e-18
SL1344_2374	4118.79	-1.32086	0.143315	-9.21646	3.07068e-20	3.33676e-19
oppF	5852.51	-1.32102	0.179156	-7.37355	1.66141e-13	1.06716e-12
SL1344_3816	1144.66	-1.32381	0.115904	-11.4217	3.25826e-30	5.97837e-29
SL1344_2305	1347.89	-1.32699	0.120666	-10.9972	3.94257e-28	6.53736e-27
rfaB	453.998	-1.33021	0.18358	-7.24592	4.29502e-13	2.67067e-12
E1A98_06450	28.0264	-1.3311	0.370478	-3.59293	0.000326978	0.000776595
qseB	133.425	-1.33246	0.200699	-6.63909	3.15622e-11	1.63482e-10
SL1344_4176	10570.9	-1.33448	0.176932	-7.54232	4.61698e-14	3.09434e-13
rfaI	381.533	-1.3358	0.195656	-6.82728	8.65377e-12	4.71325e-11
SL1344_4199	15.6797	-1.33728	0.528133	-2.53208	0.0113387	0.0208218
cydX	4885.81	-1.33731	0.159493	-8.38476	5.08303e-17	4.34289e-16
yjjW	355.114	-1.33842	0.157817	-8.48082	2.23612e-17	1.97069e-16
rpoS	6727.39	-1.34011	0.138001	-9.71089	2.70952e-22	3.30532e-21
osmB	638.085	-1.34161	0.19935	-6.72993	1.69743e-11	9.00857e-11
nagZ	1053.16	-1.34429	0.184416	-7.28948	3.1115e-13	1.962e-12
yjfQ	507.193	-1.34575	0.148177	-9.08201	1.0659e-19	1.1072e-18
E1A98_00025	129.931	-1.34783	0.218224	-6.17637	6.55935e-10	3.08468e-09
bolA	23809.6	-1.34996	0.142571	-9.46867	2.83422e-21	3.19617e-20
SL1344_1816	686.08	-1.35168	0.153882	-8.78391	1.57891e-18	1.52345e-17
thiJ	908.339	-1.35356	0.141192	-9.58669	9.09577e-22	1.05771e-20
galE	992.9	-1.35383	0.123573	-10.9557	6.24263e-28	1.02001e-26
SL1344_2302	6272.96	-1.35541	0.138314	-9.79953	1.13112e-22	1.40278e-21
SL1344_0161	551.084	-1.35639	0.231816	-5.85114	4.8821e-09	2.11794e-08
SL1344_3241	97.8196	-1.35958	0.232513	-5.84733	4.99521e-09	2.16282e-08
galR	1032.46	-1.3604	0.123875	-10.982	4.66468e-28	7.70619e-27
hchA	1487.18	-1.36504	0.141453	-9.65018	4.9069e-22	5.89875e-21
rayT	145.01	-1.36564	0.197108	-6.92839	4.25646e-12	2.38799e-11
SL1344_2786	961.746	-1.36785	0.155158	-8.81583	1.18798e-18	1.15622e-17
qor	1426.82	-1.36828	0.142089	-9.62978	5.98573e-22	7.05213e-21
allS	227.482	-1.36839	0.162224	-8.43515	3.30775e-17	2.88109e-16
hyb0	6687.7	-1.36878	0.134398	-10.1845	2.32459e-24	3.20221e-23
kptA	276.843	-1.36893	0.191977	-7.13071	9.98525e-13	5.95259e-12
yjaB	102.161	-1.37084	0.225479	-6.07967	1.2043e-09	5.53558e-09
yqeC	1774.04	-1.37097	0.172002	-7.97066	1.57826e-15	1.18356e-14
hisC	296.728	-1.37203	0.173303	-7.91697	2.43377e-15	1.79535e-14
melR	1811.84	-1.3735	0.131943	-10.4098	2.23606e-25	3.19835e-24
cbpM	2325.18	-1.37435	0.159684	-8.60667	7.52161e-18	6.92761e-17
E1A98_00360	454.547	-1.3759	0.168853	-8.14849	3.68508e-16	2.89949e-15
E1A98_20480	15.5605	-1.37613	0.551329	-2.49602	0.0125595	0.022848
msrA	1602.81	-1.379	0.126024	-10.9424	7.22928e-28	1.16843e-26
ycbB	6187.51	-1.38326	0.144609	-9.56555	1.11604e-21	1.28776e-20
narJ	125.317	-1.38557	0.207202	-6.68704	2.2773e-11	1.19665e-10
thrL	1186.01	-1.38849	0.156061	-8.8971	5.73272e-19	5.70342e-18
E1A98_22000	140.918	-1.39029	0.234109	-5.93865	2.87378e-09	1.27259e-08
SL1344_3205	1341.78	-1.39222	0.127442	-10.9244	8.81397e-28	1.41943e-26
iciA	1372.4	-1.39367	0.131752	-10.578	3.77043e-26	5.57103e-25
ppnP	2290.05	-1.39474	0.153464	-9.08841	1.00502e-19	1.04639e-18
E1A98_08625	1108.31	-1.39944	0.136924	-10.2206	1.60369e-24	2.22973e-23
ompA	50125.4	-1.40175	0.166808	-8.40338	4.33803e-17	3.72771e-16
SL1344_0924	587.906	-1.40443	0.166057	-8.4575	2.73159e-17	2.38854e-16
E1A98_18515	463.328	-1.40537	0.165593	-8.48689	2.12235e-17	1.87412e-16
SL1344_3158	3192.73	-1.40622	0.118537	-11.8631	1.83946e-32	3.7433e-31
cspG	114.141	-1.40701	0.340416	-4.1332	3.57744e-05	9.81987e-05
rfaZ	266.135	-1.40784	0.165557	-8.50365	1.83718e-17	1.63846e-16
E1A98_03675	413.21	-1.40818	0.154111	-9.13744	6.39488e-20	6.80045e-19
SL1344_0711	1139.59	-1.40836	0.163283	-8.62529	6.39311e-18	5.92587e-17
menG	4477.12	-1.41063	0.123052	-11.4636	2.00919e-30	3.76366e-29
SL1344_1231	1543.37	-1.41996	0.115109	-12.3358	5.80755e-35	1.28081e-33
frsA	1392.65	-1.42312	0.13209	-10.7739	4.57374e-27	7.01255e-26
grxB	2651.7	-1.42499	0.124609	-11.4357	2.77406e-30	5.13201e-29
rimJ	1907.92	-1.42753	0.128553	-11.1046	1.19141e-28	2.04366e-27
SL1344_1309	2719.03	-1.42759	0.173115	-8.24649	1.6312e-16	1.32539e-15
fadI	817.669	-1.42919	0.142065	-10.0601	8.28997e-24	1.1112e-22
aaaT	621.536	-1.42926	0.142409	-10.0363	1.05542e-23	1.40211e-22
fetA	504.957	-1.42956	0.147206	-9.71132	2.6981e-22	3.30038e-21
SL1344_3150	4714.24	-1.43157	0.156882	-9.1251	7.1673e-20	7.56792e-19
yajI	234.974	-1.43233	0.185509	-7.72106	1.15368e-14	8.05779e-14
sufC	385.216	-1.43635	0.141727	-10.1347	3.87705e-24	5.27585e-23
gltS	708.388	-1.4453	0.155168	-9.31441	1.2263e-20	1.35895e-19
lgoR	623.918	-1.44995	0.147962	-9.79954	1.13101e-22	1.40278e-21
SL1344_0692	873.693	-1.45154	0.169185	-8.5796	9.52025e-18	8.6984e-17
phoB_2	1067.55	-1.45639	0.129559	-11.2411	2.56213e-29	4.53385e-28
SL1344_0869	1418.31	-1.46114	0.143187	-10.2044	1.89418e-24	2.61736e-23
SL1344_1416	713.795	-1.46201	0.187412	-7.80101	6.14116e-15	4.37802e-14
ptsP_3	325.749	-1.46692	0.176052	-8.3323	7.92842e-17	6.58544e-16
pckA	19255.3	-1.46721	0.12603	-11.6418	2.52739e-31	4.94109e-30
gltB	1566.24	-1.46858	0.170697	-8.60341	7.73845e-18	7.09939e-17
pepP	3233.93	-1.46901	0.124987	-11.7533	6.78784e-32	1.35063e-30
cysQ	3219.92	-1.47219	0.168645	-8.72952	2.55757e-18	2.41567e-17
hipB	153.433	-1.47347	0.197825	-7.44835	9.45141e-14	6.19005e-13
lsrK_1	618.049	-1.47511	0.162914	-9.05453	1.37153e-19	1.41158e-18
SL1344_1259	7565.77	-1.47906	0.160833	-9.19629	3.70521e-20	4.00682e-19
E1A98_13365	582.535	-1.4805	0.168917	-8.76464	1.87382e-18	1.79638e-17
ilvB	1554.37	-1.48775	0.125044	-11.8978	1.21487e-32	2.48354e-31
ybiI	869.975	-1.48922	0.158719	-9.38275	6.42741e-21	7.19387e-20
ycgZ	23.6791	-1.48952	0.403407	-3.69234	0.000222202	0.00054065
dhaL	337.674	-1.49002	0.165689	-8.99289	2.40814e-19	2.44473e-18
zur	1161.78	-1.49197	0.132118	-11.2927	1.42599e-29	2.57425e-28
blc	3964.74	-1.49344	0.150291	-9.93696	2.87467e-23	3.74125e-22
rraB	2136.87	-1.50356	0.152123	-9.88387	4.89058e-23	6.29171e-22
SL1344_0783	4381.54	-1.50558	0.130419	-11.5442	7.89874e-31	1.51123e-29
rfaJ	406.255	-1.50681	0.183307	-8.22018	2.03201e-16	1.63621e-15
yobA	1445.41	-1.5079	0.130795	-11.5287	9.4513e-31	1.79294e-29
def	5715.94	-1.508	0.112893	-13.3577	1.06794e-40	2.73209e-39
zntA	1944.83	-1.51434	0.131722	-11.4965	1.37401e-30	2.59554e-29
murQ	344.296	-1.51436	0.190498	-7.94951	1.87252e-15	1.39257e-14
galT	881.457	-1.51978	0.138531	-10.9707	5.28345e-28	8.66447e-27
cspA	158.298	-1.52257	0.316441	-4.81154	1.49768e-06	4.84124e-06
yqgA	1220.63	-1.52615	0.154318	-9.88962	4.61794e-23	5.9753e-22
SL1344_3138	793.993	-1.53666	0.166703	-9.2179	3.02962e-20	3.30014e-19
ade	493.841	-1.54798	0.169474	-9.134	6.60141e-20	7.00344e-19
narH	425.035	-1.55743	0.174216	-8.93962	3.905e-19	3.91988e-18
aidB	748.184	-1.55803	0.201266	-7.74115	9.85203e-15	6.91341e-14
ygcX	543.094	-1.55896	0.186157	-8.37444	5.54886e-17	4.70497e-16
atoS	2362.17	-1.5592	0.143541	-10.8624	1.74062e-27	2.7343e-26
hyaD	95.6807	-1.56106	0.223004	-7.00016	2.55679e-12	1.45633e-11
zapA	4900.58	-1.56638	0.135033	-11.6	4.12217e-31	7.98916e-30
dppC	2184.77	-1.56781	0.189767	-8.26175	1.43555e-16	1.17495e-15
SL1344_2494	6361.37	-1.56945	0.113885	-13.7811	3.31391e-43	9.27275e-42
SL1344_1147	2935.54	-1.57004	0.126032	-12.4575	1.27353e-35	2.9239e-34
sseA	4877.99	-1.58486	0.122342	-12.9543	2.22167e-38	5.40567e-37
sbmC_2	243.002	-1.58649	0.187156	-8.47686	2.31357e-17	2.03494e-16
garD	8749.32	-1.59185	0.684036	-2.32714	0.0199576	0.0350806
pagP	102.889	-1.59355	0.239846	-6.64404	3.05201e-11	1.58882e-10
allA	128.259	-1.59456	0.218534	-7.29664	2.95043e-13	1.86569e-12
gst	2266.02	-1.59513	0.129639	-12.3044	8.57786e-35	1.85522e-33
mog	1024.21	-1.60543	0.129169	-12.4289	1.82171e-35	4.1191e-34
dppB	1509.02	-1.60739	0.18093	-8.88403	6.44787e-19	6.38653e-18
ompX	14413.2	-1.60879	0.151992	-10.5847	3.51056e-26	5.20423e-25
E1A98_13735	12.0298	-1.60909	0.571337	-2.81636	0.0048571	0.00948331
E1A98_18070	19.9892	-1.61013	0.446884	-3.60303	0.000314535	0.000749826
oppA	26791.8	-1.61206	0.118974	-13.5497	7.95153e-42	2.11899e-40
mqsA	546.405	-1.6164	0.16039	-10.0779	6.91639e-24	9.35489e-23
garL	3451.28	-1.61649	0.455043	-3.5524	0.000381731	0.000897118
tyrR	2538.38	-1.61889	0.127392	-12.7079	5.34439e-37	1.25931e-35
mqsR	551.739	-1.61955	0.176171	-9.19304	3.81887e-20	4.10988e-19
dprA	3051.26	-1.63024	0.112934	-14.4354	3.10053e-47	9.37909e-46
cbpA	2594.49	-1.63027	0.131735	-12.3754	3.55111e-35	7.94916e-34
SC4B5.11c	1458.69	-1.63308	0.172398	-9.47268	2.7276e-21	3.0837e-20
treF	927.214	-1.63349	0.145115	-11.2565	2.15128e-29	3.83716e-28
yleB	2062.59	-1.63495	0.141655	-11.5418	8.12084e-31	1.54711e-29
rfaY	326.018	-1.637	0.180656	-9.06142	1.28766e-19	1.33137e-18
SL1344_3910	43.0013	-1.63779	0.306368	-5.34585	8.99955e-08	3.39435e-07
tdcG	1184.58	-1.63811	0.205994	-7.95224	1.83173e-15	1.3645e-14
SL1344_4493	2020	-1.64181	0.145771	-11.2629	1.99967e-29	3.5954e-28
SL1344_4187	975.979	-1.64207	0.165039	-9.94962	2.53142e-23	3.32351e-22
E1A98_19255	782.934	-1.64868	0.141324	-11.666	1.90226e-31	3.73527e-30
ybiB	1576.02	-1.64964	0.152826	-10.7942	3.66463e-27	5.65744e-26
clpA	12983.2	-1.65035	0.160163	-10.3042	6.74415e-25	9.46506e-24
cysM	108.134	-1.65373	0.305588	-5.41162	6.24575e-08	2.40405e-07
ygcZ	1188.57	-1.65574	0.552382	-2.99745	0.00272244	0.00555532
SL1344_3438	1997.19	-1.68002	0.173615	-9.67666	3.78877e-22	4.58441e-21
hyaE	56.99	-1.6825	0.318378	-5.28461	1.25976e-07	4.66882e-07
nrfB_2	184.691	-1.69224	0.221399	-7.64338	2.11595e-14	1.45293e-13
uspB	1353.97	-1.69379	0.224398	-7.54816	4.41435e-14	2.96298e-13
uspA	18626.6	-1.70217	0.151137	-11.2625	2.01027e-29	3.59999e-28
dhaK	480.927	-1.70358	0.157975	-10.7839	4.1009e-27	6.30918e-26
msrB	2617.69	-1.70364	0.137678	-12.3741	3.6078e-35	8.03589e-34
glpD	1650.99	-1.7086	0.170851	-10.0005	1.51589e-23	2.00788e-22
E1A98_21840	125.963	-1.71476	0.203569	-8.42347	3.655e-17	3.15896e-16
uspE	14963.9	-1.72106	0.156099	-11.0255	2.88058e-28	4.84825e-27
SL1344_0494	1682.78	-1.72225	0.144607	-11.9099	1.05139e-32	2.15921e-31
SL1344_3035	1425.65	-1.72893	0.115014	-15.0323	4.50936e-51	1.44203e-49
narG	1610.63	-1.73123	0.161544	-10.7168	8.49266e-27	1.28019e-25
SL1344_3161	2757.97	-1.73687	0.128387	-13.5285	1.06233e-41	2.79769e-40
SL1344_3654	520.951	-1.74251	0.141373	-12.3257	6.5909e-35	1.44644e-33
xdhA	1084.03	-1.7437	0.183936	-9.47996	2.54381e-21	2.89051e-20
hha	849.225	-1.76771	0.160111	-11.0405	2.43615e-28	4.11572e-27
gltD	716.157	-1.76826	0.166387	-10.6274	2.2211e-26	3.30361e-25
fsaA	223.003	-1.76848	0.207079	-8.54012	1.34077e-17	1.20777e-16
garK	1399.03	-1.77825	0.257367	-6.90939	4.86739e-12	2.71374e-11
talC	348.144	-1.77864	0.174202	-10.2102	1.7846e-24	2.47358e-23
mgtC	240.868	-1.78367	0.165625	-10.7693	4.80454e-27	7.3163e-26
SL1344_3857	2847.2	-1.78377	0.130158	-13.7047	9.52147e-43	2.61519e-41
E1A98_05050	28.2345	-1.78392	0.396821	-4.49553	6.93967e-06	2.09078e-05
hisG	249.851	-1.78913	0.164179	-10.8974	1.18599e-27	1.88957e-26
apbA	1018.51	-1.80239	0.134611	-13.3896	6.95342e-41	1.80991e-39
SL1344_1922	42.0562	-1.80492	0.328766	-5.48999	4.01948e-08	1.5813e-07
SL1344_4322	46.3305	-1.80969	0.296718	-6.09903	1.06711e-09	4.95073e-09
nrfC	121.828	-1.84165	0.21013	-8.76437	1.87832e-18	1.79685e-17
yohC	662.063	-1.8505	0.19841	-9.32669	1.09226e-20	1.21341e-19
yagF	328.887	-1.85095	0.175584	-10.5416	5.55164e-26	8.12245e-25
bcfA	38.7589	-1.86088	0.358287	-5.19383	2.0601e-07	7.40809e-07
mdtF	1087.91	-1.86307	0.131952	-14.1193	2.88835e-45	8.39684e-44
tdcF	2881.31	-1.88648	0.56615	-3.33212	0.000861875	0.00190361
iadA	777.802	-1.89398	0.145029	-13.0593	5.62349e-39	1.38332e-37
E1A98_17780	7.52306	-1.89624	0.705564	-2.68755	0.0071979	0.0137011
ybaE	1254.04	-1.90333	0.142751	-13.3332	1.48356e-40	3.75249e-39
ybeZ	3967.74	-1.90519	0.119034	-16.0054	1.1716e-57	4.23003e-56
bssR	3769.45	-1.92634	0.149756	-12.8632	7.25121e-38	1.73603e-36
SL1344_1540	1141.12	-1.93045	0.167977	-11.4924	1.44121e-30	2.71106e-29
sufB	1159.26	-1.93422	0.185671	-10.4174	2.06417e-25	2.96195e-24
dppD	1923.38	-1.93764	0.200795	-9.64984	4.92341e-22	5.89875e-21
SL1344_1732	10587.4	-1.94096	0.133532	-14.5356	7.211e-48	2.21121e-46
xdhA_2	900.589	-1.94374	0.14333	-13.5613	6.79091e-42	1.8315e-40
gldA	2386.7	-1.94647	0.1777	-10.9537	6.38207e-28	1.039e-26
nrfA	1040.83	-1.95889	0.162903	-12.0249	2.62856e-33	5.4991e-32
mdtE	368.309	-1.96908	0.147558	-13.3445	1.27576e-40	3.24523e-39
hyuA	157.909	-1.97547	0.236245	-8.36193	6.16998e-17	5.1923e-16
E1A98_14755	205.782	-1.98598	0.192841	-10.2985	7.15332e-25	1.00079e-23
dppA	22146.9	-1.98674	0.119964	-16.5612	1.33e-61	4.92102e-60
allR	6509.59	-2.01568	0.14896	-13.5317	1.01627e-41	2.69223e-40
atoD	4.77466	-2.02545	0.877367	-2.30856	0.0209681	0.0367126
lsrC	579.895	-2.04555	0.150145	-13.6239	2.88897e-42	7.88653e-41
cysN	801.763	-2.05328	0.462227	-4.44214	8.90683e-06	2.64956e-05
malP	2889.49	-2.07349	0.140045	-14.8059	1.34153e-49	4.22959e-48
nsrR	2026.32	-2.07718	0.121157	-17.1445	6.90663e-66	2.64282e-64
E1A98_05930	8.96834	-2.07903	0.683468	-3.04188	0.00235102	0.00485667
glnA	2705.63	-2.08417	0.133034	-15.6664	2.56709e-55	8.97879e-54
cysD	191.013	-2.10785	0.33092	-6.36967	1.8944e-10	9.36119e-10
SL1344_4444	172.298	-2.11245	0.244158	-8.65199	5.06083e-18	4.72028e-17
E1A98_10420	415.639	-2.12647	0.161796	-13.143	1.8679e-39	4.64589e-38
ybfA	1436.78	-2.13237	0.186288	-11.4466	2.44425e-30	4.55955e-29
cysC	186.142	-2.13265	0.690542	-3.08837	0.0020126	0.00419479
tomB	3447.95	-2.1402	0.151508	-14.126	2.62625e-45	7.68478e-44
bhsA	51.4611	-2.14578	0.324908	-6.60425	3.99522e-11	2.05121e-10
SL1344_4186	1556.62	-2.14625	0.123323	-17.4036	7.75178e-68	3.0178e-66
SL1344_2942	737.723	-2.14978	0.267616	-8.03309	9.50446e-16	7.23664e-15
SL1344_0926	6996.34	-2.15328	0.1417	-15.1961	3.75251e-52	1.22628e-50
yeiA	2226.82	-2.15453	0.188322	-11.4407	2.61898e-30	4.86522e-29
trxC	617.993	-2.17553	0.13454	-16.1701	8.19606e-59	3.00769e-57
ybaT	2515.38	-2.18361	0.143166	-15.2523	1.59023e-52	5.23489e-51
dppF	1731.22	-2.2137	0.212923	-10.3967	2.5657e-25	3.65817e-24
SL1344_3540	1780.16	-2.21588	0.119849	-18.4889	2.53585e-76	1.07104e-74
dmsA	2992.6	-2.25594	0.160445	-14.0605	6.64163e-45	1.89392e-43
garR	9453.16	-2.25619	0.170246	-13.2525	4.36546e-40	1.09185e-38
sufA	344.402	-2.28965	0.191638	-11.9478	6.66844e-33	1.37579e-31
SL1344_2368	696.084	-2.34942	0.216644	-10.8446	2.11524e-27	3.28816e-26
ymgC	14.3654	-2.35566	0.568913	-4.14064	3.46338e-05	9.51262e-05
E1A98_17905	6.87932	-2.36028	0.781226	-3.02126	0.00251729	0.00517205
dmsC	992.726	-2.36134	0.15456	-15.2779	1.074e-52	3.56171e-51
azuC	72.8704	-2.37213	0.390626	-6.07264	1.25828e-09	5.77185e-09
ariR	34.1729	-2.41241	0.365584	-6.59878	4.14557e-11	2.12354e-10
yohJ	334.423	-2.41454	0.195104	-12.3756	3.54101e-35	7.94916e-34
dmsB	897.732	-2.415	0.16665	-14.4914	1.37231e-47	4.17946e-46
hyaB	430.449	-2.43455	0.177251	-13.735	6.26253e-43	1.74145e-41
aceA	17846.4	-2.44964	0.120546	-20.3213	8.33841e-92	4.10232e-90
hyi	8.20465	-2.45417	0.736784	-3.33092	0.000865581	0.00190991
mgtL	1095.3	-2.48551	0.165188	-15.0465	3.6377e-51	1.17165e-49
glsA1	1143.7	-2.4893	0.170692	-14.5836	3.57212e-48	1.10292e-46
mtlA	1694.68	-2.48983	0.162727	-15.3006	7.57586e-53	2.53113e-51
E1A98_14635	9.40212	-2.49557	0.670525	-3.72182	0.000197794	0.000483893
glgS	7153.2	-2.54903	0.199996	-12.7454	3.30699e-37	7.83354e-36
thrB	3529.89	-2.56834	0.135369	-18.9729	2.85454e-80	1.27798e-78
aceB	10409.2	-2.57615	0.132875	-19.3878	9.78374e-84	4.61071e-82
gadW	832.112	-2.57727	0.133283	-19.3367	2.63622e-83	1.21674e-81
csgF	5.46675	-2.57966	0.932186	-2.76732	0.00565193	0.0109303
cysA	1409.49	-2.58153	0.262165	-9.84695	7.06533e-23	8.93545e-22
stcA	149.535	-2.5962	0.203583	-12.7526	3.01606e-37	7.1824e-36
E1A98_07335	2299.28	-2.60081	0.184573	-14.0909	4.31735e-45	1.24702e-43
aceK	6555.78	-2.61275	0.13776	-18.9659	3.26318e-80	1.44646e-78
yagE	431.127	-2.64823	0.151547	-17.4746	2.23794e-68	8.78883e-67
stcB	7.04693	-2.67864	0.803451	-3.33392	0.000856328	0.00189416
glcF	2668.44	-2.69136	0.15684	-17.1599	5.29787e-66	2.04471e-64
SL1344_4445	194.423	-2.7091	0.314384	-8.61717	6.86292e-18	6.3482e-17
yhiM	142.735	-2.71216	0.23392	-11.5944	4.40081e-31	8.49243e-30
ynhF	14005.4	-2.71838	0.121903	-22.2995	3.73658e-110	2.11755e-108
thrC	3908.4	-2.73499	0.13061	-20.9401	2.30945e-97	1.17493e-95
ompC	48891	-2.74637	0.173979	-15.7857	3.90555e-56	1.38771e-54
hdeA	14812.2	-2.75957	0.127722	-21.606	1.57863e-103	8.31471e-102
ilvN	537.905	-2.76576	0.176984	-15.6271	4.7573e-55	1.65104e-53
SL1344_2163	4467.41	-2.8063	0.174	-16.1282	1.61729e-58	5.88666e-57
pfkB	1584.48	-2.81958	0.125865	-22.4017	3.78927e-111	2.20319e-109
gadA	3934.83	-2.83293	0.148918	-19.0234	1.09085e-80	4.93305e-79
csgE	5.18281	-2.84476	0.962123	-2.95675	0.00310901	0.00626983
iclR	4251.67	-2.88299	0.130256	-22.1334	1.50921e-108	8.44594e-107
SL1344_3653	2950.06	-2.90253	0.156289	-18.5716	5.45768e-77	2.34943e-75
asnB	4330.27	-2.92382	0.171698	-17.0288	5.01874e-65	1.90415e-63
lsrR	1205.35	-2.96999	0.134937	-22.0103	2.29665e-107	1.25392e-105
cysW	1067.95	-3.0237	0.859399	-3.51839	0.000434175	0.00101345
cysU	345.86	-3.06559	0.764036	-4.01237	6.01134e-05	0.000159341
mgtS	1529.87	-3.0738	0.198564	-15.4801	4.72377e-54	1.5901e-52
thrA	5812.34	-3.09367	0.131256	-23.5697	7.88578e-123	4.90342e-121
hyaA	439.912	-3.11755	0.206439	-15.1015	1.58187e-51	5.13191e-50
yeeD	135.93	-3.15778	0.320771	-9.84432	7.25315e-23	9.12144e-22
E1A98_19250	32.7697	-3.15983	0.454535	-6.9518	3.60667e-12	2.03877e-11
glcA	671.646	-3.16428	0.169794	-18.636	1.64075e-77	7.13169e-76
yjfO	19305.1	-3.16434	0.106975	-29.5801	2.69562e-192	2.04547e-190
E1A98_15245	1729.51	-3.17122	0.176326	-17.9849	2.55747e-72	1.04089e-70
argE_1	705.71	-3.18433	0.205159	-15.5212	2.49198e-54	8.51649e-53
gadB	6623.38	-3.20006	0.130612	-24.5005	1.46066e-132	9.64359e-131
cysJ	567.8	-3.20195	0.672515	-4.76116	1.92483e-06	6.16855e-06
gadX	1691.87	-3.23906	0.13009	-24.8985	7.71636e-137	5.31479e-135
E1A98_14785	912.49	-3.26588	0.264987	-12.3247	6.67039e-35	1.45675e-33
hdeB	6234.45	-3.27054	0.137019	-23.8693	6.38954e-126	4.08657e-124
csiE	11829.6	-3.2838	0.132403	-24.8015	8.62833e-136	5.85288e-134
E1A98_10385	348.559	-3.29376	0.540232	-6.09694	1.08115e-09	5.01067e-09
dctR	197.533	-3.35195	0.212068	-15.806	2.82964e-56	1.01346e-54
pheA	2625.84	-3.36487	0.191553	-17.5663	4.46515e-69	1.78486e-67
glcB	11233.5	-3.37933	0.167281	-20.2016	9.48514e-91	4.61576e-89
gadC	4709.28	-3.39871	0.15203	-22.3556	1.06524e-110	6.11423e-109
gadE	927.001	-3.4163	0.139439	-24.5003	1.46474e-132	9.64359e-131
slp	4688.95	-3.45748	0.107395	-32.1939	2.14534e-227	1.96014e-225
cysI	735.801	-3.50296	0.870975	-4.02189	5.7734e-05	0.000153489
cysP	605.012	-3.60922	0.518708	-6.9581	3.44894e-12	1.95455e-11
yjfN	5091.26	-3.73043	0.179691	-20.7602	9.91004e-96	4.98508e-94
ssnA	360.351	-3.73412	0.219485	-17.0131	6.56394e-65	2.46948e-63
asnA	10057.5	-3.79443	0.446305	-8.50188	1.86552e-17	1.65866e-16
lsrA	2473.14	-3.81266	0.157172	-24.2578	5.4652e-130	3.54604e-128
SL1344_3597	444.286	-3.84151	0.231186	-16.6166	5.28782e-62	1.9728e-60
cysH	373.08	-3.97538	0.645292	-6.1606	7.24719e-10	3.39745e-09
dpaL	817.751	-4.03946	0.19104	-21.1445	3.09835e-99	1.5944e-97
ygfK	4857.97	-4.1812	0.191101	-21.8796	4.06467e-106	2.19247e-104
hdeD	5607.84	-4.42686	0.135674	-32.6286	1.61367e-233	1.5371e-231
ygeW	4320.32	-4.91359	0.21006	-23.3914	5.22901e-121	3.20689e-119
glcD	2629.86	-6.31619	0.160923	-39.2498	0	0
glcE	1402.77	-6.58762	0.222507	-29.6063	1.23918e-192	9.5652e-191
dksA	1848.52	-9.80893	0.419416	-23.3871	5.78145e-121	3.49778e-119

## Sheet: TS1 B
Table S3B: DksA-regulated genes in S. bongori
gene	base Mean	log2 Fold Change	lfcSE	stat	p-value	padj
N643_07970	3.89808	5.4394	1.4346	3.79159	0.000149688	0.000552682
N643_13125	1867.68	3.22578	0.181448	17.7779	1.04773e-70	6.8923e-68
vgrG1_2	26.512	3.19782	0.482487	6.62779	3.40755e-11	3.75687e-10
fdnG_2	1714.73	3.13026	0.145923	21.4515	4.42104e-102	1.74498e-98
yaaH	1294.54	3.08962	0.218519	14.1389	2.18797e-45	3.19849e-43
N643_04620	18.4828	3.07104	0.605336	5.07328	3.91019e-07	2.31387e-06
N643_18870	184.431	3.00708	0.223218	13.4715	2.30149e-41	3.028e-39
N643_03645	6916.85	3.0004	0.18999	15.7924	3.50926e-56	9.23404e-54
elaA	930.518	2.99354	0.568552	5.26521	1.4003e-07	8.90016e-07
yifE	24922.1	2.9165	0.248879	11.7185	1.02432e-31	6.41743e-30
N643_19995	4.10384	2.86566	1.13008	2.53581	0.0112187	0.0260933
N643_02745	589.13	2.81039	0.210236	13.3678	9.32808e-41	1.18767e-38
N643_18015	2717.9	2.78435	0.251269	11.0812	1.54822e-28	8.2579e-27
tatE	1517.42	2.77969	0.67602	4.11185	3.92508e-05	0.000162905
N643_16050	670.523	2.72506	0.276266	9.86392	5.96709e-23	1.9148e-21
emrD	3513.28	2.69976	0.164733	16.3887	2.30448e-60	8.26889e-58
N643_03310	9.55685	2.67023	0.721116	3.70291	0.000213143	0.000758588
fdnG	3141.76	2.64078	0.145941	18.0948	3.49902e-73	3.80165e-70
ybdO_1	372.572	2.62627	0.200903	13.0723	4.73951e-39	5.50202e-37
holE	972.571	2.58031	0.15651	16.4865	4.58634e-61	1.81023e-58
metA	1054.4	2.56085	0.162893	15.721	1.08514e-55	2.51945e-53
N643_01325	5456.37	2.54351	0.23374	10.8818	1.40781e-27	7.12386e-26
N643_17890	7.73328	2.5395	0.819373	3.09932	0.00193963	0.00552361
vgrG1_1	217.545	2.52107	0.24098	10.4618	1.29421e-25	5.49272e-24
rhaR	1067.91	2.43036	0.167157	14.5394	6.82068e-48	1.12172e-45
sdaC	21935.6	2.42658	0.140644	17.2533	1.05634e-66	5.95626e-64
yecH	2597.54	2.42572	0.241989	10.0241	1.19464e-23	4.10022e-22
N643_14615	12.3436	2.41319	0.659889	3.65697	0.000255218	0.000894621
adiY	662.8	2.40567	0.214658	11.207	3.76856e-29	2.0659e-27
yhdU	260.304	2.40305	0.222639	10.7934	3.69671e-27	1.71658e-25
SL1344_1536	299.325	2.39844	0.197219	12.1613	4.99774e-34	3.58656e-32
N643_02865	8312.58	2.38713	0.220989	10.802	3.36766e-27	1.5824e-25
hdeB	736.314	2.38415	0.223352	10.6744	1.3412e-26	5.8819e-25
fdnH	741.484	2.35681	0.196801	11.9756	4.76909e-33	3.24545e-31
N643_02425	92.573	2.33467	0.266305	8.76692	1.83628e-18	4.41938e-17
N643_19065	384.073	2.31607	0.174914	13.2412	5.07232e-40	6.0668e-38
yciU	1550.97	2.31138	0.127774	18.0895	3.8527e-73	3.80165e-70
N643_13130	1230.74	2.27606	0.17067	13.336	1.42869e-40	1.7622e-38
N643_07810	801.677	2.26493	0.25858	8.75911	1.96793e-18	4.70752e-17
ydfZ	5722.52	2.26299	0.180561	12.5331	4.92233e-36	4.13371e-34
ydgI	779.72	2.25627	0.205871	10.9596	5.97535e-28	3.10325e-26
N643_14285	820.516	2.24728	0.176809	12.7102	5.1912e-37	4.65674e-35
mtlD	1379.97	2.22017	0.172557	12.8663	6.96969e-38	7.05369e-36
N643_18475	228.3	2.20012	0.21615	10.1787	2.46961e-24	8.86142e-23
vgrG1_3	166.236	2.19255	0.212744	10.306	6.61842e-25	2.46442e-23
N643_02300	315.7	2.17449	0.218747	9.9407	2.76887e-23	9.10729e-22
fdnI	1048.42	2.16872	0.241906	8.96515	3.09851e-19	8.20794e-18
pheP	2536.25	2.1686	0.168822	12.8455	9.11622e-38	8.99543e-36
yedF	760.683	2.16431	0.195072	11.0949	1.32768e-28	7.17859e-27
torD	743.498	2.16365	0.251861	8.59066	8.64716e-18	1.95031e-16
yedE	1964.4	2.16001	0.134277	16.0863	3.18472e-58	9.6693e-56
N643_04595	34.7379	2.15651	0.605002	3.56446	0.000364604	0.00123846
N643_05320	104.412	2.1532	0.434419	4.95649	7.17767e-07	4.05297e-06
marR	307.09	2.15267	0.181509	11.8598	1.91353e-32	1.25878e-30
pyrB	1152.67	2.14252	0.198323	10.8032	3.32502e-27	1.58119e-25
pyrI	766.405	2.13624	0.223728	9.54839	1.31727e-21	3.99942e-20
yhbU	3534.48	2.1253	0.148244	14.3365	1.29359e-46	2.04232e-44
N643_02835	6186.4	2.11481	0.246742	8.57094	1.02645e-17	2.28893e-16
yshB	1019.61	2.08322	0.560149	3.71905	0.000199977	0.000718205
comN	295.112	2.06023	0.197599	10.4263	1.88114e-25	7.89878e-24
yhhQ	1607.2	2.05677	0.159597	12.8873	5.31014e-38	5.51556e-36
N643_14910	21107.4	2.04648	0.2927	6.99174	2.71493e-12	3.40185e-11
N643_05855	1333.42	2.03704	0.20029	10.1704	2.68668e-24	9.55344e-23
tcuB	358.03	2.01469	0.240518	8.37646	5.45416e-17	1.11542e-15
N643_02845	4236.04	2.0117	0.196403	10.2427	1.27604e-24	4.70704e-23
yihI	4540.2	2.00861	0.128749	15.601	7.16619e-55	1.57139e-52
N643_20560	31.8926	2.00592	0.403839	4.96713	6.79522e-07	3.8591e-06
codB	518.12	2.00312	0.177663	11.2748	1.74704e-29	9.99357e-28
N643_12905	5363.48	1.98663	0.182934	10.8598	1.79048e-27	8.83376e-26
fliE	109.639	1.97587	0.693926	2.84738	0.00440814	0.0114769
rhaT	325.332	1.97375	0.1729	11.4155	3.497e-30	2.0298e-28
ycgN	2374.13	1.9547	0.156538	12.487	8.78577e-36	7.22447e-34
N643_13135	670.957	1.95061	0.194132	10.0478	9.38938e-24	3.25087e-22
N643_19770	1300.31	1.95032	0.271861	7.17396	7.28575e-13	9.88207e-12
N643_10845	24.7431	1.94716	0.723512	2.69127	0.00711815	0.0175593
rhaS_1	221.224	1.94155	0.242562	8.00436	1.20087e-15	2.17929e-14
yebN	942.076	1.93142	0.209507	9.21888	3.00218e-20	8.46399e-19
N643_00080	7.04371	1.92626	0.764779	2.51872	0.0117783	0.0272343
ecfA1	468.049	1.92036	0.185214	10.3684	3.45392e-25	1.37703e-23
galD	7.75329	1.92025	0.763784	2.51413	0.0119327	0.0275429
N643_11055	884.175	1.91717	0.156367	12.2608	1.47109e-34	1.11661e-32
marA	294.37	1.91248	0.216886	8.81792	1.16604e-18	2.89456e-17
N643_19215	4967.97	1.90911	0.16389	11.6487	2.33046e-31	1.43724e-29
nrdD	1291.81	1.87711	0.167056	11.2364	2.70144e-29	1.50177e-27
pagP	252.63	1.86806	0.218229	8.56007	1.12798e-17	2.5012e-16
rrmA	2836.27	1.86379	0.252181	7.39066	1.46103e-13	2.19266e-12
holD	802.746	1.86234	0.169794	10.9682	5.43344e-28	2.85944e-26
N643_17625	14364.2	1.85301	0.281935	6.57247	4.94874e-11	5.35142e-10
N643_08660	133.913	1.8511	0.251692	7.35461	1.91482e-13	2.83064e-12
N643_01175	15076.3	1.83679	0.259135	7.08816	1.35902e-12	1.77032e-11
N643_07815	1033.86	1.83548	0.251549	7.29669	2.94926e-13	4.29547e-12
yfhL	1672.82	1.8313	0.151547	12.084	1.28265e-33	9.04041e-32
N643_05420	16.9557	1.83096	0.510103	3.5894	0.000331436	0.00113754
N643_11060	805.191	1.82442	0.189595	9.6227	6.41243e-22	1.97733e-20
radC	2051.26	1.80841	0.153569	11.7759	5.19587e-32	3.30776e-30
comD	78.9904	1.8071	0.345279	5.23374	1.66114e-07	1.04237e-06
ychE	381.025	1.8061	0.189846	9.51351	1.84338e-21	5.42972e-20
N643_10755	6296	1.78754	0.231828	7.71062	1.25211e-14	2.08526e-13
vgrG1_4	88.3533	1.78735	0.255048	7.00788	2.41954e-12	3.04138e-11
N643_05960	642.912	1.78679	0.211163	8.46163	2.63661e-17	5.65581e-16
yhhP	1038.43	1.78398	0.14904	11.9698	5.11513e-33	3.42194e-31
folB	120.815	1.77834	0.426064	4.17387	2.99469e-05	0.000127371
N643_14005	51.0426	1.77656	0.308536	5.75803	8.51004e-09	6.56038e-08
ybiN	670.459	1.76858	0.170899	10.3487	4.24351e-25	1.64207e-23
N643_11955	1369.99	1.7672	0.280356	6.30342	2.91157e-10	2.83752e-09
N643_04615	6654.65	1.75554	0.215405	8.14994	3.64098e-16	7.01022e-15
citC	433.288	1.75381	0.183809	9.54152	1.40747e-21	4.24068e-20
N643_07195	137.239	1.74695	0.254543	6.86308	6.73891e-12	8.15905e-11
syd	908.358	1.7448	0.168044	10.3829	2.96476e-25	1.19407e-23
folA	959.536	1.73719	0.170434	10.1928	2.13625e-24	7.73556e-23
gabD1	236.802	1.7219	0.226758	7.59355	3.11255e-14	4.93382e-13
N643_03995	6695.1	1.7131	0.221565	7.73181	1.06029e-14	1.78083e-13
N643_18215	18571.6	1.70404	0.22828	7.4647	8.34873e-14	1.2822e-12
yhcC	646.913	1.69864	0.139399	12.1855	3.71412e-34	2.71474e-32
napC	69.2172	1.69702	0.449545	3.77497	0.000160027	0.000584893
metB	637.973	1.68067	0.208575	8.05786	7.76408e-16	1.45928e-14
ais	1417.54	1.67645	0.148855	11.2623	2.01444e-29	1.13586e-27
dxs_2	392.556	1.67363	0.23874	7.01026	2.37868e-12	2.99957e-11
N643_08700	273.523	1.67126	0.179925	9.28864	1.5628e-20	4.43767e-19
SL1344_2788	23.3929	1.67002	0.461156	3.62138	0.000293035	0.00101904
pspC	264.93	1.65715	0.246666	6.71819	1.83999e-11	2.12352e-10
N643_04420	1771	1.65296	0.281024	5.88191	4.05547e-09	3.29361e-08
SL1344_1806	1620.03	1.6529	0.129985	12.7161	4.81029e-37	4.4154e-35
yhgF	2388.73	1.65248	0.132482	12.4732	1.04518e-35	8.41901e-34
exbB	1346.07	1.65243	0.186689	8.85127	8.65295e-19	2.17536e-17
ybeA	1254.21	1.65001	0.173343	9.51877	1.75246e-21	5.20072e-20
phnA	1123.55	1.64895	0.142228	11.5937	4.43331e-31	2.65125e-29
adhB_1	211.481	1.64288	0.218332	7.52469	5.2846e-14	8.17973e-13
yeiP	2452.94	1.64207	0.153399	10.7046	9.68675e-27	4.29591e-25
sdaB	14641.1	1.64165	0.143466	11.4428	2.55536e-30	1.50538e-28
N643_11950	1940.88	1.63077	0.274822	5.9339	2.95824e-09	2.46333e-08
ybeB	893.861	1.62757	0.19124	8.51063	1.72987e-17	3.81442e-16
yeiU	1722.75	1.62453	0.156059	10.4097	2.24027e-25	9.21076e-24
N643_18250	4507.97	1.62386	0.182445	8.90052	5.55855e-19	1.43396e-17
uhpC_1	110.79	1.62073	0.317499	5.10467	3.31375e-07	1.97873e-06
yfiF	2413	1.61784	0.160339	10.0901	6.10871e-24	2.15278e-22
ampH	2250.85	1.6155	0.150735	10.7175	8.42936e-27	3.78076e-25
glxK	492.472	1.61482	0.17923	9.00978	2.06474e-19	5.58188e-18
metF	1290.38	1.61326	0.150481	10.7207	8.13729e-27	3.69171e-25
citD	76.437	1.60551	0.314438	5.10596	3.29115e-07	1.96821e-06
apt	1041.83	1.60331	0.325173	4.93065	8.19581e-07	4.58849e-06
N643_19225	4322.3	1.60094	0.203367	7.87218	3.48508e-15	6.14089e-14
N643_09010	7767.4	1.59753	0.224979	7.10077	1.2406e-12	1.62141e-11
N643_01180	5225.58	1.59583	0.222995	7.15634	8.28596e-13	1.10863e-11
N643_17630	5351.27	1.58532	0.224329	7.06694	1.5839e-12	2.03637e-11
yhdG	2097.27	1.58299	0.187694	8.43384	3.34496e-17	7.02263e-16
yejL	1034.74	1.58282	0.149181	10.61	2.6761e-26	1.14811e-24
kdtA	4586.48	1.5822	0.124558	12.7025	5.7276e-37	5.02374e-35
ybiP	4605.5	1.57874	0.164857	9.5764	1.00491e-21	3.07472e-20
N643_18220	5273.93	1.57482	0.220272	7.14944	8.71298e-13	1.16183e-11
ygaD	589.272	1.57219	0.194053	8.10188	5.41155e-16	1.02689e-14
comE	145.96	1.57208	0.418121	3.75986	0.000170007	0.000617313
rhaS	141.076	1.56334	0.264158	5.91819	3.25504e-09	2.68779e-08
yhdT	140.287	1.5617	0.219675	7.10914	1.16769e-12	1.53118e-11
N643_08970	4589.59	1.55952	0.156156	9.98697	1.73819e-23	5.86378e-22
N643_10775	3850.23	1.5534	0.290486	5.34758	8.91395e-08	5.85541e-07
N643_13340	10.8888	1.54329	0.613145	2.517	0.0118359	0.0273515
N643_14885	4924.68	1.54239	0.212654	7.25305	4.07486e-13	5.78542e-12
N643_17365	3834.52	1.53852	0.189705	8.11006	5.0596e-16	9.64746e-15
N643_08960	7857.05	1.53665	0.215716	7.12348	1.05239e-12	1.39388e-11
yceA	407.191	1.52947	0.268244	5.70179	1.18559e-08	8.93036e-08
comA	198.125	1.52417	0.196909	7.7405	9.9025e-15	1.67031e-13
yohI	297.593	1.51891	0.183384	8.28264	1.2047e-16	2.41367e-15
larO	284.93	1.51752	0.179727	8.4435	3.07967e-17	6.50025e-16
xerD	511.983	1.51564	0.274885	5.51373	3.51303e-08	2.41988e-07
aroH	10556.7	1.51493	0.146188	10.3628	3.65942e-25	1.44437e-23
dcuS	5198.68	1.51467	0.146347	10.3499	4.19056e-25	1.63764e-23
N643_02105	10.7456	1.50833	0.63477	2.37619	0.0174926	0.038336
cpsB	28.2311	1.5063	0.383616	3.92659	8.61602e-05	0.00032921
abc	927.136	1.50475	0.174776	8.60955	7.33476e-18	1.67343e-16
N643_19075	938.599	1.50285	0.289302	5.19475	2.04994e-07	1.28024e-06
thiG	176.213	1.49975	0.19153	7.83037	4.86454e-15	8.4212e-14
adiC	659.224	1.49768	0.167086	8.96352	3.14476e-19	8.27492e-18
pyrG	5880.42	1.49717	0.155134	9.65083	4.87591e-22	1.53962e-20
yacC	988.259	1.49357	0.177616	8.40896	4.13666e-17	8.54837e-16
N643_18255	1447.3	1.48898	0.295181	5.04429	4.55205e-07	2.65783e-06
citX	162.646	1.4813	0.259729	5.70326	1.17539e-08	8.8705e-08
N643_02840	2706.39	1.47863	0.170126	8.6914	3.58003e-18	8.41093e-17
trmA	1425.28	1.47703	0.146434	10.0867	6.32676e-24	2.20989e-22
yccT	676.854	1.46972	0.18096	8.12182	4.5923e-16	8.79893e-15
N643_02850	3351.72	1.46879	0.203274	7.22564	4.98742e-13	6.98062e-12
citF	223.72	1.46864	0.291305	5.04158	4.61703e-07	2.69179e-06
hoxN	182.22	1.46757	0.312153	4.70146	2.58312e-06	1.33625e-05
metR	456.425	1.44975	0.215068	6.74089	1.5742e-11	1.82746e-10
N643_02855	4134.98	1.44496	0.230509	6.26854	3.64437e-10	3.47448e-09
ygjO	1111.21	1.44471	0.135624	10.6523	1.70075e-26	7.37679e-25
tyrP	825.909	1.44332	0.201601	7.1593	8.10921e-13	1.08868e-11
chaC	167.479	1.43906	0.240347	5.98743	2.13186e-09	1.82131e-08
N643_03255	2677.63	1.43422	0.181861	7.88637	3.11106e-15	5.5535e-14
N643_18110	233.954	1.42896	0.182645	7.82374	5.12764e-15	8.79948e-14
cysD	414.219	1.42659	0.168705	8.45614	2.76385e-17	5.8967e-16
bglJ	63.8933	1.42437	0.278512	5.11423	3.15021e-07	1.88678e-06
cbbT	138.602	1.4219	0.250832	5.66874	1.43851e-08	1.07331e-07
N643_19220	2610.1	1.41391	0.194355	7.2749	3.46671e-13	5.00898e-12
rph	484.773	1.41381	0.266115	5.31278	1.07967e-07	6.96314e-07
glpT	4211.16	1.4101	0.183302	7.6928	1.43947e-14	2.37724e-13
hyaE	39.8432	1.40741	0.352736	3.98999	6.60748e-05	0.000260017
yneH	697.694	1.40629	0.184576	7.61899	2.55665e-14	4.08546e-13
uraA	828.873	1.40457	0.188994	7.43185	1.07089e-13	1.61946e-12
N643_07715	363.656	1.4013	0.28516	4.91407	8.92058e-07	4.94355e-06
N643_08670	2744.49	1.3914	0.236643	5.87974	4.10923e-09	3.33042e-08
glpX	991.867	1.38795	0.13367	10.3834	2.94952e-25	1.19407e-23
galS	587.672	1.38445	0.181398	7.6321	2.30952e-14	3.72069e-13
ushA	3204.91	1.38317	0.236287	5.85376	4.80581e-09	3.83978e-08
nrdG	130.188	1.3825	0.245397	5.63373	1.76349e-08	1.29137e-07
pyrD	1014.5	1.37638	0.145689	9.44737	3.47442e-21	9.93734e-20
gidB	160.479	1.37527	0.212232	6.48002	9.17116e-11	9.52594e-10
N643_13350	996.741	1.37036	0.277333	4.9412	7.76439e-07	4.35933e-06
N643_02860	6892.28	1.37028	0.245866	5.57326	2.50023e-08	1.75594e-07
rimO	982.08	1.36887	0.186156	7.35336	1.93284e-13	2.84661e-12
N643_12815	55.3543	1.36833	0.302071	4.52983	5.90321e-06	2.84349e-05
ulaA	201.435	1.36383	0.214822	6.34868	2.17171e-10	2.14528e-09
yibN	1873.22	1.3615	0.144047	9.45178	3.33122e-21	9.59731e-20
N643_00680	334.829	1.35916	0.20238	6.71589	1.86921e-11	2.15095e-10
rstA	690.507	1.35553	0.160914	8.42396	3.63961e-17	7.60081e-16
yqjI	104.825	1.35441	0.353936	3.82673	0.000129859	0.000484456
yegQ	1191.9	1.35168	0.155599	8.68696	3.72259e-18	8.69412e-17
N643_16615	174.556	1.34982	0.315498	4.27839	1.88251e-05	8.33927e-05
yadK	45.0369	1.34629	0.306199	4.39679	1.09866e-05	5.05409e-05
potB	710.537	1.33879	0.160987	8.31616	9.08602e-17	1.82972e-15
rfaH	1673.26	1.33828	0.128447	10.419	2.03107e-25	8.43856e-24
hemN	2484.05	1.33679	0.123597	10.8157	2.89921e-27	1.39551e-25
yibK	781.132	1.33312	0.18742	7.11301	1.13537e-12	1.49377e-11
citE	185.845	1.32384	0.274648	4.82013	1.43465e-06	7.76759e-06
cidA	71.9008	1.32133	0.266486	4.95836	7.1091e-07	4.02577e-06
ppiB	3741.61	1.31737	0.150162	8.77299	1.73989e-18	4.23911e-17
potA	921.315	1.30738	0.147619	8.85647	8.25907e-19	2.08965e-17
N643_00075	25.9752	1.30644	0.426576	3.06262	0.00219411	0.00618582
ibpA_1	1083.23	1.30633	0.2342	5.57783	2.43533e-08	1.71341e-07
N643_11940	798.819	1.30549	0.303714	4.2984	1.72036e-05	7.6987e-05
comC	104.592	1.30509	0.235891	5.53262	3.1549e-08	2.18081e-07
queA	979.823	1.3015	0.151375	8.59786	8.12189e-18	1.84236e-16
pilA	16.2614	1.2972	0.496371	2.61336	0.00896565	0.0213951
fabA	617.708	1.29613	0.231264	5.60457	2.08771e-08	1.51196e-07
nirB	221.68	1.29359	0.202643	6.38357	1.73011e-10	1.73318e-09
N643_10420	134.095	1.2916	0.242558	5.3249	1.0101e-07	6.55734e-07
gmd	24.5613	1.28522	0.397109	3.23645	0.00121025	0.00362982
comB	120.214	1.28123	0.23539	5.44303	5.23809e-08	3.54627e-07
N643_20225	389.538	1.28055	0.205318	6.23692	4.46261e-10	4.17391e-09
yciH	329.002	1.2772	0.176819	7.22321	5.07739e-13	7.08144e-12
hslR	422.075	1.27552	0.219848	5.80184	6.5593e-09	5.12665e-08
btuC_1	57.4758	1.27308	0.297028	4.28606	1.81866e-05	8.12021e-05
sbcD	448.004	1.27282	0.178338	7.1371	9.5321e-13	1.26677e-11
pth	180.343	1.2671	0.250783	5.05257	4.35907e-07	2.5565e-06
yhjA	1569.21	1.26441	0.193253	6.54273	6.04062e-11	6.44387e-10
tctD	88.3406	1.26377	0.342507	3.68975	0.000224471	0.000796751
yjjI	1549.92	1.26176	0.140379	8.98826	2.51181e-19	6.69873e-18
chaB	129.605	1.26075	0.236855	5.32288	1.02137e-07	6.61961e-07
yggA	1040.18	1.25997	0.160498	7.8504	4.14712e-15	7.24277e-14
yjcH	19.9091	1.25891	0.449601	2.80005	0.00510944	0.0130869
ybdH	308.237	1.25858	0.201724	6.23913	4.4e-10	4.12513e-09
N643_01470	648.062	1.25775	0.17363	7.24387	4.36055e-13	6.14682e-12
putP	1172.57	1.25775	0.195228	6.44247	1.17543e-10	1.20505e-09
N643_11220	3117.49	1.25223	0.12588	9.94785	2.5769e-23	8.54708e-22
engB	985.583	1.25136	0.153465	8.15406	3.519e-16	6.80858e-15
mioC	2348.35	1.24993	0.14137	8.84155	9.43994e-19	2.35819e-17
trmB	1092.84	1.24829	0.173427	7.19779	6.11985e-13	8.4164e-12
rimI	289.927	1.24623	0.192757	6.46529	1.01105e-10	1.04194e-09
elaB	528.471	1.24405	0.27219	4.57052	4.86512e-06	2.40936e-05
slyX	1755.13	1.24341	0.206443	6.02302	1.71195e-09	1.498e-08
setB	1766.24	1.24297	0.13619	9.12674	7.0596e-20	1.94855e-18
N643_09020	133.733	1.2429	0.23013	5.40086	6.63222e-08	4.43684e-07
N643_08095	135.517	1.24233	0.209827	5.92074	3.20503e-09	2.65204e-08
N643_01240	27783	1.23628	0.213537	5.78955	7.05757e-09	5.49432e-08
N643_02585	35.5255	1.23308	0.464209	2.6563	0.00790044	0.019166
N643_11615	401.612	1.23136	0.184664	6.66812	2.59093e-11	2.90523e-10
ttdA	15.9947	1.23047	0.520371	2.36459	0.01805	0.0392741
N643_08675	2199.56	1.23042	0.180739	6.80773	9.91519e-12	1.17877e-10
yhjB	67.54	1.22885	0.263463	4.66423	3.09776e-06	1.57766e-05
tdk	247.933	1.22861	0.215388	5.70419	1.16898e-08	8.839e-08
yjeM	278.555	1.22632	0.18598	6.59384	4.28586e-11	4.66014e-10
clcA	855.58	1.22605	0.162552	7.54252	4.60976e-14	7.16327e-13
yggL	1315.12	1.22523	0.284971	4.2995	1.71181e-05	7.66913e-05
N643_11945	813.679	1.2227	0.285729	4.27924	1.87534e-05	8.31681e-05
avtA	585.31	1.22202	0.158834	7.69371	1.42931e-14	2.37038e-13
rsmC	799.432	1.21722	0.167232	7.27864	3.37204e-13	4.89317e-12
ansP	820.048	1.21671	0.167257	7.27449	3.47722e-13	5.00898e-12
sprT	370.01	1.21631	0.165198	7.36273	1.80188e-13	2.68378e-12
N643_13615	330.19	1.21538	0.19237	6.31795	2.65064e-10	2.6025e-09
ymiA	1198.05	1.21364	0.186115	6.52091	6.98815e-11	7.35526e-10
yajQ	1042.27	1.21334	0.20197	6.00756	1.88332e-09	1.62686e-08
codA	582.017	1.20576	0.205362	5.87139	4.3216e-09	3.48821e-08
rnt	595.546	1.20251	0.174274	6.90012	5.19592e-12	6.38887e-11
ilvC	396.806	1.1996	0.210592	5.69635	1.22402e-08	9.18482e-08
fimF	32.6661	1.1946	0.384815	3.10436	0.00190691	0.00544222
yfcB	1273.61	1.19206	0.142604	8.35928	6.31038e-17	1.28387e-15
mrdA	1880.64	1.19043	0.172569	6.89828	5.26349e-12	6.45186e-11
intS	511.228	1.18922	0.23462	5.06869	4.00559e-07	2.36677e-06
gsiC_2	587.112	1.18793	0.187083	6.34972	2.15703e-10	2.13915e-09
pykF	2456.22	1.18711	0.200121	5.93198	2.993e-09	2.48703e-08
ycjU	50.3499	1.18582	0.293013	4.04698	5.18816e-05	0.000210027
hyaD	33.1081	1.18536	0.368889	3.21332	0.00131208	0.00390558
ptpS	291.88	1.17669	0.2022	5.81945	5.90408e-09	4.64212e-08
yeaR_2	132.123	1.17607	0.220259	5.33948	9.32146e-08	6.09136e-07
proP_3	57.6414	1.17599	0.419563	2.80289	0.00506475	0.0130147
ygjQ	354.995	1.1724	0.155377	7.54557	4.50322e-14	7.02537e-13
mdfA	620.667	1.1712	0.17703	6.61582	3.6951e-11	4.04168e-10
pmrD	484.601	1.17047	0.223086	5.24672	1.54827e-07	9.8248e-07
hslO	1635.26	1.16949	0.216567	5.40014	6.65881e-08	4.43958e-07
yhbV	2302.47	1.16898	0.162965	7.1732	7.32655e-13	9.90339e-12
N643_07585	2003.21	1.16635	0.190514	6.12212	9.23408e-10	8.35938e-09
emtA	570.96	1.16268	0.184768	6.29267	3.12057e-10	3.01146e-09
yifK	1218.4	1.15902	0.157973	7.33685	2.18673e-13	3.20856e-12
smtA	1067.84	1.15886	0.194478	5.95881	2.54078e-09	2.13827e-08
tatD	1031.83	1.15636	0.144129	8.02309	1.03119e-15	1.90192e-14
N643_19605	29.9471	1.1532	0.369001	3.12519	0.0017769	0.00511181
yqaB	960.936	1.15221	0.191311	6.02269	1.71547e-09	1.498e-08
yicE	479.054	1.15198	0.176121	6.54086	6.1167e-11	6.50744e-10
mdoC	336.14	1.1486	0.170271	6.74575	1.52237e-11	1.77775e-10
yebU	1104.41	1.14839	0.164457	6.98291	2.89121e-12	3.59987e-11
cstAb	493.095	1.14816	0.204996	5.60089	2.13256e-08	1.5304e-07
pnbA	843.083	1.14719	0.136348	8.41368	3.97337e-17	8.25415e-16
N643_05210	1399.9	1.14566	0.167165	6.85345	7.20897e-12	8.67494e-11
wzc	64.8332	1.14544	0.283327	4.04284	5.28068e-05	0.000213335
gpt	1152.5	1.14503	0.193072	5.93059	3.01852e-09	2.50296e-08
citG	51.0329	1.14382	0.353013	3.24017	0.00119457	0.00358826
yhdA	1948.04	1.14365	0.142387	8.03199	9.59076e-16	1.7856e-14
tal	339.356	1.14188	0.176724	6.46136	1.03763e-10	1.06654e-09
hslS	606.199	1.14092	0.267118	4.2712	1.94427e-05	8.59353e-05
N643_03265	1160.3	1.14038	0.222171	5.13289	2.85332e-07	1.7194e-06
N643_09085	2009.6	1.13887	0.236891	4.80757	1.52772e-06	8.23761e-06
lonH	1398.86	1.13864	0.145326	7.83505	4.68638e-15	8.14852e-14
actP	278.759	1.13836	0.162915	6.98744	2.79939e-12	3.49658e-11
suhB	3344.14	1.13585	0.197724	5.74463	9.21196e-09	7.0328e-08
pyrF	811.348	1.13584	0.170849	6.64819	2.96724e-11	3.29907e-10
N643_11320	289.826	1.13495	0.226974	5.00034	5.72308e-07	3.29766e-06
ydaO	829.98	1.13417	0.184488	6.14768	7.86249e-10	7.16703e-09
cytR_1	1582.35	1.13096	0.134815	8.38896	4.90473e-17	1.00828e-15
yfgE	2002.01	1.13095	0.132973	8.50513	1.81388e-17	3.97102e-16
ybfE	406.231	1.12977	0.197654	5.71591	1.09121e-08	8.29869e-08
yadS	2142.14	1.127	0.136819	8.23718	1.76313e-16	3.47954e-15
infA	6287.13	1.12578	0.1762	6.38919	1.66764e-10	1.67485e-09
exbD	347.136	1.12524	0.173861	6.47204	9.66867e-11	1.00163e-09
perM	848.652	1.12204	0.178748	6.27723	3.44651e-10	3.30983e-09
rbn_1	100.582	1.11888	0.230793	4.84797	1.24733e-06	6.8094e-06
mdh	44451.9	1.11812	0.131471	8.50468	1.82101e-17	3.97102e-16
napH	355.222	1.1165	0.237957	4.69201	2.7053e-06	1.39034e-05
fadJ	7133.56	1.11405	0.187003	5.95739	2.56291e-09	2.1523e-08
ybgC	707.049	1.11236	0.16098	6.90994	4.84852e-12	5.99909e-11
dnaB	1835.12	1.1118	0.144614	7.68804	1.49408e-14	2.45714e-13
glpQ	5154.98	1.11018	0.147683	7.51733	5.59081e-14	8.6199e-13
N643_20210	162.517	1.10875	0.338502	3.27545	0.00105496	0.00320055
ygdD	138.545	1.10589	0.347453	3.18284	0.00145837	0.00429246
N643_16505	155.009	1.10459	0.21267	5.19391	2.05919e-07	1.28399e-06
yadC_1	226.594	1.10197	0.175598	6.27553	3.48442e-10	3.33811e-09
marB	1885.33	1.10083	0.156623	7.02853	2.08726e-12	2.64051e-11
ydhC	389.331	1.09902	0.159544	6.88852	5.63776e-12	6.86797e-11
N643_11960	9504.15	1.09876	0.155146	7.08211	1.41971e-12	1.83724e-11
yciK	2141.73	1.09639	0.179632	6.10353	1.03751e-09	9.37083e-09
gsk	757.643	1.09482	0.155766	7.0286	2.08623e-12	2.64051e-11
ycaM	768.26	1.09435	0.136725	8.00408	1.20366e-15	2.17929e-14
N643_09095	2051.88	1.0943	0.24588	4.45056	8.56478e-06	4.02443e-05
yidH_1	103.064	1.09074	0.245572	4.44163	8.92786e-06	4.17515e-05
N643_17370	13006.1	1.08691	0.186889	5.81577	6.03537e-09	4.73591e-08
yojI	311.852	1.08645	0.186549	5.82395	5.74738e-09	4.52792e-08
N643_11735	691.055	1.08478	0.178104	6.09072	1.12404e-09	1.00376e-08
SL1344_0619	338.681	1.08221	0.258547	4.18573	2.84246e-05	0.000121551
fis	355.29	1.07727	0.196795	5.47407	4.39816e-08	2.99819e-07
mtlA_1	64.043	1.07678	0.363718	2.96047	0.00307172	0.00833271
argS	4796.88	1.07457	0.139049	7.72801	1.09241e-14	1.82701e-13
N643_00175	60.0311	1.07242	0.271426	3.95105	7.78104e-05	0.000302579
rep	1066.3	1.07137	0.149637	7.15984	8.07691e-13	1.08804e-11
ybhN	177.489	1.06996	0.258473	4.13955	3.47985e-05	0.000145652
N643_17180	5096.18	1.0695	0.229683	4.65642	3.21759e-06	1.63447e-05
ftsI_2	724.607	1.0694	0.141123	7.57781	3.51429e-14	5.54836e-13
yeaN	277.212	1.06754	0.175059	6.09817	1.07288e-09	9.62422e-09
N643_03280	46.1911	1.0642	0.331619	3.20909	0.00133157	0.00395762
yeaQ	327.362	1.06286	0.313702	3.38813	0.000703711	0.00223635
glmU	10449.6	1.05913	0.117737	8.99571	2.3472e-19	6.30231e-18
yjhB	349.515	1.05544	0.196717	5.36527	8.08288e-08	5.36187e-07
kbl	4204.6	1.05415	0.246228	4.28118	1.85906e-05	8.25389e-05
rnc	933.405	1.05096	0.160547	6.5461	5.90603e-11	6.31737e-10
N643_06715	578.597	1.04981	0.262019	4.00663	6.15901e-05	0.000244073
hpf_1	31.4857	1.04802	0.40038	2.61757	0.00885583	0.0211714
N643_05215	2105.07	1.04758	0.144602	7.24457	4.3382e-13	6.13724e-12
N643_20395	42284.8	1.04526	0.160931	6.49507	8.29965e-11	8.66633e-10
cmk	1331.38	1.04485	0.154548	6.76068	1.37343e-11	1.61338e-10
rnpA	1665.57	1.04408	0.255647	4.08408	4.42516e-05	0.000181372
yicJ	229.19	1.04318	0.186201	5.60243	2.11363e-08	1.52514e-07
mrdB	1675.69	1.04227	0.176843	5.89378	3.77457e-09	3.09092e-08
N643_10790	780.734	1.04209	0.273104	3.81574	0.000135776	0.000503672
menD	7689.88	1.04121	0.126063	8.2594	1.46401e-16	2.90374e-15
N643_04525	1253.07	1.03926	0.154838	6.7119	1.92108e-11	2.20422e-10
N643_18260	4521.09	1.03849	0.173401	5.98895	2.11206e-09	1.80831e-08
N643_10640	272.485	1.03803	0.203967	5.0892	3.59585e-07	2.14393e-06
N643_05310	359.638	1.03676	0.173685	5.96916	2.38474e-09	2.01123e-08
acrF	286.705	1.03284	0.246737	4.18599	2.83924e-05	0.000121546
N643_08680	3140.43	1.02678	0.186961	5.49194	3.97536e-08	2.72883e-07
prpR	174.002	1.02642	0.184276	5.57002	2.54714e-08	1.77939e-07
marC	161.805	1.02417	0.290437	3.52631	0.000421389	0.0014119
N643_09960	3369.63	1.02374	0.212721	4.81259	1.48988e-06	8.04452e-06
yejK	881.591	1.02317	0.190792	5.36276	8.19612e-08	5.41878e-07
ycaD	743.386	1.02271	0.207867	4.92001	8.65399e-07	4.81089e-06
pabA	517.258	1.02121	0.181593	5.62361	1.87009e-08	1.3669e-07
uhpT	97.1874	1.0196	0.235693	4.32598	1.51856e-05	6.83439e-05
pyrE	881.776	1.01926	0.267785	3.80625	0.000141092	0.000522409
aroK	1603.76	1.01783	0.164968	6.16988	6.83431e-10	6.30257e-09
lpxH	1226.81	1.01629	0.202371	5.02194	5.11531e-07	2.96913e-06
kduD	524.439	1.01368	0.214849	4.71812	2.38032e-06	1.24274e-05
livF	60.6263	1.01358	0.363999	2.78456	0.00536004	0.0136315
N643_10435	1180.79	1.01241	0.154434	6.55561	5.54146e-11	5.94352e-10
N643_18410	6836.53	1.01118	0.219568	4.60531	4.11856e-06	2.06819e-05
N643_11550	4540.68	1.00495	0.22718	4.42358	9.70765e-06	4.50777e-05
iolT1	345.942	1.00466	0.159622	6.29401	3.09361e-10	2.99381e-09
N643_14330	799.856	1.00441	0.171474	5.8575	4.69874e-09	3.76185e-08
mshA_3	1203.02	1.00429	0.15189	6.61193	3.79335e-11	4.13601e-10
N643_01245	317.541	1.00282	0.165641	6.0542	1.41121e-09	1.24889e-08
pepT	2778.86	1.00162	0.306391	3.26909	0.00107895	0.00326581
gidA	2866.88	1.00095	0.141403	7.07865	1.45568e-12	1.87764e-11
orf242	209.379	-1.00178	0.197316	-5.07702	3.83392e-07	2.27215e-06
N643_11595	94.0784	-1.0038	0.423036	-2.37284	0.0176517	0.0385873
motB	440.545	-1.00484	0.220278	-4.56166	5.07504e-06	2.49765e-05
fliG	741.638	-1.00829	0.184797	-5.45621	4.86393e-08	3.30999e-07
yhhL	222.391	-1.00915	0.210549	-4.79297	1.6433e-06	8.82465e-06
garL	37.1288	-1.01046	0.339967	-2.97223	0.00295642	0.00806985
nudH	2551.69	-1.01488	0.150089	-6.76182	1.36269e-11	1.60553e-10
folE	560.268	-1.01822	0.192694	-5.28413	1.26304e-07	8.07974e-07
sdiA	288.63	-1.01948	0.159295	-6.39997	1.55408e-10	1.56879e-09
yhhW	1122.41	-1.01993	0.159506	-6.3943	1.61289e-10	1.624e-09
ucpA	24404.2	-1.02001	0.140563	-7.25661	3.96926e-13	5.65583e-12
dmsA	7225.46	-1.02131	0.178979	-5.70632	1.15447e-08	8.7629e-08
rarD_1	971.471	-1.02237	0.17488	-5.84613	5.0313e-09	3.98766e-08
pepN	3580.87	-1.02659	0.153551	-6.68565	2.29908e-11	2.60761e-10
ccrB	207.707	-1.02717	0.185036	-5.55118	2.83748e-08	1.97175e-07
SL1344_0926	879.071	-1.03501	0.22938	-4.5122	6.41581e-06	3.0732e-05
ygiB	2028.19	-1.03506	0.19415	-5.33124	9.75466e-08	6.35341e-07
caiF	2293.79	-1.03513	0.130863	-7.91002	2.5735e-15	4.61709e-14
yrdD	2176.42	-1.03809	0.139267	-7.45395	9.0587e-14	1.37687e-12
yifL	900.465	-1.04231	0.178704	-5.83261	5.45685e-09	4.30764e-08
fliK	339.922	-1.04288	0.174209	-5.98638	2.14565e-09	1.82913e-08
gldA	11565	-1.04767	0.125345	-8.35833	6.361e-17	1.28753e-15
smg	3583.82	-1.04789	0.147262	-7.11582	1.1125e-12	1.46858e-11
flgN	670.399	-1.0507	0.140775	-7.46369	8.413e-14	1.28706e-12
rseB	2307.23	-1.05749	0.153119	-6.90631	4.97427e-12	6.13545e-11
yfgD	9575.77	-1.05821	0.204507	-5.17445	2.28585e-07	1.40097e-06
yigB	436.929	-1.0586	0.168864	-6.26894	3.63505e-10	3.47398e-09
narQ	416.64	-1.06117	0.170851	-6.21107	5.26237e-10	4.89872e-09
cheM	622.367	-1.06517	0.156728	-6.79629	1.07347e-11	1.27237e-10
N643_09965	228.437	-1.07277	0.251482	-4.26581	1.99179e-05	8.7643e-05
hybE	1506.75	-1.08103	0.165685	-6.52458	6.81927e-11	7.1967e-10
fadI	1013.54	-1.08411	0.15016	-7.21969	5.21075e-13	7.24184e-12
N643_05885	1121.37	-1.08951	0.18498	-5.88985	3.86554e-09	3.15886e-08
N643_13705	61.3887	-1.09171	0.306683	-3.55973	0.00037123	0.0012588
ychN	1298.36	-1.09707	0.174492	-6.28721	3.23215e-10	3.11153e-09
N643_05870	158.876	-1.10818	0.224802	-4.92958	8.24051e-07	4.60698e-06
ynaF	6925.85	-1.11191	0.121734	-9.13392	6.6065e-20	1.83633e-18
cheW	661.486	-1.11237	0.264008	-4.21339	2.51564e-05	0.000108516
yciT	876.925	-1.11525	0.228933	-4.87152	1.10745e-06	6.07099e-06
N643_05875	271.685	-1.12297	0.182405	-6.15649	7.43755e-10	6.81114e-09
ycgL	288.583	-1.12715	0.200921	-5.60991	2.02432e-08	1.47145e-07
ydaA	5629.19	-1.13005	0.203776	-5.54557	2.93003e-08	2.03249e-07
speB	2027.53	-1.13134	0.217977	-5.19017	2.10108e-07	1.30188e-06
N643_03910	67.8264	-1.13568	0.292903	-3.87732	0.000105613	0.000399667
cheR	257.564	-1.13591	0.20105	-5.6499	1.60538e-08	1.1866e-07
N643_11775	1340.15	-1.13645	0.184831	-6.1486	7.81685e-10	7.14192e-09
N643_05905	382.331	-1.13902	0.158762	-7.17438	7.26343e-13	9.88207e-12
ykgD	303.694	-1.14169	0.217719	-5.24389	1.57228e-07	9.94516e-07
glnA	970.422	-1.14733	0.188019	-6.10221	1.0461e-09	9.42689e-09
yjbD	2719.52	-1.15257	0.173845	-6.62985	3.36032e-11	3.71518e-10
cheB	299.595	-1.15904	0.174155	-6.6552	2.82915e-11	3.16336e-10
SL1344_2305	445.042	-1.17233	0.165979	-7.06309	1.6284e-12	2.08003e-11
SL1344_1770	162.276	-1.17264	0.194806	-6.01955	1.74904e-09	1.52059e-08
N643_17770	454.809	-1.17756	0.191126	-6.16118	7.22066e-10	6.62789e-09
rseA	3524.86	-1.18166	0.143719	-8.22201	2.00126e-16	3.92983e-15
yadN_1	39.4364	-1.18751	0.386131	-3.0754	0.00210222	0.00595226
asnB	1299.72	-1.19132	0.155897	-7.64174	2.14297e-14	3.46652e-13
hisG	531.596	-1.19507	0.15339	-7.79107	6.64427e-15	1.13039e-13
cheZ	451.333	-1.1964	0.175015	-6.836	8.14369e-12	9.74035e-11
prfA	612.592	-1.19693	0.211553	-5.65782	1.53304e-08	1.13739e-07
gatA	58.8819	-1.20062	0.313864	-3.82527	0.00013063	0.000485496
N643_12350	263.23	-1.20166	0.204088	-5.88792	3.91083e-09	3.18926e-08
fbp	8736.94	-1.2097	0.190265	-6.35797	2.04431e-10	2.0376e-09
yihD	1176.12	-1.21343	0.167168	-7.25873	3.90742e-13	5.5879e-12
ygiC	2640.91	-1.21955	0.210362	-5.79738	6.73605e-09	5.25439e-08
N643_18510	152.844	-1.22149	0.266579	-4.58207	4.60395e-06	2.28864e-05
zraP	160.226	-1.22469	0.227428	-5.38495	7.24656e-08	4.8233e-07
serS	9861.82	-1.22787	0.219692	-5.58903	2.28335e-08	1.62678e-07
sipD	178.89	-1.23324	0.214317	-5.7543	8.70023e-09	6.69392e-08
N643_13750	13.8235	-1.24397	0.544246	-2.28568	0.0222728	0.046986
adhB_2	226.821	-1.24833	0.257212	-4.85332	1.2141e-06	6.63717e-06
menG	2277.37	-1.25347	0.141284	-8.87203	7.18226e-19	1.82893e-17
yahO	455.494	-1.25495	0.208033	-6.03248	1.6146e-09	1.41934e-08
hcp1	204.67	-1.2626	0.185825	-6.7946	1.08613e-11	1.28351e-10
N643_15905	2317.15	-1.26538	0.122705	-10.3124	6.19599e-25	2.3291e-23
yajO	1931.85	-1.26784	0.126535	-10.0196	1.2498e-23	4.25255e-22
N643_08945	58.067	-1.27129	0.301505	-4.21648	2.4814e-05	0.000107627
SL1344_1635	878.548	-1.27729	0.174992	-7.2991	2.8971e-13	4.23513e-12
cheV	852.89	-1.27939	0.145355	-8.80183	1.346e-18	3.29979e-17
gltC	153.403	-1.28017	0.224558	-5.70082	1.19231e-08	8.96393e-08
ipaH3	444.84	-1.28852	0.212844	-6.05381	1.41455e-09	1.24905e-08
N643_05910	676.398	-1.29252	0.193586	-6.6767	2.44377e-11	2.75588e-10
nucA	173.897	-1.29274	0.182951	-7.06605	1.59411e-12	2.04284e-11
ygdI	296.453	-1.29776	0.207824	-6.24451	4.25119e-10	4.00464e-09
rpoE	2828.9	-1.29851	0.145466	-8.92653	4.39583e-19	1.14903e-17
N643_08935	22.3296	-1.29955	0.428085	-3.03573	0.00239954	0.00670751
fumB	6016.2	-1.3047	0.166019	-7.85876	3.8797e-15	6.80586e-14
N643_05930	88.7883	-1.31524	0.248446	-5.29388	1.19751e-07	7.68546e-07
pckA	23354.6	-1.33309	0.219287	-6.0792	1.20786e-09	1.07374e-08
N643_11765	466.127	-1.3382	0.21712	-6.16341	7.11955e-10	6.55032e-09
N643_05895	784.139	-1.34091	0.201884	-6.64199	3.09483e-11	3.43126e-10
N643_13625	747.802	-1.34104	0.150917	-8.88597	6.33645e-19	1.62402e-17
N643_05880	316.548	-1.34483	0.171989	-7.81929	5.31207e-15	9.07652e-14
gcvP	15069.3	-1.3451	0.17653	-7.61962	2.54422e-14	4.08213e-13
SL1344_1543	56.7337	-1.3473	0.317047	-4.24954	2.14214e-05	9.36615e-05
N643_04450	173.555	-1.3596	0.278073	-4.88936	1.01162e-06	5.56886e-06
yihW	3219.41	-1.38095	0.151471	-9.11697	7.72547e-20	2.11753e-18
hilC	735.815	-1.39393	0.173461	-8.03599	9.283e-16	1.73649e-14
sptP	114.251	-1.39975	0.239348	-5.8482	4.96913e-09	3.95426e-08
N643_11770	166.133	-1.41339	0.26571	-5.31927	1.04182e-07	6.74107e-07
ansB_2	577.731	-1.41809	0.184829	-7.67241	1.6879e-14	2.76438e-13
N643_02250	10.686	-1.42808	0.58323	-2.44858	0.0143422	0.0322404
cheA	1213.53	-1.43263	0.130973	-10.9384	7.55335e-28	3.87183e-26
mntS	298.372	-1.43315	0.227703	-6.29396	3.09469e-10	2.99381e-09
sicP	44.6532	-1.45379	0.320948	-4.52968	5.90743e-06	2.84349e-05
N643_04440	36.883	-1.4556	0.353011	-4.12339	3.73338e-05	0.00015544
puuE	283.074	-1.45971	0.244197	-5.97757	2.2649e-09	1.92249e-08
potE	1638.23	-1.46507	0.170764	-8.57949	9.52968e-18	2.13714e-16
yiiL	140.849	-1.47605	0.261098	-5.65323	1.57461e-08	1.16604e-07
gcvT	8210.84	-1.47722	0.193072	-7.65114	1.99202e-14	3.2356e-13
N643_11590	128.956	-1.4773	0.286639	-5.15387	2.55171e-07	1.54236e-06
yfiD	16621.6	-1.48193	0.188085	-7.87904	3.29907e-15	5.8392e-14
N643_02970	959.882	-1.50248	0.183679	-8.17992	2.84042e-16	5.52272e-15
ftnB	1608.08	-1.50395	0.14559	-10.33	5.1535e-25	1.95585e-23
dppC	1745.59	-1.51299	0.128016	-11.8187	3.12391e-32	2.02132e-30
N643_05925	258.904	-1.52692	0.173202	-8.81588	1.1875e-18	2.92941e-17
gcvH	7175.63	-1.53128	0.171865	-8.9098	5.11256e-19	1.32758e-17
N643_05890	360.22	-1.54096	0.226158	-6.81365	9.51544e-12	1.13467e-10
argE	903.868	-1.55226	0.193505	-8.02182	1.04191e-15	1.91276e-14
dppA	11343.2	-1.55627	0.119983	-12.9707	1.79438e-38	1.96734e-36
sopD	116.966	-1.57519	0.233675	-6.74094	1.57369e-11	1.82746e-10
dppF	5586.51	-1.57663	0.146144	-10.7882	3.91458e-27	1.79661e-25
idnT	2197.29	-1.62063	0.19578	-8.2778	1.2547e-16	2.50117e-15
iraD_1	181.039	-1.6238	0.224544	-7.23156	4.77491e-13	6.70696e-12
lrhA	239.593	-1.62849	0.192666	-8.4524	2.85374e-17	6.05577e-16
SL1344_1259	5402.83	-1.64282	0.132632	-12.3863	3.09897e-35	2.39836e-33
yhhN	509.119	-1.64314	0.182145	-9.02102	1.86344e-19	5.07242e-18
slrP_4	50.0395	-1.6646	0.330221	-5.04086	4.63453e-07	2.69734e-06
SL1344_2163	316.709	-1.67132	0.219381	-7.61835	2.56935e-14	4.0892e-13
ydiV	170.046	-1.68378	0.209726	-8.02847	9.86956e-16	1.82888e-14
pps	7331.73	-1.70888	0.137387	-12.4385	1.6152e-35	1.27504e-33
prpB	316.937	-1.71229	0.202309	-8.46372	2.58986e-17	5.58588e-16
dppB	1411.62	-1.72009	0.135024	-12.7391	3.58363e-37	3.36776e-35
pipC	68.9855	-1.73279	0.30693	-5.64555	1.64654e-08	1.21022e-07
N643_02980	20.6785	-1.73659	0.48348	-3.59184	0.000328346	0.00112792
iacP	69.3338	-1.75755	0.279132	-6.29649	3.04459e-10	2.95985e-09
N643_19005	13.6831	-1.76079	0.617392	-2.85197	0.00434486	0.0113345
N643_04590	338.048	-1.76867	0.204671	-8.64154	5.54623e-18	1.28017e-16
prpC	464.754	-1.78189	0.228792	-7.78827	6.79308e-15	1.15074e-13
N643_15890	634.442	-1.78409	0.264825	-6.73687	1.61838e-11	1.87324e-10
N643_20130	218.647	-1.78664	0.180027	-9.92431	3.26341e-23	1.06452e-21
glgS	10299.2	-1.79159	0.236697	-7.56913	3.75742e-14	5.88513e-13
prpD	663.859	-1.81188	0.20662	-8.76914	1.8003e-18	4.35937e-17
fliC	18746.8	-1.82112	0.214884	-8.47492	2.35235e-17	5.10149e-16
rnk	1170.18	-1.82703	0.227856	-8.01836	1.07168e-15	1.9583e-14
N643_00325	1020.7	-1.87038	0.144998	-12.8994	4.53472e-38	4.83745e-36
N643_06875	89.3044	-1.89947	0.254832	-7.45379	9.06983e-14	1.37687e-12
hilD	2517.04	-1.92278	0.18588	-10.3442	4.44493e-25	1.70331e-23
yahN	892.968	-1.94543	0.159086	-12.2288	2.1807e-34	1.62401e-32
N643_20640	2418.67	-1.95477	0.206082	-9.48541	2.41434e-21	7.05881e-20
N643_15880	665.092	-1.99519	0.195293	-10.2164	1.67502e-24	6.12158e-23
yopJ	112.974	-2.0054	0.261902	-7.65707	1.90218e-14	3.10244e-13
N643_18615	470.926	-2.02698	0.186378	-10.8756	1.50675e-27	7.52804e-26
spaO	104.33	-2.04697	0.358836	-5.70446	1.16714e-08	8.839e-08
N643_12175	134.63	-2.13909	0.288712	-7.40908	1.27178e-13	1.91593e-12
N643_18995	60.0288	-2.14418	0.321047	-6.67872	2.41032e-11	2.72595e-10
orgB	196.038	-2.16277	0.235404	-9.18746	4.02221e-20	1.12593e-18
spaR	101.221	-2.17918	0.265681	-8.20226	2.35917e-16	4.60972e-15
N643_19000	96.7777	-2.21711	0.255375	-8.68178	3.89623e-18	9.04614e-17
SL1344_3565	345.555	-2.23938	0.225888	-9.91368	3.63036e-23	1.17451e-21
sipC	1860.7	-2.25326	0.143003	-15.7567	6.1769e-56	1.52376e-53
N643_05640	226.402	-2.26143	0.239228	-9.45302	3.29196e-21	9.55394e-20
yfiA	74968.8	-2.2672	0.173631	-13.0576	5.75126e-39	6.48578e-37
N643_18985	14.4484	-2.31256	0.627565	-3.68498	0.000228722	0.000809654
N643_07505	35.5361	-2.40882	0.392068	-6.14389	8.0525e-10	7.32332e-09
spaN	151.941	-2.41421	0.276681	-8.72561	2.64755e-18	6.25741e-17
iagB	228.795	-2.41793	0.190698	-12.6794	7.69434e-37	6.60208e-35
spaP	109.116	-2.44984	0.254248	-9.63565	5.65345e-22	1.75702e-20
pgtE	924.627	-2.45902	0.211557	-11.6235	3.13202e-31	1.90186e-29
invA	952.557	-2.46455	0.182674	-13.4915	1.75433e-41	2.38771e-39
siiD	33.7167	-2.47643	0.446701	-5.54382	2.95938e-08	2.04924e-07
sprB	288.755	-2.54066	0.266373	-9.53795	1.45681e-21	4.35607e-20
invI	72.7616	-2.5488	0.325567	-7.8288	4.92535e-15	8.48924e-14
spaS	134.825	-2.59004	0.268526	-9.6454	5.14107e-22	1.61046e-20
invH	62.9492	-2.5901	0.320984	-8.06924	7.07365e-16	1.33587e-14
sipB	686.856	-2.59224	0.184424	-14.0559	7.08962e-45	9.99384e-43
N643_19010	122.017	-2.64783	0.244073	-10.8485	2.02631e-27	9.87387e-26
spaQ	51.0356	-2.7744	0.366204	-7.57612	3.56038e-14	5.59874e-13
siiC	74.4971	-2.79131	0.318951	-8.75153	2.10487e-18	5.00477e-17
N643_18990	45.2332	-2.81174	0.425007	-6.61576	3.69659e-11	4.04168e-10
N643_08310	199.673	-2.91438	0.228688	-12.7439	3.37098e-37	3.24519e-35
prgH	790.006	-3.02571	0.212681	-14.2265	6.27033e-46	9.51884e-44
orgA	691.601	-3.03052	0.187498	-16.1629	9.20992e-59	3.0293e-56
siiB	74.7013	-3.1308	0.362943	-8.62616	6.34448e-18	1.45591e-16
N643_12170	6.68893	-3.14351	0.938905	-3.34806	0.000813793	0.00255529
invG	614.219	-3.26062	0.193488	-16.8518	1.01833e-63	5.02419e-61
invB	221.743	-3.26534	0.270814	-12.0575	1.77122e-33	1.22649e-31
prgI	288.209	-3.31645	0.215869	-15.3632	2.88772e-53	5.69891e-51
hilA	426.446	-3.33208	0.22825	-14.5984	2.87561e-48	4.9348e-46
invC	388.791	-3.38281	0.21784	-15.5289	2.213e-54	4.59722e-52
sicA	260.727	-3.44382	0.216153	-15.9323	3.78219e-57	1.06631e-54
invE	406.407	-3.46283	0.193433	-17.9019	1.1387e-71	8.98891e-69
prgJ	442.366	-3.51565	0.192854	-18.2297	3.00212e-74	5.92468e-71
prgK	973.794	-3.52857	0.234131	-15.0709	2.51652e-51	4.72986e-49
invF	596.794	-3.66321	0.222152	-16.4897	4.35458e-61	1.81023e-58
N643_15475	1.64201	-4.12256	1.72577	-2.38882	0.0169026	0.0371255
rtsA	251.891	-4.17359	0.278282	-14.9977	7.60149e-51	1.36378e-48
N643_18690	34.7989	-4.4451	0.563679	-7.88587	3.12358e-15	5.5535e-14
rtsB	63.9131	-4.80151	0.481905	-9.96362	2.19912e-23	7.35588e-22
dksA	6139.43	-10.4646	1.06548	-9.82146	9.10161e-23	2.8971e-21

## Sheet: TS1 C
Table S3C: DksA-regulated genes in S. Typhimurium
Gene	base Mean	log2 Fold Change	lfcSE	stat	p-value	padj
citE	124.139	4.53269	0.327443	13.8427	1.40863e-43	8.16479e-42
SL1344_3047	1510.84	4.44752	0.196328	22.6535	1.28875e-113	2.98797e-110
citD	61.0286	4.33084	0.422324	10.2548	1.12642e-24	2.47545e-23
citC	477.858	4.19763	0.240248	17.4721	2.33769e-68	5.70519e-66
yifE	29739.4	4.03813	0.185035	21.8236	1.38621e-105	2.14263e-102
yedE	1616.74	3.61051	0.145856	24.7539	2.81723e-135	1.30635e-131
citX	56.6947	3.59764	0.416609	8.63555	5.84476e-18	8.13878e-17
ypdK	693.629	3.53256	0.296003	11.9342	7.85049e-33	2.71662e-31
setB	738.878	3.36466	0.201663	16.6846	1.69681e-62	2.6227e-60
citF	122.625	3.21662	0.286765	11.2169	3.36762e-29	9.52174e-28
orfX	1905.94	3.1958	0.188877	16.92	3.20205e-64	6.18663e-62
yedF	729.371	3.19399	0.196777	16.2315	3.01891e-59	3.99962e-57
IsrG	124.275	3.14423	0.318889	9.85995	6.20782e-23	1.21973e-21
holE	455.424	3.12631	0.216989	14.4077	4.62847e-47	3.15621e-45
emrD	1874.4	3.07521	0.19984	15.3884	1.95931e-53	1.74718e-51
SL1344_3048	807.776	3.00297	0.178275	16.8446	1.14907e-63	2.04932e-61
yaaH	490.556	2.98785	0.193509	15.4404	8.75878e-54	7.96362e-52
yeiP	2144.14	2.89412	0.161146	17.9597	4.03146e-72	1.24626e-69
citG	39.6672	2.89374	0.446782	6.47686	9.36511e-11	6.68093e-10
sdaC	22806.5	2.80417	0.140564	19.9495	1.51488e-88	8.7806e-86
SL1344_3378	850.345	2.72395	0.208956	13.036	7.63716e-39	3.61362e-37
yqgD	1206.14	2.71734	0.220702	12.3123	7.77773e-35	3.00545e-33
yhbU	2378.88	2.69102	0.137783	19.5308	6.01187e-85	2.53428e-82
yjiH	217.265	2.66461	0.300063	8.88019	6.67459e-19	9.8882e-18
sitA	169.978	2.62491	0.290877	9.02412	1.81152e-19	2.76316e-18
cspH	624.752	2.60068	0.546817	4.75604	1.9743e-06	8.21797e-06
ydfZ	2983.96	2.59109	0.154599	16.76	4.78252e-63	7.64709e-61
yebN	645.646	2.58666	0.151175	17.1104	1.24244e-65	2.74343e-63
marR	264.446	2.54714	0.207153	12.296	9.52233e-35	3.64918e-33
yhdT	74.0236	2.53494	0.290723	8.71941	2.79653e-18	3.99001e-17
pyrB	805.093	2.53028	0.159829	15.8312	1.89676e-56	2.09411e-54
SL1344_4441	466.008	2.52504	0.575445	4.38798	1.14407e-05	4.31655e-05
folA	655.293	2.5199	0.159643	15.7846	3.97311e-56	4.18711e-54
yehT	1110.16	2.49367	0.162757	15.3214	5.49776e-53	4.81003e-51
yhhQ	525.081	2.4885	0.200754	12.3958	2.75315e-35	1.10055e-33
yibK	512.033	2.48461	0.183974	13.5052	1.45712e-41	7.59174e-40
pyrI	618.027	2.48075	0.202383	12.2577	1.52808e-34	5.80797e-33
yecH	608.206	2.4715	0.310273	7.96556	1.64482e-15	1.89256e-14
SL1344_1483	19.5663	2.4424	0.483999	5.04629	4.50461e-07	2.05185e-06
yihI	2360.79	2.43242	0.149728	16.2456	2.39791e-59	3.27032e-57
mioC	2725.8	2.42405	0.189451	12.7951	1.74654e-37	7.64027e-36
nupC	2607.39	2.40973	0.140211	17.1865	3.35383e-66	7.77586e-64
ptpS	476.864	2.40533	0.230141	10.4516	1.44134e-25	3.32511e-24
ybhC	3071.47	2.34798	0.125734	18.6742	8.02509e-78	3.10103e-75
RydC	506.963	2.33868	0.245833	9.51331	1.84693e-21	3.23178e-20
yajG	1060.59	2.33466	0.156541	14.9141	2.66988e-50	2.02954e-48
hdeB	2166.67	2.32963	0.237647	9.80288	1.09418e-22	2.09657e-21
adiY	2182.49	2.30847	0.158727	14.5437	6.40574e-48	4.43334e-46
pyrE	364.881	2.29347	0.209979	10.9224	9.00775e-28	2.33346e-26
ychE	504.7	2.27412	0.165898	13.708	9.09338e-43	4.96071e-41
SL1344_0949	16.8575	2.27391	0.5298	4.29201	1.77065e-05	6.47005e-05
SL1344_1049	8.48323	2.27259	0.706432	3.217	0.00129536	0.00344613
rsmC	714.836	2.26803	0.197267	11.4973	1.36155e-30	4.18114e-29
SL1344_4207	41.1215	2.26637	0.390668	5.80126	6.58183e-09	3.77255e-08
fdnG	4159.34	2.25439	0.148588	15.1721	5.41334e-52	4.32788e-50
yhhP	913.208	2.25414	0.174576	12.9121	3.8473e-38	1.73203e-36
yfiF	2789.71	2.23175	0.143476	15.5548	1.47612e-54	1.45633e-52
yejL	1488.28	2.22905	0.199782	11.1574	6.58544e-29	1.85071e-27
ybiP	1045.32	2.22721	0.193646	11.5014	1.29761e-30	4.01134e-29
SL1344_0964	517.764	2.22468	0.150673	14.765	2.462e-49	1.84134e-47
tatE	617.169	2.22083	0.251275	8.83822	9.72548e-19	1.42712e-17
codA	795.477	2.21859	0.143104	15.5033	3.29305e-54	3.1163e-52
codB	506.604	2.2147	0.183971	12.0383	2.23566e-33	7.97441e-32
yegQ	785.012	2.19136	0.136065	16.1053	2.34251e-58	2.93573e-56
yhcC	319.542	2.18991	0.16774	13.0554	5.92105e-39	2.83051e-37
SL1344_4154	45.8656	2.16833	0.332496	6.52139	6.96569e-11	5.03899e-10
pheP	1462.11	2.1681	0.188609	11.4952	1.39424e-30	4.25334e-29
holD	651.419	2.15142	0.207123	10.3872	2.83628e-25	6.47872e-24
SL1344_1972	30.3224	2.14636	0.415218	5.16924	2.35048e-07	1.11216e-06
SL1344_2770	1040.4	2.1424	0.220115	9.73309	2.17873e-22	4.09018e-21
SL1344_1554	3238.16	2.13803	0.134635	15.8802	8.68876e-57	9.82678e-55
panB	1341.27	2.13301	0.149889	14.2306	5.92006e-46	3.81269e-44
scsA	653.951	2.13042	0.185666	11.4745	1.77254e-30	5.37208e-29
sdaA	4679.57	2.12512	0.127467	16.6719	2.09922e-62	3.14003e-60
yciH	108.673	2.11836	0.250386	8.46038	2.6651e-17	3.55117e-16
rfaH	1205.32	2.08144	0.185325	11.2313	2.86244e-29	8.19328e-28
citC2	16.7448	2.06899	0.494556	4.18353	2.87016e-05	0.000101517
rluC	818.838	2.06801	0.205954	10.0412	1.00493e-23	2.08029e-22
rimI	256.491	2.06559	0.203527	10.149	3.34908e-24	7.12371e-23
rpmH	6164.55	2.06345	0.192522	10.718	8.38082e-27	2.02406e-25
yehU	2170.66	2.062	0.145558	14.1661	1.48447e-45	9.30199e-44
comN	24.7751	2.05255	0.426128	4.81674	1.45923e-06	6.23062e-06
queA	822.142	2.05071	0.172186	11.9099	1.05124e-32	3.53233e-31
ansP	724.993	2.03782	0.133129	15.3071	6.8566e-53	5.88779e-51
gpt	1163.31	2.03709	0.205979	9.8898	4.60945e-23	9.09533e-22
pdhR	1627.94	2.03392	0.187018	10.8755	1.50773e-27	3.8204e-26
SL1344_2771	276.132	2.02685	0.276363	7.33402	2.23354e-13	2.03876e-12
rimO	803.379	2.02349	0.179014	11.3035	1.26025e-29	3.65235e-28
SL1344_0948	18.6963	2.02339	0.489278	4.13547	3.54232e-05	0.000123968
kdtA	3359.39	2.01665	0.177485	11.3623	6.44e-30	1.91425e-28
phnA	931.828	2.01391	0.21199	9.50002	2.09855e-21	3.64456e-20
ygjO	944.761	2.0048	0.144488	13.8752	8.95078e-44	5.32113e-42
tyrP	552.946	1.99843	0.139485	14.3272	1.48017e-46	9.80507e-45
slyX	1014.61	1.9941	0.197771	10.0829	6.57701e-24	1.37377e-22
hutH	1539.09	1.99291	0.151396	13.1636	1.42217e-39	7.09099e-38
SL1344_4258	184.507	1.98203	0.252363	7.85387	4.03383e-15	4.40115e-14
STnc1270	2751.42	1.97986	0.173509	11.4107	3.69912e-30	1.11382e-28
hutU	1215.86	1.97918	0.132039	14.9893	8.62091e-51	6.77545e-49
fadL	3150.71	1.97145	0.147033	13.4083	5.40976e-41	2.7566e-39
SL1344_2509	96.1243	1.96467	0.271451	7.23764	4.56545e-13	4.10271e-12
yjiG	226.642	1.95185	0.224657	8.68815	3.68388e-18	5.1764e-17
citD2	5.40803	1.94779	0.864622	2.25277	0.024274	0.0474529
SL1344_3328	12.4047	1.94571	0.618558	3.14555	0.00165774	0.00431608
sprT	200.505	1.93664	0.277961	6.96731	3.23048e-12	2.68454e-11
yecF	613.332	1.9288	0.184827	10.4357	1.70397e-25	3.91154e-24
emtA	218.502	1.92657	0.226421	8.50879	1.75758e-17	2.36915e-16
SL1344_1970	41.6529	1.91894	0.344997	5.56219	2.66415e-08	1.42982e-07
metF	199.9	1.91676	0.186487	10.2783	8.83056e-25	1.96862e-23
potA	751.129	1.91599	0.161418	11.8697	1.7011e-32	5.63429e-31
smvA	750.079	1.90553	0.232855	8.1833	2.76167e-16	3.36997e-15
yecM	160.85	1.89561	0.202027	9.38296	6.41444e-21	1.06228e-19
ydcG	1957.79	1.89397	0.134453	14.0865	4.59567e-45	2.84135e-43
ybfE	317.308	1.88922	0.268249	7.04278	1.8844e-12	1.60036e-11
yciK	835.743	1.8833	0.144715	13.0138	1.02069e-38	4.78076e-37
rdgC	647.65	1.88057	0.15974	11.7727	5.39612e-32	1.7621e-30
comO	49.3275	1.87741	0.312869	6.00062	1.96561e-09	1.20245e-08
cdaR	2601.03	1.87576	0.153126	12.2497	1.68548e-34	6.35412e-33
yfcB	1136.2	1.87023	0.142197	13.1524	1.64915e-39	8.1352e-38
sdaB	13433.1	1.86757	0.138078	13.5255	1.10574e-41	5.82652e-40
SL1344_2214	1248.61	1.85989	0.146474	12.6978	6.08504e-37	2.58866e-35
SL1344_1553	1584.1	1.85652	0.129757	14.3077	1.95892e-46	1.27937e-44
syd	999.581	1.85506	0.181212	10.2369	1.35456e-24	2.96277e-23
metK	2198.8	1.85324	0.154516	11.9938	3.82948e-33	1.35552e-31
dnaB	1606.19	1.846	0.148918	12.396	2.74536e-35	1.10055e-33
uhpA	173.896	1.83906	0.246944	7.4473	9.527e-14	9.01565e-13
sbcD	443.549	1.82886	0.180803	10.1152	4.73088e-24	9.97141e-23
SL1344_1978	10.1586	1.81162	0.603446	3.00213	0.00268101	0.00670542
pth	421.249	1.80629	0.172749	10.4561	1.37329e-25	3.18397e-24
yicE	452.741	1.80584	0.224941	8.02809	9.90043e-16	1.1593e-14
pyrF	390.494	1.80572	0.177465	10.1751	2.56205e-24	5.47476e-23
yibN	2126.75	1.78818	0.149926	11.9271	8.54856e-33	2.93627e-31
uraA	708.746	1.78393	0.13991	12.7506	3.09343e-37	1.34058e-35
sodA	4271.58	1.78388	0.157272	11.3427	8.06393e-30	2.38168e-28
fdnH	536.956	1.78073	0.224141	7.94466	1.94727e-15	2.21854e-14
yggA	420.061	1.7769	0.174141	10.2038	1.90623e-24	4.14985e-23
trmB	989.933	1.77592	0.132735	13.3795	7.97202e-41	4.01807e-39
SroA	213.055	1.77245	0.227455	7.79253	6.56828e-15	7.03397e-14
folB	74.7668	1.77011	0.27633	6.40579	1.4959e-10	1.05578e-09
ftn	12921.5	1.764	0.149717	11.7823	4.8176e-32	1.58434e-30
SL1344_3073	128.26	1.76394	0.2237	7.88529	3.13796e-15	3.47273e-14
yhbV	1150.25	1.75764	0.156448	11.2347	2.75462e-29	7.93363e-28
ycaM	423.064	1.75591	0.16364	10.7303	7.33361e-27	1.78042e-25
ygaD	424.004	1.75468	0.225146	7.79351	6.51718e-15	6.9954e-14
ydgI	340.73	1.75243	0.162245	10.8011	3.39952e-27	8.47505e-26
fabA	1869.85	1.7513	0.135597	12.9155	3.68122e-38	1.67351e-36
ydhC	444.431	1.74654	0.155562	11.2273	2.99549e-29	8.52153e-28
upp	5347.14	1.7445	0.148249	11.7673	5.75035e-32	1.86464e-30
trmA	626.335	1.74114	0.145614	11.9573	5.94791e-33	2.07372e-31
SL1344_2772	1716.68	1.73986	0.218462	7.96413	1.66396e-15	1.90984e-14
yadS	396.164	1.73904	0.15981	10.8819	1.40614e-27	3.58257e-26
SL1344_3049	548.667	1.7316	0.170063	10.1821	2.38349e-24	5.11678e-23
rph	311.506	1.72489	0.23942	7.20443	5.82858e-13	5.20754e-12
hyaA	21.9018	1.71955	0.446381	3.8522	0.000117062	0.000375263
suhB	2896.94	1.70573	0.473353	3.6035	0.000313958	0.000949657
potC	735.178	1.70364	0.139203	12.2385	1.93642e-34	7.24128e-33
potB	411.095	1.70153	0.154543	11.0101	3.41782e-28	9.16094e-27
yjiE	484.267	1.70057	0.157931	10.7678	4.8844e-27	1.20565e-25
ybgC	335.504	1.69995	0.238893	7.11598	1.11119e-12	9.66713e-12
fepC	42.0103	1.68914	0.31603	5.34487	9.04814e-08	4.4921e-07
yeaZ	656.82	1.68554	0.201861	8.35002	6.82501e-17	8.8401e-16
SL1344_0952	45.4394	1.68296	0.329167	5.11277	3.17466e-07	1.47062e-06
tatA	4553.42	1.68112	0.115053	14.6117	2.36466e-48	1.71327e-46
SL1344_3808	881.555	1.67645	0.230722	7.26609	3.70042e-13	3.3448e-12
yegD	341.122	1.6742	0.202368	8.27305	1.30575e-16	1.64531e-15
SL1344_3330	545.422	1.6736	0.151802	11.0249	2.89982e-28	7.81772e-27
yccF	244.622	1.67095	0.168921	9.8919	4.51382e-23	8.9447e-22
SL1344_1550	34.3797	1.67053	0.389759	4.28605	1.81877e-05	6.63542e-05
yccK	1015.92	1.66363	0.177777	9.35796	8.12897e-21	1.33667e-19
yfgE	1558.99	1.65505	0.149956	11.0369	2.53498e-28	6.8741e-27
SL1344_1563	94.4995	1.65308	0.236255	6.99704	2.6143e-12	2.19213e-11
dfp	2309.01	1.64675	0.133484	12.3367	5.74739e-35	2.23955e-33
nirB	765.744	1.6454	0.215924	7.62028	2.53129e-14	2.55721e-13
ampG	931.01	1.6445	0.137992	11.9173	9.61627e-33	3.25479e-31
SL1344_3599	261.493	1.63884	0.188645	8.68745	3.70672e-18	5.19277e-17
yjjX	227.895	1.63884	0.194351	8.43235	3.38782e-17	4.47559e-16
tig	3973	1.63533	0.175145	9.33701	9.90953e-21	1.62369e-19
yfhL	235.992	1.63401	0.273132	5.98249	2.19758e-09	1.33379e-08
panC	842.455	1.63274	0.176002	9.27686	1.74546e-20	2.82011e-19
cvpA	1027.66	1.6322	0.150748	10.8273	2.55533e-27	6.40491e-26
guaB	1116.91	1.63217	0.202333	8.06676	7.21895e-16	8.51763e-15
argS	2886.6	1.62996	0.140124	11.6323	2.82489e-31	8.9109e-30
endA	155.607	1.62865	0.193299	8.42554	3.59087e-17	4.73036e-16
SL1344_1963	14.3097	1.6228	0.580456	2.79573	0.00517831	0.0121579
SL1344_0963	7.28192	1.62087	0.724027	2.23869	0.0251762	0.0490101
glmU	6345.47	1.61061	0.122812	13.1144	2.72306e-39	1.32914e-37
marA	218.12	1.6096	0.176781	9.10506	8.62212e-20	1.3507e-18
SL1344_2619	26.9441	1.60467	0.431762	3.71655	0.000201963	0.000626841
SL1344_1971	21.746	1.59177	0.433798	3.66938	0.000243141	0.000747148
yhdG	2719.84	1.59168	0.16785	9.48275	2.47674e-21	4.2223e-20
yciU	727.625	1.5914	0.223001	7.13627	9.58964e-13	8.39003e-12
pyrL	47.0055	1.59092	0.302377	5.26137	1.42987e-07	6.97194e-07
yneH	377.839	1.58581	0.153639	10.3217	5.62263e-25	1.26564e-23
adiC	452.113	1.5827	0.180029	8.7914	1.47702e-18	2.15375e-17
SL1344_2728	17.3772	1.58211	0.458881	3.44775	0.000565269	0.00162
yciA	444.106	1.58175	0.205992	7.67868	1.60735e-14	1.66368e-13
rumB	387.012	1.58092	0.208178	7.59406	3.1004e-14	3.11856e-13
fklB	610.04	1.58085	0.208896	7.56767	3.79987e-14	3.78111e-13
SL1344_0014	68.1657	1.5746	0.27842	5.65546	1.55428e-08	8.51912e-08
tatB	3840.83	1.57417	0.134613	11.694	1.36775e-31	4.40435e-30
SL1344_0310	144.325	1.57275	0.223849	7.02595	2.12619e-12	1.79257e-11
SL1344_1584	272.948	1.56759	0.210913	7.43237	1.06667e-13	1.00532e-12
pyrD	548.299	1.56727	0.14901	10.5179	7.14463e-26	1.67322e-24
fucR	632.522	1.56559	0.143751	10.891	1.27279e-27	3.26072e-26
SL1344_4257	12.0267	1.56497	0.556511	2.81212	0.00492164	0.0116259
C1	34.2296	1.56434	0.341293	4.58356	4.57132e-06	1.79485e-05
SL1344_0947	86.7474	1.56208	0.244817	6.38061	1.76387e-10	1.22994e-09
pstB	478.162	1.55874	0.169668	9.18703	4.03851e-20	6.39132e-19
div	501.293	1.55256	0.163339	9.50515	1.99755e-21	3.48219e-20
SL1344_1423	39.5652	1.54871	0.327753	4.72524	2.29847e-06	9.49067e-06
ybeB	535	1.54665	0.163019	9.48756	2.36496e-21	4.06161e-20
tsx	2477.65	1.54242	0.253235	6.09084	1.12321e-09	7.09583e-09
yhbY	706.881	1.54171	0.17694	8.71316	2.95532e-18	4.20362e-17
SL1344_0892	4515.35	1.54114	0.249789	6.16975	6.83979e-10	4.42962e-09
SL1344_1302	403.571	1.54043	0.160196	9.61593	6.8486e-22	1.24537e-20
hpt	737.544	1.53897	0.167223	9.20308	3.4784e-20	5.54273e-19
SL1344_2134	57.2003	1.53719	0.278075	5.52797	3.23966e-08	1.70708e-07
SL1344_4436	385.928	1.53546	0.205438	7.47407	7.77495e-14	7.47976e-13
corE	605.766	1.53469	0.140437	10.9279	8.4752e-28	2.20784e-26
cdh-b	10.6287	1.53027	0.59141	2.5875	0.00966758	0.0213165
pyrH	1387.72	1.5266	0.180697	8.44842	2.95278e-17	3.92322e-16
SL1344_3051	267.702	1.52331	0.186651	8.16127	3.31533e-16	4.01388e-15
ycdC	278.792	1.52257	0.172649	8.81887	1.15622e-18	1.69128e-17
rpmA	908.872	1.52206	0.599087	2.54063	0.0110654	0.0239432
pykF	3603.01	1.51912	0.159165	9.54431	1.37019e-21	2.44369e-20
ppa	4922.46	1.51881	0.168181	9.03082	1.70391e-19	2.61624e-18
fdnI	978.269	1.51541	0.246877	6.13834	8.33899e-10	5.34087e-09
ybiF	496.99	1.51284	0.151114	10.0113	1.36014e-23	2.7784e-22
rlmL	1010.18	1.51273	0.18177	8.32222	8.6331e-17	1.10891e-15
SL1344_2470	15.3786	1.51231	0.501836	3.01355	0.00258215	0.00649317
aceE	10071.4	1.49913	0.201112	7.45421	9.04091e-14	8.57315e-13
yhjH	10495.2	1.49017	0.150364	9.91047	3.74896e-23	7.4609e-22
SL1344_1969	555.006	1.48824	0.169564	8.77685	1.68115e-18	2.43608e-17
SL1344_3661	658.776	1.48231	0.158791	9.33498	1.01009e-20	1.64921e-19
rpsI	6399.87	1.48065	0.188464	7.85639	3.95348e-15	4.32366e-14
emrR	1099.24	1.48049	0.161046	9.19294	3.82233e-20	6.06991e-19
SL1344_0081	166.139	1.48024	0.208235	7.10851	1.17306e-12	1.01294e-11
rrmA	345.156	1.47664	0.193091	7.6474	2.05082e-14	2.10391e-13
yncC	52.1012	1.4716	0.339111	4.33958	1.42752e-05	5.29554e-05
SL1344_1954	21.7025	1.46481	0.415458	3.52577	0.000422254	0.00123864
rplM	5215.31	1.46044	0.151576	9.63506	5.68576e-22	1.03799e-20
radC	769.88	1.45433	0.169405	8.58493	9.08892e-18	1.2469e-16
yeaN	58.891	1.4489	0.277235	5.22624	1.72992e-07	8.32985e-07
gidA	1143.6	1.44737	0.149963	9.65149	4.8445e-22	8.87903e-21
yeiU	1042.06	1.44643	0.164948	8.76901	1.80245e-18	2.60373e-17
galF	3377.55	1.44551	0.130396	11.0856	1.47427e-28	4.02128e-27
gidB	485.426	1.44054	0.173724	8.29212	1.11246e-16	1.40558e-15
ppiB	4138.84	1.43549	0.171382	8.37596	5.47732e-17	7.195e-16
cmk	1137.67	1.43277	0.186281	7.69143	1.45498e-14	1.51272e-13
kbl	5495.5	1.43262	0.147311	9.72517	2.35516e-22	4.38589e-21
rplI	7633.49	1.43061	0.190361	7.51526	5.67983e-14	5.5564e-13
gcp	760.99	1.42643	0.13273	10.7468	6.13476e-27	1.4972e-25
msyB	518.211	1.42565	0.265279	5.37415	7.69447e-08	3.84061e-07
yjgB	373.591	1.42321	0.159821	8.90505	5.33612e-19	7.95614e-18
rpsT	10408.2	1.42296	0.516738	2.75374	0.00589179	0.0136465
ymiA	953.545	1.42296	0.184286	7.72148	1.14985e-14	1.20087e-13
pphA	61.4385	1.42253	0.286722	4.96137	6.99989e-07	3.10014e-06
SL1344_3000	315	1.41515	0.239126	5.91802	3.25849e-09	1.94712e-08
yfcE	831.398	1.41341	0.144888	9.75522	1.75219e-22	3.31629e-21
SL1344_1565	9.42375	1.41184	0.632446	2.23235	0.0255921	0.049653
fis	321.036	1.41162	0.223543	6.31479	2.70536e-10	1.8394e-09
marB	129.463	1.4105	0.208528	6.7641	1.34145e-11	1.04482e-10
yciL	2385.22	1.40966	0.120974	11.6526	2.22608e-31	7.11885e-30
btuC	566.096	1.40894	0.167009	8.43635	3.27408e-17	4.33769e-16
IsrB-2	37.2956	1.40589	0.390471	3.60051	0.000317594	0.000960029
ycgN	1047.61	1.40296	0.136629	10.2684	9.77953e-25	2.16974e-23
SL1344_1964	23.8673	1.40111	0.411105	3.40816	0.000654022	0.00184921
ygiR	1224.45	1.39945	0.123712	11.3122	1.14199e-29	3.35153e-28
yceA	210.476	1.39926	0.197961	7.06835	1.56791e-12	1.34388e-11
atpI	2876.41	1.39866	0.169868	8.23384	1.81305e-16	2.25392e-15
yifK	921.014	1.39605	0.137057	10.186	2.29063e-24	4.94031e-23
SL1344_3979	90.9147	1.39596	0.225121	6.20093	5.61321e-10	3.68675e-09
SL1344_1956	32.6097	1.39519	0.34039	4.09881	4.15283e-05	0.000143814
thiI	784.56	1.39485	0.16882	8.26237	1.42809e-16	1.78974e-15
SL1344_1491	87.3811	1.39384	0.228834	6.09105	1.12172e-09	7.09583e-09
tbpA	364.184	1.39169	0.169426	8.21411	2.13738e-16	2.63592e-15
tdcA	23590.2	1.38855	0.147202	9.43293	3.98793e-21	6.67582e-20
SL1344_1979	110.959	1.38795	0.255301	5.43651	5.43338e-08	2.77473e-07
yajQ	2156.23	1.38713	0.262213	5.2901	1.22252e-07	5.99878e-07
SL1344_3329	396.734	1.38269	0.154456	8.95198	3.49164e-19	5.30843e-18
pduX	672.707	1.37978	0.178235	7.74131	9.83977e-15	1.03229e-13
rnpA	2290.34	1.37857	0.212384	6.49095	8.52944e-11	6.12245e-10
lipA	2717.77	1.37735	0.152499	9.03187	1.68762e-19	2.59983e-18
hin	60.9479	1.37721	0.3193	4.31321	1.60899e-05	5.90261e-05
ybiN	529.3	1.37704	0.141994	9.69787	3.07855e-22	5.68735e-21
ybeA	788.8	1.36827	0.139418	9.81412	9.78881e-23	1.89128e-21
yjjG	1107.6	1.36768	0.164838	8.29714	1.06646e-16	1.35856e-15
hycG	33.2743	1.36665	0.336571	4.06052	4.89637e-05	0.000167685
yhjA	1251.61	1.36525	0.182803	7.46839	8.11809e-14	7.7776e-13
mdh	13739.3	1.36427	0.165591	8.2388	1.73947e-16	2.16826e-15
lonH	1552.84	1.36039	0.138549	9.81877	9.34764e-23	1.82122e-21
coaD	1748.91	1.35663	0.133168	10.1873	2.25884e-24	4.89451e-23
tolQ	667.011	1.35036	0.155144	8.70392	3.20622e-18	4.54655e-17
SL1344_3250	26.1812	1.34989	0.370603	3.64241	0.000270101	0.000824528
yehZ	600.247	1.34975	0.142622	9.46379	2.9699e-21	5.04447e-20
SL1344_4003	20.5713	1.34837	0.423693	3.18241	0.00146055	0.00383282
ndk	5539.63	1.3443	0.148434	9.0566	1.34578e-19	2.08708e-18
tqsA	271.682	1.34421	0.17614	7.63147	2.32083e-14	2.36521e-13
abc	398.167	1.3441	0.161787	8.30781	9.7483e-17	1.24526e-15
rplD	9660.86	1.34351	0.195267	6.88036	5.97034e-12	4.83149e-11
comP	15.3422	1.34221	0.520235	2.58001	0.00987961	0.0216809
gudT	5167.29	1.34027	0.163184	8.21325	2.15279e-16	2.64788e-15
metG	2077.94	1.34004	0.141138	9.49451	2.21251e-21	3.82813e-20
SL1344_3126	4617.2	1.33966	0.124414	10.7677	4.88811e-27	1.20565e-25
ssaN	128.811	1.33847	0.206265	6.48907	8.63652e-11	6.18973e-10
apbE	89.9715	1.3381	0.281105	4.76015	1.93452e-06	8.07414e-06
rimK	404.104	1.33795	0.160599	8.331	8.01599e-17	1.0325e-15
yfhD	593.381	1.3376	0.187212	7.14484	9.01034e-13	7.8981e-12
SL1344_1962	28.1348	1.33501	0.408656	3.26683	0.00108758	0.00294747
gsk	659.308	1.33414	0.168783	7.90448	2.69058e-15	3.00632e-14
perM	555.253	1.33413	0.169776	7.85818	3.89765e-15	4.27267e-14
nirC	700.499	1.33222	0.194766	6.84014	7.91167e-12	6.31436e-11
rpsU	3723.69	1.33204	0.267963	4.971	6.66098e-07	2.96136e-06
SL1344_1191	697.158	1.33102	0.136142	9.77675	1.41693e-22	2.69274e-21
soxS	183.163	1.32918	0.249736	5.32233	1.02446e-07	5.05904e-07
sitB	69.4351	1.32803	0.302446	4.39096	1.12852e-05	4.27132e-05
sscB	19.1209	1.32442	0.431396	3.07007	0.00214007	0.00547052
cdh-a	2094.79	1.32441	0.12865	10.2946	7.45074e-25	1.66904e-23
rplY	2887.12	1.32425	0.208761	6.34335	2.24826e-10	1.55137e-09
entE	46.2657	1.32179	0.30841	4.28581	1.82073e-05	6.63735e-05
yehS	1095.1	1.31996	0.150959	8.74386	2.25275e-18	3.23406e-17
SL1344_1968	318.653	1.31943	0.181744	7.2598	3.87677e-13	3.49059e-12
bfr	2443	1.31618	0.157585	8.35217	6.70196e-17	8.70504e-16
proQ	2817.66	1.31591	0.116413	11.3038	1.25608e-29	3.65235e-28
yebU	706.512	1.31315	0.175862	7.46692	8.20944e-14	7.8489e-13
panF	452.028	1.30875	0.146456	8.9361	4.03165e-19	6.1094e-18
priA	2008.3	1.30138	0.170733	7.62227	2.49249e-14	2.53458e-13
yiiQ	187.428	1.29867	0.175637	7.39406	1.42417e-13	1.32342e-12
SL1344_2326	1466.28	1.2983	0.169514	7.65892	1.87499e-14	1.92779e-13
rpsG	11027.3	1.29807	0.186525	6.95925	3.42088e-12	2.83261e-11
yggL	692.141	1.29759	0.48525	2.67407	0.00749363	0.016942
tsr	8088.07	1.29731	0.112491	11.5326	9.03613e-31	2.81212e-29
scsB	170.485	1.29463	0.227401	5.69316	1.24708e-08	6.9006e-08
SL1344_3704	834.736	1.29421	0.162673	7.95588	1.7787e-15	2.0365e-14
yceD	8996.36	1.29087	0.15739	8.20171	2.36985e-16	2.90714e-15
carA	168.288	1.28976	0.195103	6.6107	3.82497e-11	2.86533e-10
SL1344_3590	67.3117	1.28918	0.301592	4.27459	1.91486e-05	6.94348e-05
rhlE	248.904	1.28886	0.164937	7.81427	5.52834e-15	5.96161e-14
mnmA	1934.29	1.28769	0.138227	9.31571	1.21136e-20	1.97091e-19
focA	5842.88	1.28684	0.136332	9.43897	3.76449e-21	6.32462e-20
iadA	908.172	1.28448	0.195804	6.56002	5.3802e-11	3.92882e-10
priB	6199.86	1.28368	0.184913	6.94209	3.86333e-12	3.17066e-11
rpsJ	5207.23	1.2815	0.186989	6.85337	7.21313e-12	5.79676e-11
SL1344_1973	85.215	1.27733	0.277973	4.59516	4.3241e-06	1.69922e-05
yfaZ	399.726	1.27703	0.182648	6.99172	2.71527e-12	2.27269e-11
dbpA	516.035	1.27658	0.141193	9.04138	1.54709e-19	2.39128e-18
rplC	11975.9	1.27037	0.162384	7.82322	5.14886e-15	5.57833e-14
msbA	1941.26	1.26849	0.127742	9.93014	3.07814e-23	6.17894e-22
prmA	499.652	1.26414	0.152816	8.27231	1.31389e-16	1.65109e-15
SL1344_0056	16.3986	1.26357	0.474395	2.66354	0.00773232	0.0174137
yqcC	181.594	1.26283	0.184914	6.82927	8.53471e-12	6.77662e-11
dinI	417.568	1.26148	0.169659	7.4354	1.04253e-13	9.84561e-13
yghW	303.674	1.25866	0.157078	8.01296	1.11977e-15	1.30462e-14
SL1344_1202	649.342	1.25705	0.187013	6.7217	1.79614e-11	1.3835e-10
SL1344_1568	664.547	1.25326	0.161528	7.75879	8.5743e-15	9.03614e-14
yjjI	2164.17	1.25255	0.158912	7.88202	3.22128e-15	3.55644e-14
hslR	230.007	1.2523	0.169012	7.40954	1.26743e-13	1.18251e-12
ycfC	1095.35	1.25197	0.131228	9.54041	1.42269e-21	2.52758e-20
yadF	1704.65	1.25194	0.134985	9.27465	1.78199e-20	2.86913e-19
yhgF	798.036	1.25048	0.15512	8.06134	7.54604e-16	8.88096e-15
ruvA	390.558	1.24985	0.159017	7.85984	3.84627e-15	4.23271e-14
sinH	34.6786	1.24948	0.348321	3.58715	0.000334307	0.00100076
rplA	18820.9	1.24645	0.186112	6.69729	2.12323e-11	1.62466e-10
aceF	7473.77	1.24458	0.210764	5.90508	3.52485e-09	2.10086e-08
SL1344_0155	29.3678	1.24457	0.379535	3.2792	0.00104101	0.00282951
citT	138.956	1.24335	0.221363	5.61682	1.94508e-08	1.05613e-07
exo	712.676	1.24014	0.138916	8.9273	4.36545e-19	6.551e-18
rplW	5440.59	1.23742	0.211031	5.86369	4.52689e-09	2.65711e-08
SL1344_1974	96.8565	1.23721	0.225836	5.47835	4.2932e-08	2.22929e-07
yfcC	253.516	1.23698	0.174883	7.07315	1.51455e-12	1.30055e-11
uhpB	189.234	1.23682	0.201661	6.1332	8.61275e-10	5.50859e-09
yggE	1058.86	1.23622	0.155537	7.94806	1.8945e-15	2.16375e-14
hslO	782.049	1.23488	0.143365	8.61356	7.08274e-18	9.7456e-17
purM	523.7	1.2323	0.142945	8.62079	6.64942e-18	9.20399e-17
rpsB	12457.7	1.22891	0.142594	8.61826	6.79792e-18	9.38154e-17
speE	777.249	1.22813	0.148704	8.2589	1.47027e-16	1.83763e-15
yfiC	348.84	1.22749	0.186609	6.57788	4.77214e-11	3.52363e-10
amiC	254.562	1.22572	0.226302	5.41631	6.08401e-08	3.0866e-07
SL1344_2721	18.1748	1.22312	0.449571	2.72064	0.0065155	0.0149271
rplX	9103.99	1.222	0.181257	6.74181	1.56421e-11	1.20887e-10
mod	551.3	1.22159	0.155825	7.8395	4.52334e-15	4.91211e-14
rpsN	8618.01	1.22126	0.19221	6.35377	2.10102e-10	1.45409e-09
rplB	12767.3	1.22042	0.218305	5.59044	2.26493e-08	1.2198e-07
bioB	13.3405	1.21389	0.521638	2.32707	0.0199617	0.0400876
smp	195.709	1.21203	0.209073	5.79715	6.74527e-09	3.86146e-08
rpoZ	2636.48	1.21145	0.121665	9.95721	2.34547e-23	4.77016e-22
yohI	185.943	1.21063	0.20477	5.91215	3.37662e-09	2.01511e-08
argDa	112.676	1.20956	0.220149	5.49427	3.92323e-08	2.04404e-07
SL1344_3361	344.21	1.2081	0.181843	6.64364	3.06024e-11	2.3149e-10
rpsR	4236.45	1.20779	0.19572	6.171	6.78606e-10	4.41332e-09
dld	2018.93	1.20717	0.162682	7.42045	1.16721e-13	1.09341e-12
acpT	964.459	1.20659	0.159017	7.5878	3.25375e-14	3.26572e-13
yhdU	439.419	1.20609	0.192224	6.27441	3.5096e-10	2.35514e-09
rplK	7730.64	1.20385	0.153985	7.81799	5.36739e-15	5.80153e-14
SL1344_1966	90.6876	1.20374	0.267843	4.49422	6.98243e-06	2.69588e-05
topA	2060.9	1.20054	0.127021	9.4515	3.33999e-21	5.65238e-20
purH	611.869	1.19932	0.141137	8.49755	1.93634e-17	2.59503e-16
SL1344_2187	51.5051	1.19153	0.280785	4.24355	2.20009e-05	7.90225e-05
cIIa	89.8803	1.19089	0.246137	4.83832	1.30938e-06	5.62706e-06
rpsF	6224.53	1.18851	0.18105	6.56455	5.21909e-11	3.81718e-10
rplN	10688.7	1.1885	0.134316	8.84853	8.86803e-19	1.30543e-17
yffH	555.74	1.18729	0.146334	8.11356	4.91582e-16	5.8598e-15
aarF	3358.97	1.18361	0.133225	8.88429	6.43328e-19	9.56126e-18
IsrP	44.9289	1.182	0.320177	3.69171	0.000222755	0.00068861
SL1344_1947	60.6883	1.18041	0.28822	4.09553	4.21205e-05	0.000145756
yejM	2750.39	1.17974	0.158085	7.46271	8.47636e-14	8.05428e-13
bcfH	150.067	1.17839	0.240349	4.90284	9.44592e-07	4.11274e-06
tatD	441.781	1.17799	0.149169	7.897	2.857e-15	3.18459e-14
SL1344_4394	281.44	1.17646	0.199536	5.89595	3.72535e-09	2.21184e-08
adk	2112.91	1.1762	0.124027	9.48344	2.46045e-21	4.21e-20
SL1344_1957	24.511	1.17536	0.391957	2.99871	0.00271128	0.00677383
pitA	1846.93	1.17464	0.146447	8.02095	1.04927e-15	1.22556e-14
SL1344_2175	65.2633	1.17431	0.252067	4.65872	3.18174e-06	1.27738e-05
SL1344_1201	736.138	1.17328	0.14149	8.29227	1.1111e-16	1.40558e-15
SL1344_1197	211.315	1.17273	0.194999	6.01401	1.80987e-09	1.11452e-08
pabA	223.731	1.16992	0.172286	6.79056	1.11697e-11	8.80853e-11
mdfA	385.727	1.16943	0.235806	4.9593	7.07491e-07	3.12739e-06
flgA	3255.09	1.1694	0.13106	8.92268	4.55138e-19	6.80799e-18
tolR	384.708	1.16868	0.152328	7.67212	1.69173e-14	1.74712e-13
SL1344_2598	19.2353	1.16728	0.447447	2.60876	0.00908716	0.0201421
metR	145.448	1.16477	0.221857	5.2501	1.52017e-07	7.38893e-07
yacH	293.159	1.16475	0.192401	6.0538	1.41467e-09	8.80513e-09
STnc1400	250.905	1.16385	0.231716	5.02274	5.09397e-07	2.29774e-06
speD	302.883	1.16206	0.18687	6.21854	5.018e-10	3.31933e-09
phnB	312.636	1.16082	0.155235	7.47783	7.55579e-14	7.28404e-13
coaA	724.844	1.15804	0.200394	5.77883	7.52221e-09	4.27981e-08
ydcP	903.802	1.15786	0.135186	8.56496	1.0811e-17	1.47878e-16
potD	1396.46	1.15699	0.16629	6.95766	3.45973e-12	2.85967e-11
tdk	597.561	1.1559	0.177759	6.50261	7.894e-11	5.69276e-10
hemN	1550.07	1.15553	0.11761	9.82514	8.77554e-23	1.71697e-21
tgt	1628.67	1.15514	0.126358	9.14183	6.14058e-20	9.65216e-19
mrdB	694.765	1.15438	0.15392	7.4999	6.38662e-14	6.18262e-13
yoaA	592.49	1.15355	0.140162	8.23009	1.87077e-16	2.31945e-15
rplE	17916.7	1.14917	0.179665	6.39619	1.59299e-10	1.1192e-09
uvrB	1642.05	1.149	0.132122	8.69648	3.4234e-18	4.82501e-17
grxC	1328.41	1.14864	0.142299	8.07198	6.91698e-16	8.20307e-15
glyQ	847.654	1.14764	0.15372	7.4658	8.27974e-14	7.89409e-13
rplJ	15999.8	1.14618	0.186942	6.13119	8.72254e-10	5.56347e-09
tal	357.925	1.14529	0.152526	7.50883	5.96572e-14	5.79367e-13
SL1344_0058	41.7535	1.14491	0.301622	3.79584	0.000147143	0.000465101
ybdH	216.504	1.14395	0.181942	6.28744	3.22752e-10	2.18163e-09
ribF	1200.93	1.14387	0.147311	7.76496	8.16682e-15	8.64601e-14
oafA	1328.96	1.14292	0.153937	7.4246	1.13122e-13	1.06183e-12
pyrG	4264.06	1.14157	0.120274	9.49144	2.27871e-21	3.92802e-20
yddG	139.506	1.13907	0.195331	5.83149	5.49355e-09	3.2002e-08
astD	127.814	1.13783	0.199962	5.6902	1.26891e-08	7.00476e-08
ygaC	74.9184	1.13777	0.24708	4.60487	4.12725e-06	1.62739e-05
dacA	2150.37	1.13721	0.161746	7.03085	2.05274e-12	1.74013e-11
yqgB	461.72	1.13698	0.173658	6.54721	5.86226e-11	4.26739e-10
SL1344_2626	154.967	1.13613	0.197921	5.74034	9.4488e-09	5.31724e-08
SL1344_4408	294.005	1.1333	0.20114	5.63441	1.7566e-08	9.5715e-08
SL1344_1945	18.3391	1.13292	0.454248	2.49406	0.0126291	0.0268752
SL1344_0600	39.9362	1.13285	0.310135	3.65276	0.000259441	0.00079303
rpmB	5473.87	1.13189	0.143477	7.88896	3.04717e-15	3.38032e-14
SL1344_0354	58.3905	1.12972	0.275363	4.10264	4.08454e-05	0.000141767
fepG	42.5452	1.12879	0.309017	3.65283	0.000259367	0.00079303
SL1344_4397	1299.27	1.12863	0.166784	6.767	1.31482e-11	1.0264e-10
SL1344_1961	96.2667	1.12379	0.237884	4.72413	2.31105e-06	9.52562e-06
smtA	555.895	1.12268	0.154628	7.2605	3.85656e-13	3.47916e-12
SL1344_4001	96.4753	1.12186	0.21964	5.10771	3.26082e-07	1.50902e-06
narK	86.3742	1.12178	0.278919	4.02188	5.77347e-05	0.000195699
SL1344_4127	460.899	1.12106	0.159536	7.02704	2.10968e-12	1.78514e-11
srmB	1936.01	1.11958	0.13707	8.16795	3.13678e-16	3.80766e-15
mtr	65.3787	1.1187	0.26171	4.27458	1.91494e-05	6.94348e-05
SL1344_1787	153.984	1.11646	0.216055	5.16751	2.37238e-07	1.12023e-06
cysD	131.902	1.11136	0.236175	4.70566	2.5305e-06	1.03565e-05
aroC	813.416	1.11096	0.203012	5.47241	4.43966e-08	2.29762e-07
ydaO	1139.28	1.11091	0.132867	8.36102	6.21786e-17	8.09893e-16
tsf	12761.5	1.1096	0.144161	7.69697	1.39327e-14	1.45182e-13
cydD	2049.39	1.10896	0.140023	7.91985	2.37806e-15	2.67e-14
hydA	419.193	1.10802	0.141225	7.84577	4.30322e-15	4.68404e-14
prfC	1360.67	1.10435	0.151654	7.28203	3.2884e-13	2.98401e-12
ushA	1701.73	1.10422	0.14466	7.6332	2.29005e-14	2.33897e-13
metB	175.462	1.10381	0.189463	5.82598	5.67783e-09	3.29101e-08
recEa	116.038	1.10141	0.206485	5.33408	9.60296e-08	4.74722e-07
cobD	698.733	1.10074	0.140049	7.85965	3.85206e-15	4.23271e-14
yhcG	43.4726	1.09901	0.31157	3.52732	0.00041979	0.00123278
guaA	1483.36	1.09818	0.202569	5.42125	5.91826e-08	3.01571e-07
SL1344_4450	809.545	1.097	0.195816	5.60221	2.11633e-08	1.14242e-07
rlpA	1490.21	1.09665	0.136259	8.04831	8.39434e-16	9.85431e-15
SL1344_1490	202.023	1.09601	0.210302	5.21158	1.8724e-07	8.93243e-07
ttdA	27.2796	1.09573	0.371582	2.94882	0.00318993	0.00782217
ypfG	211.424	1.09476	0.261178	4.19163	2.76958e-05	9.81096e-05
SL1344_1943	28.674	1.09137	0.356941	3.05758	0.00223136	0.00569131
citE2	15.5296	1.09003	0.464547	2.34643	0.0189542	0.0382632
rplV	8301.18	1.08967	0.21358	5.10195	3.36176e-07	1.55418e-06
tatC	1552.28	1.08774	0.147737	7.36268	1.80253e-13	1.665e-12
SL1344_1950	87.4857	1.08767	0.235213	4.62421	3.76031e-06	1.49541e-05
ycaP	37.8951	1.08701	0.353019	3.07917	0.00207576	0.00531491
blr	258.098	1.08576	0.246126	4.41141	1.02699e-05	3.90339e-05
dctA	4965.81	1.08474	0.146043	7.4275	1.10666e-13	1.04089e-12
btuR	1228.68	1.08086	0.129086	8.37317	5.60875e-17	7.34683e-16
SL1344_2729	24.9614	1.08047	0.374671	2.88379	0.00392923	0.00946485
kgtP	244.323	1.07712	0.175057	6.15299	7.60342e-10	4.89682e-09
bfd	23.4911	1.07694	0.389177	2.76721	0.00565375	0.0131609
alr-b	448.865	1.07547	0.159001	6.76394	1.34292e-11	1.04482e-10
rzpR	43.8179	1.07423	0.305455	3.51682	0.000436747	0.00127612
yicN	196.576	1.07423	0.174098	6.17027	6.81743e-10	4.42132e-09
ybjC	137.6	1.07349	0.195649	5.48683	4.09217e-08	2.12967e-07
avtA	277.074	1.07194	0.198061	5.41218	6.2261e-08	3.15179e-07
astA	90.2618	1.07109	0.227594	4.70617	2.52414e-06	1.03396e-05
yiaG	1080.23	1.06896	0.141951	7.53051	5.05442e-14	4.9973e-13
yhfC	132.321	1.06884	0.204851	5.21765	1.81208e-07	8.67143e-07
gmd	28.245	1.06827	0.358929	2.97628	0.00291772	0.00722727
SL1344_1536	353.455	1.06617	0.186704	5.71049	1.1265e-08	6.26327e-08
yrbA	255.4	1.06497	0.20752	5.13187	2.86872e-07	1.3396e-06
SL1344_3050	553.332	1.06472	0.149707	7.11199	1.14378e-12	9.89499e-12
pcnB	2547.9	1.06388	0.159325	6.67745	2.4314e-11	1.8513e-10
chaB	455.931	1.06279	0.168028	6.32507	2.53111e-10	1.72854e-09
mltB	535.264	1.06172	0.160627	6.60985	3.84701e-11	2.87719e-10
SL1344_1124	585.766	1.0601	0.141914	7.47004	8.01696e-14	7.69661e-13
SL1344_2726	316.659	1.05834	0.22008	4.80889	1.51772e-06	6.45656e-06
umuC	200.056	1.05808	0.176835	5.9834	2.18525e-09	1.32805e-08
cpxR	730.836	1.05735	0.159182	6.6424	3.08621e-11	2.33074e-10
infA	1859.75	1.05702	0.238882	4.42487	9.64998e-06	3.67682e-05
yjjK	3555.41	1.05637	0.146143	7.2283	4.89089e-13	4.3782e-12
yfgB	1111.28	1.05623	0.133031	7.93971	2.02656e-15	2.30323e-14
yafK	1079.19	1.05604	0.172193	6.1329	8.62903e-10	5.51141e-09
accD	3302.8	1.05513	0.142865	7.38552	1.51857e-13	1.40833e-12
SL1344_1975	39.4922	1.05379	0.315679	3.33817	0.00084331	0.00233458
rplU	1879.56	1.05276	0.170536	6.17326	6.68945e-10	4.3566e-09
yjjU	545.317	1.05144	0.146486	7.17775	7.08673e-13	6.24737e-12
SL1344_1193	81.842	1.05138	0.225891	4.65439	3.24946e-06	1.30006e-05
rnt	820.719	1.04466	0.167101	6.25167	4.06098e-10	2.71728e-09
pstS	325.136	1.04366	0.19893	5.24634	1.55153e-07	7.53343e-07
SL1344_1941	69.8989	1.04314	0.327116	3.1889	0.00142817	0.00376273
pduQ	40.537	1.04308	0.345328	3.02054	0.00252326	0.00636235
rplF	12136.7	1.04081	0.201563	5.16369	2.42124e-07	1.14215e-06
rpsH	11670	1.04067	0.192161	5.41563	6.10723e-08	3.095e-07
aas	939.005	1.04046	0.138382	7.51878	5.52896e-14	5.43174e-13
argDb	349.197	1.03929	0.169052	6.14777	7.85815e-10	5.05385e-09
SL1344_1874	75.4643	1.03839	0.293066	3.5432	0.000395303	0.00116678
SL1344_1756	220.199	1.03379	0.192353	5.37447	7.68092e-08	3.83798e-07
fabB	6050.23	1.03032	0.225695	4.56511	4.99224e-06	1.95186e-05
yneI	305.53	1.02917	0.21175	4.8603	1.17209e-06	5.06521e-06
SL1344_2244	199.593	1.02823	0.235888	4.35897	1.30678e-05	4.87102e-05
aes	119.685	1.0278	0.201628	5.09751	3.44159e-07	1.58793e-06
miaB	1658.98	1.0261	0.128135	8.00798	1.16612e-15	1.35521e-14
speC	479.844	1.02325	0.150374	6.80471	1.01255e-11	7.9986e-11
mdaA	215.196	1.02255	0.218213	4.68605	2.78533e-06	1.128e-05
ybdL	299.927	1.02226	0.185039	5.52458	3.30282e-08	1.73838e-07
poxB	281.84	1.02166	0.184564	5.53551	3.10319e-08	1.64076e-07
gtrAa	55.7353	1.0211	0.327766	3.11532	0.00183746	0.00474933
ydiL	17.8918	1.01883	0.441401	2.30817	0.0209896	0.0418799
yiaJ	202.3	1.01819	0.177043	5.75109	8.86685e-09	5.0019e-08
mrdA	1386.95	1.01721	0.128612	7.90917	2.59104e-15	2.90209e-14
rnb	1644.23	1.01676	0.14696	6.9186	4.56122e-12	3.71059e-11
SL1344_3598	112.519	1.01631	0.202913	5.00858	5.48332e-07	2.45241e-06
livJ	221.567	1.0155	0.182426	5.56663	2.59715e-08	1.39548e-07
SL1344_4427	595.263	1.01545	0.148634	6.83188	8.38114e-12	6.6661e-11
fixA	48.0824	1.01467	0.29982	3.38425	0.000713721	0.00199971
corA	515.037	1.01308	0.15853	6.3905	1.65343e-10	1.15815e-09
lepA	1967.92	1.01143	0.141239	7.1611	8.00323e-13	7.02859e-12
nrfB	1158.92	1.00983	0.212065	4.76189	1.91785e-06	8.01178e-06
ycfU	817.58	1.0097	0.156868	6.43664	1.22151e-10	8.66077e-10
SL1344_1065	757.174	1.00834	0.153545	6.56711	5.13025e-11	3.7586e-10
ydgC	114.562	1.00771	0.230073	4.37995	1.18705e-05	4.46056e-05
purB	1130.05	1.00724	0.153037	6.58168	4.65168e-11	3.44017e-10
ybiS	935.719	1.0052	0.170849	5.88359	4.01472e-09	2.3715e-08
yaiE	1002.35	-1.00038	0.151054	-6.62267	3.52763e-11	2.64686e-10
SL1344_0661	138.661	-1.00399	0.231601	-4.33498	1.45773e-05	5.39894e-05
yciT	541.819	-1.00448	0.163417	-6.14671	7.91075e-10	5.08063e-09
asrC	486.878	-1.00524	0.177515	-5.66285	1.48879e-08	8.18925e-08
dmsA1	2149.58	-1.0093	0.137493	-7.34072	2.1245e-13	1.95075e-12
SL1344_2966	498.824	-1.01047	0.143413	-7.0459	1.84273e-12	1.56784e-11
ybaE	188.965	-1.01122	0.185972	-5.43746	5.40451e-08	2.76303e-07
SL1344_3737	17.5288	-1.0148	0.44138	-2.29916	0.021496	0.0427615
SL1344_2309	247.288	-1.01521	0.171493	-5.91985	3.22227e-09	1.92796e-08
SL1344_2929	369.931	-1.01553	0.198035	-5.12803	2.92789e-07	1.36312e-06
yihD	1419.95	-1.01562	0.148977	-6.81731	9.27639e-12	7.34038e-11
SL1344_2269	1565.73	-1.01689	0.175668	-5.78872	7.09257e-09	4.0453e-08
SL1344_1190	603.627	-1.01773	0.188957	-5.38602	7.20368e-08	3.61509e-07
qor	519.168	-1.01836	0.174032	-5.85158	4.86923e-09	2.85084e-08
norW	99.6636	-1.01852	0.240476	-4.23542	2.2812e-05	8.16198e-05
SL1344_2922	130.808	-1.01961	0.20606	-4.94813	7.49295e-07	3.29647e-06
ybeJ	43.2309	-1.02169	0.315313	-3.24026	0.00119423	0.00320094
yigA	841.538	-1.02197	0.154024	-6.63517	3.24132e-11	2.4439e-10
dapB	208.137	-1.02292	0.218361	-4.68453	2.80605e-06	1.1354e-05
visC	1035.69	-1.02433	0.139917	-7.32102	2.46101e-13	2.24199e-12
pykA	3583.27	-1.02722	0.142871	-7.18983	6.48744e-13	5.74089e-12
yhaK	69.353	-1.02728	0.25443	-4.03757	5.4008e-05	0.000184008
yjdB	1069.28	-1.032	0.150689	-6.84855	7.46025e-12	5.98498e-11
yafS	226.631	-1.03746	0.163246	-6.35519	2.08164e-10	1.4439e-09
SL1344_1464	130.552	-1.03859	0.191946	-5.41086	6.27244e-08	3.17179e-07
hutG	587.954	-1.03862	0.150896	-6.883	5.86065e-12	4.75102e-11
yfaX	81.5384	-1.03879	0.261628	-3.97049	7.17252e-05	0.000239273
yafV	864.688	-1.04047	0.155129	-6.70714	1.98482e-11	1.5263e-10
sanA	1965.4	-1.04779	0.166981	-6.27493	3.49789e-10	2.35409e-09
rbsK	1131.38	-1.04824	0.153133	-6.8453	7.63163e-12	6.11189e-11
pmrF	1612.56	-1.05063	0.172109	-6.10448	1.03134e-09	6.55114e-09
SL1344_1066	74.0819	-1.05525	0.274386	-3.84585	0.000120134	0.000384287
yceH	907.538	-1.05911	0.184528	-5.73956	9.49242e-09	5.33531e-08
SL1344_2368	274.206	-1.0593	0.258252	-4.10179	4.09962e-05	0.000142183
sodCa	1364.42	-1.0619	0.158985	-6.67928	2.40118e-11	1.83129e-10
pipD	900.833	-1.06274	0.163662	-6.49352	8.38559e-11	6.02852e-10
yrdC	470.736	-1.06414	0.152529	-6.97666	3.02288e-12	2.52106e-11
glpC	12251.1	-1.06502	0.180632	-5.89609	3.72207e-09	2.21184e-08
baeR	397.728	-1.06971	0.173592	-6.16221	7.17358e-10	4.63931e-09
ybaZ	434.159	-1.07153	0.16778	-6.38653	1.69697e-10	1.18507e-09
SL1344_1543	17.4461	-1.07367	0.447013	-2.40189	0.0163107	0.0336893
SL1344_2892	220.274	-1.07664	0.172051	-6.25768	3.90739e-10	2.61829e-09
prpE	120.699	-1.08215	0.21981	-4.92311	8.51815e-07	3.71927e-06
asrB	320.453	-1.08372	0.189525	-5.71807	1.07743e-08	6.00488e-08
SL1344_3765	71.6154	-1.08915	0.281992	-3.86234	0.000112308	0.000360645
nrfD	344.162	-1.08962	0.155595	-7.00291	2.50694e-12	2.10592e-11
fliO	1660.53	-1.09194	0.141085	-7.7396	9.97299e-15	1.0439e-13
yaoF	432.088	-1.09481	0.146647	-7.46562	8.29075e-14	7.89409e-13
gldA	3088.54	-1.09507	0.145841	-7.50869	5.97234e-14	5.79367e-13
SL1344_3758	179.353	-1.09608	0.186785	-5.86812	4.40759e-09	2.59695e-08
yfbE	1568.82	-1.09707	0.173701	-6.31586	2.68669e-10	1.8294e-09
SL1344_2154	21.219	-1.09714	0.472317	-2.32289	0.0201853	0.040449
ybfA	358.536	-1.09773	0.188013	-5.83858	5.26481e-09	3.07467e-08
SL1344_1212	1326.51	-1.09782	0.176731	-6.2118	5.23825e-10	3.45025e-09
gst	2317.16	-1.09895	0.138641	-7.92655	2.25309e-15	2.542e-14
ydiM	22.6013	-1.10348	0.391764	-2.8167	0.00485196	0.0114723
yfdC	183.761	-1.10593	0.175722	-6.29362	3.1015e-10	2.09951e-09
glpB	15331.7	-1.10698	0.156065	-7.09304	1.31195e-12	1.13077e-11
galE	664.747	-1.10794	0.159543	-6.94445	3.79937e-12	3.12371e-11
SL1344_3013	74.6696	-1.11006	0.243776	-4.55359	5.27378e-06	2.05673e-05
ydiH	2095.6	-1.11125	0.187237	-5.93496	2.93922e-09	1.76315e-08
glgX	1478.16	-1.11338	0.134248	-8.29348	1.0998e-16	1.39719e-15
ptsP	3173.77	-1.11837	0.11262	-9.93044	3.06896e-23	6.17894e-22
cbiE	402.592	-1.12187	0.17082	-6.56756	5.11462e-11	3.75856e-10
yhiP	6485.66	-1.12231	0.157367	-7.13181	9.90559e-13	8.65014e-12
mviM	1454.95	-1.12253	0.175694	-6.38911	1.66852e-10	1.16696e-09
STnc2130	76.8675	-1.12673	0.345318	-3.26287	0.00110289	0.00298122
yigB	383.293	-1.1317	0.162479	-6.9652	3.27948e-12	2.72039e-11
hutC	527.12	-1.13348	0.150713	-7.52076	5.44589e-14	5.36149e-13
galT	559.064	-1.14019	0.183106	-6.22692	4.75698e-10	3.15567e-09
slrP	460.943	-1.1407	0.157656	-7.23536	4.64282e-13	4.16417e-12
serS	4780.48	-1.1409	0.151858	-7.51294	5.78119e-14	5.6318e-13
yceB	1825.36	-1.14693	0.151169	-7.58706	3.27253e-14	3.27748e-13
idnR	183.516	-1.14867	0.196362	-5.84976	4.92287e-09	2.87861e-08
xerC	803.163	-1.14873	0.130835	-8.77992	1.63589e-18	2.37794e-17
stcA	51.1628	-1.15251	0.382284	-3.0148	0.00257152	0.00647346
pduG	80.3109	-1.15556	0.299548	-3.85768	0.00011447	0.000367335
SL1344_4239	3920.28	-1.15636	0.190489	-6.07046	1.27547e-09	8.01403e-09
dppF	216.311	-1.15649	0.182791	-6.32682	2.50261e-10	1.71412e-09
ptsA	850.602	-1.15763	0.145026	-7.98225	1.43686e-15	1.66153e-14
yhhS	611.365	-1.16006	0.142996	-8.11251	4.95849e-16	5.89552e-15
fliQ	543.743	-1.16605	0.178993	-6.51451	7.29296e-11	5.26751e-10
rna	2173.93	-1.16748	0.187544	-6.22511	4.8123e-10	3.18781e-09
SL1344_2747	507.485	-1.1677	0.150428	-7.76254	8.32437e-15	8.79273e-14
yihW	1318.75	-1.17017	0.122983	-9.51495	1.81809e-21	3.19336e-20
nadE	1124.06	-1.17062	0.144266	-8.11429	4.88652e-16	5.8399e-15
yjbD	1587.94	-1.17105	0.124849	-9.37974	6.61367e-21	1.09137e-19
SL1344_1600	13.4645	-1.17323	0.513771	-2.28356	0.0223972	0.0442127
sgaB	20.0449	-1.17358	0.435488	-2.69486	0.0070418	0.0160063
yhhA	642.066	-1.17757	0.156727	-7.51348	5.75769e-14	5.62072e-13
assT	121.954	-1.17886	0.213006	-5.5344	3.12304e-08	1.64938e-07
SL1344_1461	225.495	-1.17942	0.200706	-5.87635	4.19407e-09	2.47429e-08
STnc930	24.1421	-1.18385	0.401356	-2.94961	0.00318174	0.00780621
SL1344_3315	245.205	-1.18465	0.182322	-6.49754	8.16466e-11	5.87881e-10
sciF	97.1765	-1.18472	0.22595	-5.24329	1.57737e-07	7.6429e-07
yaaY	18.5396	-1.18682	0.434463	-2.7317	0.00630091	0.0144712
ykgD	80.5579	-1.18722	0.25689	-4.62152	3.80947e-06	1.51237e-05
rimJ	1183.32	-1.19084	0.167259	-7.1197	1.08162e-12	9.42756e-12
lctD	680.948	-1.19544	0.493308	-2.42331	0.0153799	0.0319806
yeiA	734.089	-1.19568	0.188199	-6.35326	2.108e-10	1.45675e-09
b2145	519.371	-1.19574	0.200987	-5.94935	2.69212e-09	1.62121e-08
ygdH	8185.91	-1.20121	0.150703	-7.9707	1.57781e-15	1.81998e-14
rbsR	1260.19	-1.20279	0.122544	-9.81523	9.68196e-23	1.87846e-21
dcuB	5633.61	-1.20467	0.157133	-7.66658	1.76641e-14	1.82018e-13
fliP	2134.56	-1.21414	0.133644	-9.08487	1.03819e-19	1.61547e-18
yrdD	1261.25	-1.22284	0.123387	-9.91054	3.74619e-23	7.4609e-22
ycgM	762	-1.22394	0.153038	-7.99764	1.2683e-15	1.47028e-14
rbsD	84.9387	-1.23127	0.253442	-4.85821	1.18454e-06	5.10949e-06
yiiL	314.433	-1.23441	0.203726	-6.05914	1.36848e-09	8.54059e-09
SL1344_3749	349.207	-1.2354	0.172267	-7.17145	7.42098e-13	6.52962e-12
sRNA10	712.96	-1.23685	0.18245	-6.77911	1.20915e-11	9.50306e-11
yaiV	134.113	-1.2379	0.219526	-5.63899	1.71054e-08	9.3315e-08
hutI	986.867	-1.23866	0.134466	-9.21168	3.21067e-20	5.15151e-19
clpA	3701.11	-1.24191	0.191932	-6.47055	9.76472e-11	6.9553e-10
nanT	580.084	-1.24804	0.151916	-8.21536	2.11537e-16	2.61572e-15
cbiD	1222.61	-1.24989	0.152604	-8.19041	2.6034e-16	3.18522e-15
ydeE	358.574	-1.25153	0.160441	-7.80055	6.16402e-15	6.63169e-14
rumA	2697.78	-1.25176	0.153733	-8.14243	3.87432e-16	4.67845e-15
SL1344_4465	1639.8	-1.25359	0.131718	-9.51728	1.77773e-21	3.13436e-20
SL1344_4288	557.87	-1.25504	0.172414	-7.27922	3.35745e-13	3.04072e-12
hxlA	27.7369	-1.25732	0.383619	-3.27753	0.00104719	0.00284299
rfc	864.065	-1.25776	0.163728	-7.68202	1.56605e-14	1.62456e-13
prpD	98.5807	-1.25858	0.239965	-5.24484	1.56417e-07	7.58688e-07
prpB	71.9186	-1.26096	0.245032	-5.14612	2.65932e-07	1.24811e-06
ttrB	48.4453	-1.26531	0.309362	-4.09007	4.31252e-05	0.00014901
SL1344_1189	347.825	-1.26546	0.199795	-6.33382	2.39162e-10	1.64539e-09
SL1344_2582	853.566	-1.26607	0.265182	-4.77435	1.80293e-06	7.57263e-06
SL1344_4247	125.772	-1.2717	0.229722	-5.5358	3.09803e-08	1.6399e-07
orf70	116.203	-1.27199	0.222158	-5.72559	1.03075e-08	5.75855e-08
uxuA	1180.99	-1.27652	0.173933	-7.33911	2.15015e-13	1.97041e-12
cbiB	1923.72	-1.28381	0.159053	-8.07155	6.94108e-16	8.21066e-15
lrhA	601.426	-1.28827	0.14274	-9.02528	1.79237e-19	2.74298e-18
yajD	398.288	-1.28879	0.175214	-7.35552	1.90178e-13	1.7532e-12
ycgL	483.436	-1.28914	0.150694	-8.55468	1.18199e-17	1.6073e-16
SL1344_2532	287.398	-1.29231	0.183912	-7.02677	2.11368e-12	1.78527e-11
yhhJ	890.165	-1.29448	0.134769	-9.60519	7.60202e-22	1.37697e-20
pipA	83.9538	-1.29691	0.236755	-5.47786	4.30509e-08	2.23297e-07
caiB	211.224	-1.30171	0.178444	-7.29479	2.9912e-13	2.71965e-12
thrL	1131.63	-1.30427	0.569161	-2.29156	0.0219312	0.0434594
celB	646.645	-1.30467	0.205295	-6.35508	2.08317e-10	1.4439e-09
ynaF	11924.8	-1.30521	0.124076	-10.5194	7.03028e-26	1.65479e-24
narQ	372.184	-1.30714	0.150265	-8.69893	3.35025e-18	4.73632e-17
SL1344_2696	857.987	-1.30989	0.211761	-6.18568	6.18368e-10	4.03287e-09
SL1344_1068	28.0078	-1.31372	0.37793	-3.47609	0.000508772	0.00146806
yafE	307.032	-1.31544	0.158213	-8.31436	9.22501e-17	1.18167e-15
pagK	198.042	-1.31926	0.196999	-6.69678	2.13058e-11	1.62759e-10
yajO	1088.27	-1.32394	0.135165	-9.79493	1.18379e-22	2.25895e-21
gutD	337.554	-1.3247	0.230015	-5.75921	8.45091e-09	4.78472e-08
uxuB	651.005	-1.32538	0.184153	-7.19716	6.14816e-13	5.4615e-12
SL1344_2549	107.335	-1.32897	0.237143	-5.60408	2.09362e-08	1.13378e-07
argE	986.351	-1.33286	0.174444	-7.6406	2.16207e-14	2.21313e-13
SL1344_2163	748.385	-1.33316	0.159846	-8.34031	7.40957e-17	9.57052e-16
ttrR	223.226	-1.33846	0.220693	-6.06481	1.32113e-09	8.2785e-09
dmsA2	656.818	-1.34058	0.164105	-8.16902	3.10897e-16	3.78381e-15
SL1344_2312	51.6558	-1.34683	0.287307	-4.68777	2.76192e-06	1.11966e-05
SL1344_1427	149.665	-1.34837	0.24259	-5.55822	2.72543e-08	1.45933e-07
ucpA	4111.47	-1.34909	0.157542	-8.56335	1.09638e-17	1.49527e-16
rpoE	1052.32	-1.34987	0.159089	-8.485	2.15727e-17	2.88279e-16
SL1344_2311	163.226	-1.35068	0.206026	-6.55587	5.53184e-11	4.0332e-10
SL1344_2250	347.811	-1.35776	0.198966	-6.82409	8.84826e-12	7.01357e-11
menG	2610.93	-1.35895	0.142348	-9.54667	1.33936e-21	2.39791e-20
SL1344_3662	109.905	-1.36101	0.233841	-5.82025	5.87598e-09	3.38471e-08
SL1344_1265	172.999	-1.3632	0.220234	-6.18978	6.02479e-10	3.93478e-09
SL1344_2173	294.136	-1.36992	0.208587	-6.56761	5.11276e-11	3.75856e-10
hilC	1974.15	-1.37539	0.155321	-8.85509	8.36179e-19	1.23483e-17
SL1344_1032	46.2137	-1.3792	0.291922	-4.72454	2.30634e-06	9.51468e-06
yhiH	1924.56	-1.38072	0.123888	-11.1449	7.58429e-29	2.10589e-27
SL1344_2313	68.3445	-1.38905	0.259396	-5.35495	8.55817e-08	4.2534e-07
cbiC	938.504	-1.39548	0.133078	-10.4861	1.00024e-25	2.33072e-24
hscC	756.237	-1.39709	0.127946	-10.9194	9.30834e-28	2.39793e-26
nudH	2990.28	-1.40313	0.139691	-10.0446	9.70823e-24	2.0187e-22
siiF	370.148	-1.40433	0.190717	-7.36341	1.79277e-13	1.65929e-12
smg	1917.42	-1.41145	0.209706	-6.73061	1.68951e-11	1.30354e-10
ybjM	507.599	-1.41844	0.137386	-10.3245	5.46059e-25	1.23516e-23
pduA	131.378	-1.42259	0.277314	-5.12989	2.89912e-07	1.35206e-06
asrA	508.452	-1.42728	0.146686	-9.73016	2.24245e-22	4.19284e-21
RyeF	124.049	-1.43052	0.246077	-5.81329	6.12576e-09	3.51985e-08
exuT	1110.01	-1.43097	0.130028	-11.005	3.61434e-28	9.632e-27
SL1344_1546	51.4745	-1.43514	0.296037	-4.84782	1.24824e-06	5.37925e-06
SL1344_3993	474.048	-1.43922	0.15632	-9.20689	3.35695e-20	5.36765e-19
dprA	1070.5	-1.4418	0.153294	-9.40543	5.18156e-21	8.64277e-20
rhaD	986.716	-1.44238	0.210145	-6.86375	6.70736e-12	5.41848e-11
gatY	168.399	-1.44611	0.216745	-6.67192	2.52481e-11	1.91927e-10
SL1344_0994	45.6929	-1.44674	0.34113	-4.24104	2.22488e-05	7.9851e-05
ydiV	44.1938	-1.45221	0.359392	-4.04073	5.32855e-05	0.000181814
fumB	4589.8	-1.45265	0.144832	-10.0299	1.12654e-23	2.32167e-22
dppC	279.332	-1.45965	0.188496	-7.74366	9.65975e-15	1.0157e-13
DapZ	120.649	-1.46075	0.242733	-6.01791	1.76683e-09	1.09092e-08
ygcB	249.788	-1.46144	0.174567	-8.37178	5.67556e-17	7.4134e-16
bssR	1359.17	-1.47378	0.126761	-11.6264	3.02478e-31	9.47698e-30
yifL	686.78	-1.47496	0.18116	-8.14176	3.8958e-16	4.68001e-15
glnA	1709.96	-1.47772	0.145907	-10.1279	4.15616e-24	8.80005e-23
SL1344_3228	105.022	-1.47812	0.258864	-5.71003	1.12954e-08	6.27265e-08
SraL	86.5108	-1.48488	0.283842	-5.23137	1.68254e-07	8.12704e-07
SL1344_0322	8835.16	-1.49064	0.124631	-11.9604	5.72704e-33	2.01184e-31
fimZ	58.8875	-1.49955	0.303037	-4.94842	7.48192e-07	3.29475e-06
yhiI	943.894	-1.50535	0.137454	-10.9516	6.52792e-28	1.71017e-26
orgC	437.118	-1.50674	0.222457	-6.77317	1.25987e-11	9.85159e-11
pipB	27.7108	-1.51769	0.377043	-4.02524	5.69163e-05	0.000193349
SL1344_1259	2281.97	-1.51784	0.138044	-10.9954	4.02227e-28	1.06579e-26
pduB	118.484	-1.52421	0.22927	-6.64809	2.96924e-11	2.24974e-10
fliR	439.099	-1.53161	0.215288	-7.11427	1.12507e-12	9.76954e-12
caiF	1761.13	-1.53674	0.139797	-10.9926	4.14668e-28	1.09251e-26
STnc770	1644.71	-1.54932	0.150974	-10.2622	1.04322e-24	2.30352e-23
ssrA	141.179	-1.55243	0.235248	-6.59915	4.13523e-11	3.08022e-10
SL1344_4212	178.244	-1.56245	0.281261	-5.55518	2.77322e-08	1.48321e-07
sopD	149.043	-1.56577	0.225962	-6.92933	4.22833e-12	3.44583e-11
ttrS	2094.69	-1.59154	0.125718	-12.6596	9.89968e-37	4.17316e-35
yjeO	652.922	-1.59418	0.171682	-9.28568	1.6068e-20	2.60514e-19
RybB	1409.96	-1.60011	0.265302	-6.03126	1.62686e-09	1.00718e-08
SL1344_0323	42.5738	-1.60138	0.324159	-4.9401	7.8083e-07	3.42561e-06
dppD	301.654	-1.60153	0.160977	-9.9488	2.55252e-23	5.16857e-22
dmsA	6151.88	-1.60988	0.165383	-9.73425	2.1541e-22	4.06038e-21
SL1344_1770	728.793	-1.61339	0.175769	-9.17902	4.35024e-20	6.86124e-19
SL1344_2723	586.065	-1.62171	0.156243	-10.3794	3.07593e-25	6.99172e-24
SL1344_3569	5186.76	-1.62949	0.117729	-13.841	1.44089e-43	8.24863e-42
sseL	134.783	-1.63112	0.220002	-7.41412	1.22438e-13	1.14465e-12
safA	49.0734	-1.63717	0.323783	-5.05638	4.2728e-07	1.95202e-06
invH	1165.99	-1.65067	0.17083	-9.66268	4.34366e-22	7.99267e-21
SL1344_2491	374.469	-1.65198	0.175879	-9.39269	5.84848e-21	9.72021e-20
ychH	483.134	-1.6739	0.247956	-6.75081	1.47024e-11	1.14196e-10
orgB	754.846	-1.6805	0.194853	-8.62446	6.43985e-18	8.94059e-17
SL1344_4471	209.243	-1.68729	0.224436	-7.51791	5.5659e-14	5.45647e-13
yidE	2202.33	-1.70159	0.136648	-12.4523	1.35892e-35	5.52749e-34
fimD	125.024	-1.7026	0.218701	-7.78506	6.96792e-15	7.42764e-14
gcvP	13260.1	-1.70754	0.178485	-9.56682	1.1025e-21	1.9815e-20
SL1344_0831	6.68404	-1.7323	0.755781	-2.29206	0.0219021	0.0434203
SL1344_1177	326.823	-1.73443	0.223041	-7.77631	7.46722e-15	7.92346e-14
yadI	438.652	-1.74338	0.195198	-8.93137	4.20756e-19	6.33457e-18
yjcE	978.029	-1.74902	0.127047	-13.7667	4.04104e-43	2.23075e-41
SL1344_2490	360.98	-1.75635	0.166706	-10.5356	5.91892e-26	1.40031e-24
SL1344_2725	91.7903	-1.75866	0.301471	-5.83359	5.4248e-09	3.16412e-08
gcvH	3683.25	-1.76171	0.174206	-10.1128	4.84868e-24	1.01734e-22
pps	6334.13	-1.76548	0.127862	-13.8077	2.29098e-43	1.27991e-41
srlA	957.684	-1.77746	0.695528	-2.55556	0.0106018	0.0230476
SL1344_3028	27.2982	-1.78086	0.423964	-4.2005	2.66331e-05	9.45618e-05
rmf	2189.85	-1.79099	0.235003	-7.62112	2.51481e-14	2.55168e-13
yhhN	544.421	-1.79654	0.168778	-10.6444	1.85185e-26	4.42631e-25
SL1344_4029	304.418	-1.81081	0.212224	-8.53255	1.43154e-17	1.94095e-16
SL1344_1067	82.0835	-1.81438	0.274946	-6.59904	4.1384e-11	3.08022e-10
SL1344_1530A	36.6388	-1.82243	0.348199	-5.23388	1.65986e-07	8.03423e-07
SL1344_4020	388.537	-1.82802	0.168472	-10.8506	1.98224e-27	4.99546e-26
yidF	1634.04	-1.84157	0.154429	-11.925	8.76611e-33	2.98886e-31
yeeI	3368.47	-1.84197	0.148944	-12.3668	3.95029e-35	1.5656e-33
hilD	11587.3	-1.85335	0.1272	-14.5703	4.33676e-48	3.0469e-46
clpS	423.621	-1.85686	0.212084	-8.75535	2.03475e-18	2.93017e-17
SL1344_2695	1141.45	-1.86403	0.148669	-12.5381	4.61892e-36	1.89539e-34
ugtL	64.8889	-1.87363	0.287022	-6.52784	6.67254e-11	4.83446e-10
dhaB	155.729	-1.87991	0.271281	-6.92977	4.21523e-12	3.4412e-11
dmsB	885.313	-1.88146	0.199252	-9.44258	3.63707e-21	6.13275e-20
udg	529.738	-1.8828	0.154994	-12.1476	5.91087e-34	2.15817e-32
slrB	165.066	-1.88335	0.347635	-5.4176	6.04045e-08	3.06786e-07
SL1344_2489	227.82	-1.88792	0.192576	-9.8035	1.08746e-22	2.09234e-21
yiaB	63.1542	-1.90284	0.314166	-6.05679	1.38862e-09	8.65463e-09
dmsC	738.439	-1.90725	0.265016	-7.19672	6.16783e-13	5.4685e-12
SL1344_3227	96.4632	-1.91512	0.258914	-7.39677	1.39537e-13	1.29927e-12
sptP	979.493	-1.93017	0.202408	-9.53604	1.48385e-21	2.62619e-20
InvR	19782.5	-1.97418	0.205823	-9.59162	8.67102e-22	1.56449e-20
gcvT	4844.02	-1.9915	0.13025	-15.2898	8.93961e-53	7.5369e-51
leuL	120.381	-1.99966	0.281137	-7.11277	1.1374e-12	9.85816e-12
STnc440	301.998	-2.02201	0.254819	-7.93509	2.10347e-15	2.37897e-14
SL1344_0926	1097.53	-2.02358	0.163893	-12.347	5.05855e-35	1.98784e-33
SL1344_4466	75.2278	-2.02982	0.327926	-6.18986	6.02169e-10	3.93478e-09
SL1344_0544	8.78567	-2.04442	0.684158	-2.98823	0.00280594	0.00697275
pagD	6.23944	-2.04464	0.829787	-2.46405	0.0137378	0.0289423
yfiA	44083.4	-2.04539	0.169116	-12.0946	1.12852e-33	4.05655e-32
ssaI	7.9711	-2.05828	0.714758	-2.87969	0.00398067	0.00957385
pduD	61.5699	-2.08051	0.363362	-5.72572	1.02995e-08	5.75855e-08
srlE	607.456	-2.10709	0.641445	-3.28492	0.00102013	0.00277764
SL1344_1602	489.027	-2.11011	0.157367	-13.4088	5.3686e-41	2.7566e-39
SL1344_3759	178.857	-2.1142	0.279761	-7.55715	4.12009e-14	4.08223e-13
SL1344_4470	127.418	-2.15517	0.283086	-7.61314	2.67507e-14	2.69658e-13
SL1344_1028	11.3606	-2.16702	0.659523	-3.28573	0.00101718	0.00277289
siiE	5327.86	-2.1804	0.135683	-16.0698	4.15531e-58	5.07058e-56
SL1344_1069	19.0693	-2.18181	0.52199	-4.17979	2.91782e-05	0.000103046
avrA	627.69	-2.2042	0.180984	-12.179	4.02175e-34	1.48007e-32
SL1344_1263	687.079	-2.21863	0.199692	-11.1103	1.11842e-28	3.08697e-27
sprB	1324.09	-2.25008	0.185709	-12.1161	8.6784e-34	3.14388e-32
yneB	237.195	-2.26924	0.291757	-7.77784	7.37715e-15	7.84583e-14
dppA	1445.84	-2.27667	0.144069	-15.8026	2.98417e-56	3.21805e-54
orgA	2381.52	-2.28824	0.178556	-12.8153	1.34646e-37	5.94624e-36
SL1344_1264	56.6956	-2.29209	0.330284	-6.93975	3.92784e-12	3.21792e-11
iacP	282.987	-2.3319	0.190841	-12.2191	2.45755e-34	9.11653e-33
STnc700	304.768	-2.33614	0.547334	-4.26821	1.97047e-05	7.13832e-05
sopE2	250.828	-2.34595	0.241859	-9.69968	3.02453e-22	5.60989e-21
SL1344_4468	85.5096	-2.35022	0.269047	-8.73533	2.42935e-18	3.47683e-17
MicA	699.091	-2.36377	0.55602	-4.25122	2.12609e-05	7.65427e-05
RydB	29.9889	-2.36655	0.486997	-4.85946	1.17706e-06	5.08195e-06
sifB	17.0582	-2.38129	0.550334	-4.32699	1.51158e-05	5.58059e-05
SL1344_1186	69.2832	-2.38551	0.300627	-7.93513	2.10275e-15	2.37897e-14
SL1344_3112	5561.76	-2.38581	0.153443	-15.5486	1.62661e-54	1.57137e-52
dppB	232.039	-2.39796	0.190092	-12.6147	1.75217e-36	7.31965e-35
yneC	76.5915	-2.41053	0.30548	-7.89097	2.99856e-15	3.33437e-14
hilA	2314.54	-2.4172	0.154119	-15.684	1.9454e-55	2.00462e-53
pduE	28.3497	-2.43124	0.458446	-5.30323	1.13771e-07	5.59447e-07
SL1344_4434	24.2488	-2.4432	0.476489	-5.12752	2.9359e-07	1.36548e-06
prgI	1728.43	-2.46693	0.155199	-15.8952	6.83638e-57	7.92507e-55
ypfM	3965.04	-2.47865	0.213067	-11.6332	2.79387e-31	8.87341e-30
glgS	3834.69	-2.4857	0.278215	-8.93447	4.09124e-19	6.17951e-18
pagC	157.45	-2.49276	0.273809	-9.10403	8.70402e-20	1.35894e-18
ydeV	1154.31	-2.51504	0.155492	-16.1747	7.60528e-59	9.79602e-57
sipA	1154.94	-2.51862	0.251529	-10.0132	1.33336e-23	2.73575e-22
prgJ	2583.35	-2.52512	0.184468	-13.6887	1.18657e-42	6.39783e-41
yneA	587.105	-2.53134	0.175713	-14.4061	4.73834e-47	3.1843e-45
sopE	1913.79	-2.54293	0.238764	-10.6504	1.73627e-26	4.17156e-25
prgK	5610.07	-2.55281	0.182237	-14.0082	1.38944e-44	8.47741e-43
SL1344_2595	7.06305	-2.55943	0.821724	-3.11471	0.00184125	0.00475382
ssaH	10.6793	-2.56508	0.669732	-3.83001	0.00012814	0.000408656
sicP	424.247	-2.57444	0.164334	-15.6659	2.58751e-55	2.60832e-53
invF	3473.9	-2.59023	0.158965	-16.2944	1.08233e-59	1.52084e-57
prgH	3974.97	-2.61889	0.192631	-13.5954	4.26636e-42	2.27392e-40
ssaG	8.58347	-2.62932	0.751366	-3.49938	0.000466338	0.00135574
sipD	1089.63	-2.66335	0.187532	-14.2021	8.88818e-46	5.64582e-44
sopB	1466.89	-2.66459	0.182727	-14.5824	3.63747e-48	2.59491e-46
SL1344_1896	169.465	-2.67196	0.239522	-11.1554	6.73997e-29	1.88272e-27
fimC	58.1955	-2.67268	0.313318	-8.53027	1.46003e-17	1.97381e-16
fimI	80.4346	-2.75831	0.318578	-8.65819	4.79301e-18	6.69434e-17
sopA	262.277	-2.76795	0.214018	-12.9333	2.92168e-38	1.34137e-36
invJ	784.704	-2.77063	0.213404	-12.983	1.52752e-38	7.08312e-37
invG	4690.84	-2.78437	0.182297	-15.2738	1.1431e-52	9.46529e-51
invA	3668.9	-2.78698	0.141597	-19.6825	3.04304e-86	1.41106e-83
sseK3	103.255	-2.79066	0.259448	-10.7562	5.54279e-27	1.35989e-25
invB	583.011	-2.79452	0.216725	-12.8943	4.84532e-38	2.16036e-36
ydeW	1737.07	-2.79672	0.133052	-21.0198	4.32259e-98	3.34065e-95
idnT	828.286	-2.80447	0.213943	-13.1085	2.94279e-39	1.42143e-37
iagB	2187.23	-2.83621	0.168756	-16.8066	2.18395e-63	3.62208e-61
invC	1618.66	-2.84049	0.13096	-21.6897	2.56792e-104	2.97686e-101
SL1344_4467	37.8921	-2.84271	0.430746	-6.59949	4.12566e-11	3.08022e-10
STnc2090	9089.86	-2.85071	0.193435	-14.7373	3.71075e-49	2.73123e-47
fimA	721.729	-2.85182	0.19058	-14.9639	1.26411e-50	9.76948e-49
invE	2807.17	-2.85218	0.161383	-17.6734	6.72405e-70	1.83408e-67
SL1344_1989	1873.9	-2.859	0.225052	-12.7037	5.63773e-37	2.42057e-35
spaO	522.968	-2.86834	0.269921	-10.6266	2.24108e-26	5.32917e-25
stcB	4.29974	-2.89966	1.13501	-2.55474	0.0106266	0.0230907
invI	344.117	-2.93017	0.232333	-12.6119	1.81493e-36	7.51415e-35
pipC	886.792	-2.95184	0.211689	-13.9442	3.41069e-44	2.05394e-42
ssaJ	14.9951	-2.96113	0.628659	-4.71024	2.47431e-06	1.01445e-05
sipB	3524.83	-2.9677	0.249974	-11.872	1.65416e-32	5.51822e-31
SL1344_4469	116.558	-2.9946	0.263465	-11.3662	6.1598e-30	1.84277e-28
SL1344_0637	18.7537	-3.01846	0.586492	-5.14663	2.65212e-07	1.24598e-06
spaR	408.017	-3.0337	0.180508	-16.8065	2.18715e-63	3.62208e-61
steB	60.8976	-3.10438	0.36513	-8.50212	1.86157e-17	2.50206e-16
sicA	1801.32	-3.11232	0.201404	-15.4531	7.19119e-54	6.66911e-52
rtsA	1009.24	-3.13866	0.186084	-16.8669	7.87841e-64	1.46129e-61
ydeZ	798.898	-3.13973	0.183543	-17.1063	1.33294e-65	2.80947e-63
spaS	343.5	-3.26647	0.214069	-15.259	1.43479e-52	1.16721e-50
spaP	582.504	-3.27648	0.159033	-20.6025	2.60852e-94	1.72796e-91
sipC	5071.55	-3.30076	0.238671	-13.8297	1.68636e-43	9.53619e-42
spaQ	449.756	-3.33362	0.18911	-17.628	1.50297e-69	3.87181e-67
ydeY	501.927	-3.35926	0.211004	-15.9203	4.57966e-57	5.4451e-55
SL1344_4249	256.234	-3.4552	0.210629	-16.4042	1.78477e-60	2.58625e-58
ego	1365.26	-3.48022	0.162325	-21.4399	5.67889e-102	5.2666e-99
siiB	353.122	-3.85692	0.226839	-17.0029	7.8096e-65	1.57448e-62
rtsB	288.904	-3.90291	0.220281	-17.7179	3.05099e-70	8.84214e-68
siiC	350.423	-3.96783	0.215439	-18.4174	9.52128e-76	3.15358e-73
siiA	145.445	-4.00263	0.288501	-13.8739	9.12077e-44	5.35355e-42
SL1344_4248	72.1303	-4.18261	0.377151	-11.09	1.40271e-28	3.84875e-27
siiD	814.006	-4.53602	0.228124	-19.884	5.60097e-88	2.88574e-85
dksA	6409.46	-10.3037	0.553302	-18.6222	2.12499e-77	7.57968e-75

## Sheet: TS1 D
Table S3D: DskA regulated genes not present in a subset of species
Greater than two-fold change in expression of dskA mutant relative to wild-type with adjusted P <0.05
	STM	STM	STM	SBO	SBO	SBO	ECO	ECO	ECO	STM	SBO	ECO	STM	STM	STM	STM	STM	STM	STM	STM	STM	STM	SBO	SBO	SBO	SBO	SBO	SBO	SBO	SBO	ECO	ECO	ECO	ECO	ECO
Distribution	log2FC	adjP	direction of regulation in dskA mutant	log2FC	adjP	direction of regulation in dskA mutant	log2FC	adjP	direction of regulation in dskA mutant	gene number	gene number	gene number	gene start	gene end	orientation	name	alternate gene name	function	function	GO category	enzyme	pathway	gene start	gene end	orientation	name	function	GO category	enzyme	pathway	gene start	gene end	orientation	name	function
NOT ECO	1.5746	8.51912e-08	UP	2.62627	5.50202e-37	UP				SL1344_0014	N643_00065		15014	15961	+			Putative regulatory protein	Hypothetical regulatory protein				14968	15915	+		Putative regulatory protein
NOT ECO	1.22159	4.91211e-14	UP	1.25775	6.14682e-12	UP				SL1344_0352	N643_01470		402817	404775	+	mod		Type III restriction-modification system StyLTI enzyme mod (EC 2.1.1.72); Type III restriction-modification system methylation subunit (EC 2.1.1.72)	Site-specific DNA-methyltransferase (adenine-specific) (EC 2.1.1.72)	GO:97|site-specific DNA-methyltransferase (adenine-specific) activity	2.1.1.72|Site-specific DNA-methyltransferase (adenine-specific)		334349	336307	+		Type III restriction-modification system StyLTI enzyme mod (EC 2.1.1.72); Type III restriction-modification system methylation subunit (EC 2.1.1.72)	GO:97|site-specific DNA-methyltransferase (adenine-specific) activity	2.1.1.72|Site-specific DNA-methyltransferase (adenine-specific)
NOT ECO	1.13285	0.00079303	UP	1.23308	0.019166	UP				SL1344_0600	N643_02585		675468	676025	+			Putative oxidoreductase STM0611-0613, chain B	Molybdopterin-containing oxidoreductase iron-sulfur subunit				575923	576480	+		Putative oxidoreductase STM0611-0613, chain B
NOT ECO	1.33102	2.69274e-21	UP	1.04758	6.13724e-12	UP				SL1344_1191	N643_05215		1295976	1297610	+			Nickel ABC transporter, substrate-binding protein NikA2 (TC 3.A.1.5.3)	Hypothetical substrate-binding transport protein				1135043	1136629	+		Nickel ABC transporter, substrate-binding protein NikA2 (TC 3.A.1.5.3)
NOT ECO	1.85652	1.27937e-44	UP	1.14719	8.25415e-16	UP				SL1344_1553	N643_07000		1668555	1670063	-			Putative esterase	Carboxylic ester hydrolase (EC 3.1.1.-)				1509394	1510902	-		Putative esterase
NOT ECO	1.56759	1.00532e-12	UP	1.74695	8.15905e-11	UP				SL1344_1584	N643_07195		1703970	1704110	+			Phage integrase					1552040	1552180	+		Phage integrase
NOT ECO	1.17431	1.27738e-05	UP	1.62073	1.97873e-06	UP				SL1344_2175	N643_09800		2292902	2294224	+			Uncharacterized MFS-type transporter STM2198	Hypothetical regulatory protein				2079088	2080410	+		Uncharacterized MFS-type transporter STM2198
NOT ECO	1.13613	5.31724e-08	UP	1.23136	2.90523e-10	UP				SL1344_2626	N643_11615		2809791	2810699	-			hypothetical protein	SGL domain-containing protein				2486875	2487783	-		hypothetical protein
NOT ECO	2.62491	2.76316e-18	UP	1.04802	0.0211714	UP				SL1344_2841	N643_12135		3028947	3029864	+	sitA		Manganese ABC transporter, periplasmic-binding protein SitA	Iron transport protein, periplasmic-binding protein	GO:5488|binding			2596402	2597319	+		Manganese ABC transporter, periplasmic-binding protein SitA	GO:5488|binding
NOT ECO	4.44752	2.98797e-110	UP	3.22578	6.8923e-68	UP				SL1344_3047	N643_13125		3254017	3254442	+			Predicted regulator of STY3230 transporter operon	PPC domain-containing protein				2813074	2813499	+		Predicted regulator of STY3230 transporter operon
NOT ECO	3.00297	2.04932e-61	UP	2.27606	1.7622e-38	UP				SL1344_3048	N643_13130		3254468	3255046	+			Substrate-specific component STY3230 of queuosine-regulated ECF transporter	Hypothetical membrane protein				2813528	2814106	+		Substrate-specific component STY3230 of queuosine-regulated ECF transporter
NOT ECO	1.7316	5.11678e-23	UP	1.95061	3.25087e-22	UP				SL1344_3049	N643_13135		3255047	3255754	+			Transmembrane component STY3231 of energizing module of queuosine-regulated ECF transporter	Hypothetical membrane protein				2814107	2814814	+		Transmembrane component STY3231 of energizing module of queuosine-regulated ECF transporter
NOT ECO	1.06472	9.89499e-12	UP	1.92036	1.37703e-23	UP				SL1344_3050	N643_13140		3255742	3256419	+			ATPase component STY3232 of energizing module of queuosine-regulated ECF transporter	Possible ABC-transport protein, ATP-binding component				2814802	2815479	+		ATPase component STY3232 of energizing module of queuosine-regulated ECF transporter
NOT ECO	2.26637	3.77255e-08	UP	1.32133	4.02577e-06	UP				SL1344_4207	N643_18755		4531669	4532079	+			Holin-like protein CidA	Hypothetical membrane protein				4010825	4011235	+		Holin-like protein CidA
NOT ECO	1.097	1.14242e-07	UP	1.7219	4.93382e-13	UP				SL1344_4450	N643_20215		4795041	4796411	+			Succinate-semialdehyde dehydrogenase [NAD] (EC 1.2.1.24); Succinate-semialdehyde dehydrogenase [NADP+] (EC 1.2.1.79)	Hypothetical aldehyde dehydrogenase	GO:4777|succinate-semialdehyde dehydrogenase (NAD+) activity	1.2.1.24|Succinate-semialdehyde dehydrogenase (NAD(+));1.2.1.79|Succinate-semialdehyde dehydrogenase (NADP(+))	25|Alanine, aspartate and glutamate metabolism;65|Butanoate metabolism	4315350	4316720	+		Succinate-semialdehyde dehydrogenase [NAD] (EC 1.2.1.24); Succinate-semialdehyde dehydrogenase [NADP+] (EC 1.2.1.79)	GO:4777|succinate-semialdehyde dehydrogenase (NAD+) activity	1.2.1.24|Succinate-semialdehyde dehydrogenase (NAD(+));1.2.1.79|Succinate-semialdehyde dehydrogenase (NADP(+))	25|Alanine, aspartate and glutamate metabolism;65|Butanoate metabolism
NOT ECO	1.17839	4.11274e-06	UP	0.584118	0.0448713					SL1344_0028	N643_00135		31274	32119	+		bcfH	Putative thiol-disulfide isomerase	Hypothetical exported protein				31273	32118	+		Putative thiol-disulfide isomerase
NOT ECO	1.48024	1.01294e-11	UP	-0.567681	0.125508					SL1344_0081	N643_00340		93610	93840	+			Putative outer membrane lipoprotein STM0080	Hypothetical lipoprotein				76542	76772	+		Putative outer membrane lipoprotein STM0080
NOT ECO	1.97918	6.77545e-49	UP	0.201556	0.262223					SL1344_0767	N643_03435		854223	855908	+	hutU		Urocanate hydratase (EC 4.2.1.49)	Urocanate hydratase (Urocanase) (EC 4.2.1.49) (Imidazolonepropionate hydrolase)	GO:16153|urocanate hydratase activity	4.2.1.49|Urocanate hydratase	34|Histidine metabolism	744230	745915	+		Urocanate hydratase (EC 4.2.1.49)	GO:16153|urocanate hydratase activity	4.2.1.49|Urocanate hydratase	34|Histidine metabolism
NOT ECO	1.99291	7.09099e-38	UP	0.36186	0.0403831					SL1344_0768	N643_03440		855910	857430	+	hutH		Histidine ammonia-lyase (EC 4.3.1.3)	Histidine ammonia-lyase (Histidase) (EC 4.3.1.3)	GO:4397|histidine ammonia-lyase activity	4.3.1.3|Histidine ammonia-lyase	34|Histidine metabolism	745917	747437	+		Histidine ammonia-lyase (EC 4.3.1.3)	GO:4397|histidine ammonia-lyase activity	4.3.1.3|Histidine ammonia-lyase	34|Histidine metabolism
NOT ECO	1.29463	6.9006e-08	UP	0.220362	0.412885					SL1344_1053	N643_04530		1156887	1158773	+	scsB		Membrane protein, suppressor for copper-sensitivity ScsB	Membrane protein, suppressor for copper-sensitivity B	GO:162|membrane;GO:174|cytochrome complex assembly			991251	993137	+		Membrane protein, suppressor for copper-sensitivity ScsB
NOT ECO	1.05138	1.30006e-05	UP	0.745888	4.66941e-05					SL1344_1193	N643_05225		1298574	1299386	+			Nickel ABC transporter, permease protein NikC2 (TC 3.A.1.5.3)	Hypothetical inner membrane transport protein				1137593	1138405	+		Nickel ABC transporter, permease protein NikC2 (TC 3.A.1.5.3)
NOT ECO	1.17273	1.11452e-08	UP	0.0847857	0.725238					SL1344_1197	N643_05245		1302170	1302496	+			Uncharacterized cysteine-rich DUF326 protein bsYhjQ/STM1261	Uncharacterized protein				1141193	1141519	+		Uncharacterized cysteine-rich DUF326 protein bsYhjQ/STM1261
NOT ECO	1.17328	1.40558e-15	UP	0.708557	3.16621e-05					SL1344_1201	N643_05275		1305044	1305892	+			Transcriptional regulator STM1266	Hypothetical transcriptional regulator				1145544	1146392	+		Transcriptional regulator STM1266
NOT ECO	1.25705	1.3835e-10	UP	-0.531175	0.010895					SL1344_1202	N643_05280		1306147	1306335	-			hypothetical protein	Uncharacterized protein				1146444	1146692	-		hypothetical protein
NOT ECO	1.54043	1.24537e-20	UP	0.66945	0.00475876					SL1344_1302	N643_05765		1407394	1408740	-			Putative transporter	Hypothetical transporter				1241523	1242869	-		Putative transporter
NOT ECO	1.54871	9.49067e-06	UP	0.403999	0.266721					SL1344_1423	N643_06315		1527182	1528084	-			Osmoprotectant ABC transporter, substrate-binding protein OsmX	Hypothetical ABC transporter periplasmic binding protein				1360766	1361668	-		Osmoprotectant ABC transporter, substrate-binding protein OsmX
NOT ECO	1.09601	8.93243e-07	UP	0.430469	0.0669526					SL1344_1490	N643_06620		1597570	1599354	-			Malto-oligosyltrehalose trehalohydrolase (EC 3.2.1.141)	Malto-oligosyltrehalose trehalohydrolase (MTHase) (EC 3.2.1.141) (4-alpha-D-((1->4)-alpha-D-glucano)trehalose trehalohydrolase) (Maltooligosyl trehalose trehalohydrolase)		3.2.1.141|4-alpha-D-((1->4)-alpha-D-glucano)trehalose trehalohydrolase		1424465	1426249	-		Malto-oligosyltrehalose trehalohydrolase (EC 3.2.1.141)	GO:33942|4-alpha-D-{(1->4)-alpha-D-glucano}trehalose trehalohydrolase activity	3.2.1.141|4-alpha-D-((1->4)-alpha-D-glucano)trehalose trehalohydrolase
NOT ECO	1.39384	7.09583e-09	UP	0.933419	0.0943873					SL1344_1491	N643_06625		1599483	1600268	-			Putative outer membrane or secreted lipoprotein	Hypothetical exported protein				1426378	1427295	-		Putative outer membrane or secreted lipoprotein
NOT ECO	1.67053	6.63542e-05	UP	0.459825	0.44932					SL1344_1550	N643_06980		1664695	1665897	-			Putative oxidase STM1620	Hypothetical L-lactate oxidase				1505538	1506734	-		Putative oxidase STM1620
NOT ECO	1.65308	2.19213e-11	UP	0.131753	0.649494					SL1344_1563	N643_07070		1680744	1681505	+			ABC transporter, substrate-binding protein STM1633 (cluster 3, basic aa/glutamine/opines)	Hypothetical periplasmic amino acid-binding protein				1523330	1524088	+		ABC transporter, substrate-binding protein STM1633 (cluster 3, basic aa/glutamine/opines)
NOT ECO	1.41184	0.049653	UP	-0.0426223	0.963246					SL1344_1565	N643_07080		1682184	1682915	+			ABC transporter, ATP-binding protein STM1635 (cluster 3, basic aa/glutamine/opines)	ABC transporter ATP-binding subunit				1524767	1525498	+		ABC transporter, ATP-binding protein STM1635 (cluster 3, basic aa/glutamine/opines)
NOT ECO	1.24948	0.00100076	UP	0.172265	0.664274					SL1344_2479	N643_11155		2646325	2648517	-	sinH		adherence and invasion outermembrane protein (Inv,enhances Peyer's patches colonization)	Intimin				2378469	2380664	-		adherence and invasion outermembrane protein (Inv,enhances Peyer's patches colonization)
NOT ECO	1.60467	0.000626841	UP	0.158006	0.731934					SL1344_2619	N643_11535		2796193	2796648	-			hypothetical protein	Uncharacterized protein				2470805	2471260	-		hypothetical protein
NOT ECO	1.32803	4.27132e-05	UP	0.784383	0.00407624					SL1344_2842	N643_12140		3029861	3030682	+	sitB		Manganese ABC transporter, ATP-binding protein SitB	Iron transport protein, ATP-binding component	GO:5524|ATP binding;GO:16887|ATPase activity			2597316	2598137	+		Manganese ABC transporter, ATP-binding protein SitB	GO:5524|ATP binding;GO:16887|ATPase activity
NOT ECO	1.76394	3.47273e-14	UP	0.812537	2.82553e-05					SL1344_3073	N643_13255		3279831	3280517	-	kdgR		Transcriptional regulator, IclR family	KdgR-family global regulatory protein	GO:3677|DNA binding			2836202	2836888	-		Transcriptional regulator, IclR family	GO:3677|DNA binding
NOT ECO	1.2081	2.3149e-10	UP	0.446132	0.00462225					SL1344_3361	N643_14850		3579346	3581445	+			Uncharacterized protein ylaB	Anti-FlhC(2)FlhD(4) factor YdiV				3159692	3161782	+		Uncharacterized protein ylaB
NOT ECO	1.01631	2.45241e-06	UP	0.658079	0.00166008					SL1344_3598	N643_16040		3839293	3840417	-			Putative PQQ enzyme repeat	Uncharacterized protein				3413234	3414388	-		Putative PQQ enzyme repeat
NOT ECO	1.63884	5.19277e-17	UP	0.175624	0.375036					SL1344_3599	N643_16045		3840567	3841574	+			Transcriptional regulator, LacI family	Hypothetical lacI-family transcriptional regulator				3414508	3415515	+		Transcriptional regulator, LacI family
NOT ECO	1.12186	1.50902e-06	UP	0.445173	0.139044					SL1344_4001	N643_17920		4284831	4286138	-			Predicted rhamnogalacturonide-specific TRAP-type transporter, large transmembrane component RhiC	Hypothetical membrane transport protein				3804925	3806232	-		Predicted rhamnogalacturonide-specific TRAP-type transporter, large transmembrane component RhiC
NOT ECO	1.34837	0.00383282	UP	0.699839	0.0656953					SL1344_4003	N643_17930		4286665	4287648	-			Predicted rhamnogalacturonide-specific TRAP-type transporter, substrate-binding component RhiA	Trap dicarboxylate transporter, dctp subunit				3806759	3807742	-		Predicted rhamnogalacturonide-specific TRAP-type transporter, substrate-binding component RhiA
NOT ECO	1.17646	2.21184e-08	UP	0.837226	2.12102e-09					SL1344_4394	N643_19660		4726390	4727793	-			Arginine/ornithine antiporter ArcD	Hypothetical membrane protein				4205918	4207321	-		Arginine/ornithine antiporter ArcD
NOT ECO	1.12863	1.0264e-10	UP	0.405846	0.0726978					SL1344_4397	N643_19675		4729908	4731128	-		arcA	Arginine deiminase (EC 3.5.3.6)	Arginine deiminase (ADI) (EC 3.5.3.6) (Arginine dihydrolase) (AD)	GO:1699|arginine deiminase activity	3.5.3.6|Arginine deiminase	33|Arginine and proline metabolism	4209381	4210601	-		Arginine deiminase (EC 3.5.3.6)	GO:1699|arginine deiminase activity	3.5.3.6|Arginine deiminase	33|Arginine and proline metabolism
NOT ECO	1.53546	7.47976e-13	UP	0.151293	0.42439					SL1344_4436	N643_20140		4780611	4781285	-			Dienelactone hydrolase family protein	DLH domain-containing protein				4300666	4301322	-		Dienelactone hydrolase family protein
NOT ECO	2.52504	4.31655e-05	UP	0.47711	0.0885622					SL1344_4441	N643_20165		4784909	4785643	+			Aspartate racemase (EC 5.1.1.13)	Probable aspartate racemase		5.1.1.13|Aspartate racemase	25|Alanine, aspartate and glutamate metabolism	4304897	4305631	+		Aspartate racemase (EC 5.1.1.13)	GO:47689|aspartate racemase activity	5.1.1.13|Aspartate racemase	25|Alanine, aspartate and glutamate metabolism
NOT ECO	1.67238	0.0842989		1.30644	0.00618582	UP				SL1344_0016	N643_00075		16493	17026	-			Lysozyme (N-acetylmuramidase) family, (EC 3.2.1.17)	PG_binding_3 domain-containing protein	GO:3796|lysozyme activity	3.2.1.17|Lysozyme		16448	16981	-		Lysozyme (N-acetylmuramidase) family, (EC 3.2.1.17)	GO:3796|lysozyme activity	3.2.1.17|Lysozyme
NOT ECO	0.262025	0.512351		1.07242	0.000302579	UP				SL1344_0038	N643_00175		42938	44185	+			hypothetical protein	Uncharacterized protein				38551	39804	+		hypothetical protein
NOT ECO	-0.390001	0.204185		3.19782	3.75687e-10	UP				SL1344_0284	N643_13495		329849	332038	+	vrgS	vgrS	VgrG protein	Type VI secretion protein				2884239	2886179	+		VgrG protein
NOT ECO	0.164193	0.441732		1.00282	1.24889e-08	UP				SL1344_0302	N643_01245		349371	350090	-	pagN		Possible outer membrane adhesin					284068	284940	-		Possible outer membrane adhesin
NOT ECO	0.179417	0.474175		1.05544	5.36187e-07	UP				SL1344_0351	N643_01465		401375	402628	+			Uncharacterized MFS-type transporter STM0356	Hypothetical metabolite transport protein				332904	334157	+		Uncharacterized MFS-type transporter STM0356
NOT ECO	0.183397	0.65908		2.01469	1.11542e-15	UP				SL1344_0672	N643_02925		752137	753276	-	citB		Tricarballylate utilization protein, TcuB	Citrate utilization protein B				637862	639001	-	tcuB	Tricarballylate utilization protein, TcuB
NOT ECO	0.748544	0.000296291		1.11888	6.8094e-06	UP				SL1344_1048	N643_04510		1152654	1153592	+			hypothetical protein	Lactamase_B domain-containing protein				987453	987959	+		hypothetical protein
NOT ECO	-0.285065	0.244802		1.30633	1.71341e-07	UP				SL1344_1187	N643_05200		1292366	1292836	+			Small heat shock protein	Hypothetical heat shock protein				1132407	1132877	+		Small heat shock protein
NOT ECO	0.753709	0.000756532		1.18793	2.13915e-09	UP				SL1344_1192	N643_05220		1297610	1298584	+			Nickel ABC transporter, permease protein NikB2 (TC 3.A.1.5.3)	Hypothetical inner membrane transport protein				1136629	1137603	+		Nickel ABC transporter, permease protein NikB2 (TC 3.A.1.5.3)
NOT ECO	0.529431	0.0860928		1.03676	2.01123e-08	UP				SL1344_1208	N643_05310		1309035	1309676	+			putative membrane protein	Hypothetical membrane protein				1150037	1150684	+		putative membrane protein
NOT ECO	0.398126	0.205677		1.17607	6.09136e-07	UP				SL1344_1736	N643_08085		1866006	1866347	+			hypothetical protein	DUF1971 domain-containing protein				1734274	1734615	+		hypothetical protein
NOT ECO	0.267344	0.250429		1.0694	5.54836e-13	UP				SL1344_1765	N643_08220		1891150	1892895	-	ftsI2	ftsI	Cell division protein FtsI [Peptidoglycan synthetase] (EC 2.4.1.129)	Peptidoglycan D,D-transpeptidase FtsI (EC 3.4.16.4) (Penicillin-binding protein 3) (PBP-3)		2.4.1.129|Peptidoglycan glycosyltransferase	55|Peptidoglycan biosynthesis	1758949	1760694	-		Cell division protein FtsI [Peptidoglycan synthetase] (EC 2.4.1.129)	GO:8955|peptidoglycan glycosyltransferase activity	2.4.1.129|Peptidoglycan glycosyltransferase	55|Peptidoglycan biosynthesis
NOT ECO	-0.634178	0.0592643		1.4219	1.07331e-07	UP				SL1344_2310	N643_10410		2451811	2452641	-			Transketolase, N-terminal section (EC 2.2.1.1)	Hypothetical transketolase N-terminal section	GO:482|transketolase activity	2.2.1.1|Transketolase	3|Pentose phosphate pathway;71|Carbon fixation in photosynthetic organisms;151|Biosynthesis of ansamycins	2220069	2220899	-		Transketolase, N-terminal section (EC 2.2.1.1)	GO:482|transketolase activity	2.2.1.1|Transketolase	3|Pentose phosphate pathway;71|Carbon fixation in photosynthetic organisms;151|Biosynthesis of ansamycins
NOT ECO	-0.458841	0.431991		1.94716	0.0175593	UP				SL1344_2397	N643_10845		2545034	2545273	-			hypothetical protein	Uncharacterized protein				2303053	2303292	-		hypothetical protein
NOT ECO	0.156811	0.547717		1.13495	3.29766e-06	UP				SL1344_2514	N643_11320		2688027	2688695	-			Putative periplasmic or exported protein	Hypothetical exported protein				2418482	2419120	-		Putative periplasmic or exported protein
NOT ECO	-0.485637	0.0348488		1.08478	1.00376e-08	UP				SL1344_2764	N643_11735		2950949	2951878	+	virK		Virulence protein VirK	Virulence protein				2523296	2524207	+		Virulence protein VirK
NOT ECO	-0.485688	0.0493842		1.46757	1.33625e-05	UP				SL1344_2767	N643_11750		2953789	2954802	-		nixA	HoxN/HupN/NixA family nickel/cobalt transporter	Nickel/cobalt efflux system	GO:1621|integral to membrane;GO:31|metal ion transport;GO:46872|metal ion binding			2525108	2526121	-		HoxN/HupN/NixA family nickel/cobalt transporter	GO:1621|integral to membrane;GO:31|metal ion transport;GO:46872|metal ion binding
NOT ECO	-0.239311	0.531922		1.26377	0.000796751	UP				SL1344_2769	N643_11760		2956337	2957011	-	tctD		Tricarboxylate transport transcriptional regulator TctD	Transcriptional regulatory protein TctD				2527659	2528333	-		Tricarboxylate transport transcriptional regulator TctD
NOT ECO	0.570004	0.0164581		1.10459	1.28399e-06	UP				SL1344_3703	N643_16505		3950724	3951605	+			Subclass B3 beta-lactamase (EC 3.5.2.6)	Hypothetical beta-lactamase	GO:88|beta-lactamase activity	3.5.2.6|Beta-lactamase	311|Penicillin and cephalosporin biosynthesis;312|beta-Lactam resistance	3509277	3510161	+		Subclass B3 beta-lactamase (EC 3.5.2.6)	GO:88|beta-lactamase activity	3.5.2.6|Beta-lactamase	311|Penicillin and cephalosporin biosynthesis;312|beta-Lactam resistance
NOT ECO	0.17451	0.324859		1.42896	8.79948e-14	UP				SL1344_4053	N643_18110		4336955	4338079	-			hypothetical protein	Uncharacterized protein				3843033	3844172	-		hypothetical protein
NOT ECO	0.441195	0.567285		2.00592	3.8591e-06	UP				SL1344_4519	N643_20560		4869517	4870074	-	sthD		Putative fimbrial subunit	Hypothetical fimbrial subunit				4385828	4386385	-		Putative fimbrial subunit
NOT ECO	-2.95184	2.05394e-42	DOWN	-1.73279	1.21022e-07	DOWN				SL1344_1029	N643_04460		1134195	1134536	-	pipC		Invasion gene E protein (Pathogenicity island encoded protein: homologous to ipgE of Shigella)	Chaperone protein				979167	979508	-		Invasion gene E protein (Pathogenicity island encoded protein: homologous to ipgE of Shigella)
NOT ECO	-1.73443	7.92346e-14	DOWN	-2.40882	7.32332e-09	DOWN				SL1344_1177	N643_07505		1282936	1284060	+			Phage protein	Predicted bacteriophage protein				1615712	1616839	-		Phage protein
NOT ECO	-2.21863	3.08697e-27	DOWN	-2.26143	9.55394e-20	DOWN				SL1344_1263	N643_05640		1363971	1364930	-			Putative outer membrane protein	Hypothetical outer membrane protein				1214454	1215413	-		Putative outer membrane protein
NOT ECO	-1.3632	3.93478e-09	DOWN	-1.29274	2.04284e-11	DOWN				SL1344_1265	N643_05645		1365384	1366238	+			Nuclease precursor (EC 3.1.30.2)	Endonuclease (EC 3.1.30.-) (Fragment)		3.1.3.2|Serratia marcescens nuclease		1215868	1216722	+		Nuclease precursor (EC 3.1.30.2)		3.1.3.2|Serratia marcescens nuclease
NOT ECO	-2.34595	5.60989e-21	DOWN	-2.91438	3.24519e-35	DOWN				SL1344_1784	N643_08310		1909580	1910302	-	sopE2		G-nucleotide exchange factor SopE	Guanine nucleotide exchange factor				1777378	1778100	-		G-nucleotide exchange factor SopE
NOT ECO	-1.35776	7.01357e-11	DOWN	-1.28017	8.96393e-08	DOWN				SL1344_2250	N643_10145		2384252	2385130	+			Transcriptional regulator STM2281, LysR family	Hypothetical transcriptional regulator				2159984	2160862	+		Transcriptional regulator STM2281, LysR family
NOT ECO	-2.2042	1.48007e-32	DOWN	-2.0054	3.10244e-13	DOWN				SL1344_2845	N643_12155		3032477	3033340	-	AvrA		Type III secretion injected virulence protein (YopP,YopJ, induces apoptosis, prevents cytokine induction, inhibits NFkb activation)	Type III secretion system effector protein-regulator of Salmonella-induced inflammatory response				2599929	2600801	-	yopJ	Type III secretion injected virulence protein (YopP,YopJ, induces apoptosis, prevents cytokine induction, inhibits NFkb activation)
NOT ECO	-2.25008	3.14388e-32	DOWN	-2.54066	4.35607e-20	DOWN				SL1344_2846	N643_12160		3033543	3034298	-	sprB		SPI1-associated transcriptional regulator SprB	AraC-family transcriptional regulator				2601009	2601764	-		SPI1-associated transcriptional regulator SprB
NOT ECO	-1.37539	1.23483e-17	DOWN	-1.39393	1.73649e-14	DOWN				SL1344_2847	N643_12165		3034683	3035570	-	hilC	sirC	Type III secretion transcriptional regulator HilC (= SirC)	Transcriptional regulator SirC				2602123	2603010	-		Type III secretion transcriptional regulator HilC (= SirC)
NOT ECO	-1.50674	9.85159e-11	DOWN	-2.13909	1.91593e-12	DOWN				SL1344_2848	N643_12175		3035915	3036277	-		orgC	Putative effector protein OrgC of SPI-1 type III secretion system	Uncharacterized protein				2603354	2603806	-		Putative effector protein OrgC of SPI-1 type III secretion system
NOT ECO	-1.6805	8.94059e-17	DOWN	-2.16277	1.12593e-18	DOWN				SL1344_2849	N643_12180		3036364	3037044	-	orgAb	orgB	OrgB protein, associated with InvC ATPase of type III secretion system	Oxygen-regulated invasion protein OrgB				2603821	2604492	-		OrgB protein, associated with InvC ATPase of type III secretion system
NOT ECO	-2.28824	5.94624e-36	DOWN	-3.03052	3.0293e-56	DOWN				SL1344_2850	N643_12185		3037001	3037579	-	orgAa	orgA	Oxygen-regulated invasion protein OrgA					2604449	2605027	-		Oxygen-regulated invasion protein OrgA
NOT ECO	-2.55281	8.47741e-43	DOWN	-3.52857	4.72986e-49	DOWN				SL1344_2851	N643_12190		3037572	3038330	-	prgK		Type III secretion bridge between inner and outermembrane lipoprotein (YscJ,HrcJ,EscJ, PscJ)	Lipoprotein				2605020	2605778	-		Type III secretion bridge between inner and outermembrane lipoprotein (YscJ,HrcJ,EscJ, PscJ)
NOT ECO	-2.52512	6.39783e-41	DOWN	-3.51565	5.92468e-71	DOWN				SL1344_2852	N643_12195		3038327	3038569	-	prgJ		Pathogenicity 1 island effector protein	Type III secretion system apparatus				2605775	2606080	-		Pathogenicity 1 island effector protein
NOT ECO	-2.46693	7.92507e-55	DOWN	-3.31645	5.69891e-51	DOWN				SL1344_2853	N643_12200		3038651	3038893	-	prgI		MxiH protein; Type III secretion cytoplasmic protein (YscF)	Type III secretion system apparatus				2606099	2606338	-		MxiH protein; Type III secretion cytoplasmic protein (YscF)
NOT ECO	-2.61889	2.27392e-40	DOWN	-3.02571	9.51884e-44	DOWN				SL1344_2854	N643_12205		3038918	3039982	-	prgH		MxiG protein; Pathogenicity 1 island effector protein	Type III secretion apparatus component				2606362	2607378	-		MxiG protein; Pathogenicity 1 island effector protein
NOT ECO	-1.85335	3.0469e-46	DOWN	-1.92278	1.70331e-23	DOWN				SL1344_2855	N643_12210		3040412	3041341	+	hilD		Type III secretion transcriptional regulator HilD	Transcriptional regulator HilD				2607857	2608786	+		Type III secretion transcriptional regulator HilD
NOT ECO	-1.93017	2.62619e-20	DOWN	-1.39975	3.95426e-08	DOWN				SL1344_2858	N643_12230		3044647	3046254	-	stpA	sptP	Type III secretion injected virulence protein (YopH,tyrosine phosphatase of FAK and p130cas, prevents phagocytosis)	Protein-tyrosine-phosphatase (EC 3.1.3.48)				2612114	2613712	-		Type III secretion injected virulence protein (YopH,tyrosine phosphatase of FAK and p130cas, prevents phagocytosis)
NOT ECO	-2.57444	2.60832e-53	DOWN	-1.45379	2.84349e-05	DOWN				SL1344_2859	N643_12235		3046265	3046657	-	sicP		Chaperone protein SicP					2613723	2614115	-		Chaperone protein SicP
NOT ECO	-2.3319	9.11653e-33	DOWN	-1.75755	2.95985e-09	DOWN				SL1344_2860	N643_12240		3046988	3047236	-	sipF	iacP	Acyl carrier protein	Probable acyl carrier protein IacP (ACP)				2614448	2614696	-	iacP	Acyl carrier protein
NOT ECO	-2.66335	5.64582e-44	DOWN	-1.23324	6.69392e-08	DOWN				SL1344_2862	N643_12250		3049331	3050362	-	sipD		Type III secretion host injection protein (YopB); Cell invasion protein SipD (Salmonella invasion protein D)	Pathogenicity island 1 Type III secretion system apparatus-part of the Translocon				2616790	2617821	-		Type III secretion host injection protein (YopB); Cell invasion protein SipD (Salmonella invasion protein D)
NOT ECO	-3.30076	9.53619e-42	DOWN	-2.25326	1.52376e-53	DOWN				SL1344_2863	N643_12255		3050433	3051662	-	sipC	sspC	Type III secretion negative modulator of injection (YopK,YopQ,controls size of translocator pore); Cell invasion protein sipC (Effector protein SipC)	Cell invasion protein SipC (Effector protein SipC)				2617892	2619121	-		Type III secretion negative modulator of injection (YopK,YopQ,controls size of translocator pore); Cell invasion protein sipC (Effector protein SipC)
NOT ECO	-2.9677	5.51822e-31	DOWN	-2.59224	9.99384e-43	DOWN				SL1344_2864	N643_12260		3051690	3053471	-	sipB		Cell invasion protein SipB	Pathogenicity island 1 Type III secretion system effector protein				2619149	2620930	-		Cell invasion protein SipB
NOT ECO	-3.26647	1.16721e-50	DOWN	-2.59004	1.61046e-20	DOWN				SL1344_2866	N643_12270		3054109	3055179	-	spaS		Type III secretion inner membrane protein (YscU,SpaS,EscU,HrcU,SsaU, homologous to flagellar export components); Surface presentation of antigens protein SpaS	Type III secretion system secretory apparatus				2621568	2622638	-		Type III secretion inner membrane protein (YscU,SpaS,EscU,HrcU,SsaU, homologous to flagellar export components); Surface presentation of antigens protein SpaS
NOT ECO	-3.0337	3.62208e-61	DOWN	-2.17918	4.60972e-15	DOWN				SL1344_2867	N643_12275		3055166	3055957	-	spaR		Surface presentation of antigens protein SpaR; Type III secretion inner membrane protein (YscT,HrcT,SpaR,EscT,EpaR1,homologous to flagellar export components)	Type III secretion system secretory apparatus				2622625	2623416	-		Surface presentation of antigens protein SpaR; Type III secretion inner membrane protein (YscT,HrcT,SpaR,EscT,EpaR1,homologous to flagellar export components)
NOT ECO	-3.33362	3.87181e-67	DOWN	-2.7744	5.59874e-13	DOWN				SL1344_2868	N643_12280		3055961	3056221	-	spaQ		Type III secretion inner membrane protein (YscS,homologous to flagellar export components); Surface presentation of antigens protein SpaQ	Type III secretion system secretory apparatus				2623420	2623680	-		Type III secretion inner membrane protein (YscS,homologous to flagellar export components); Surface presentation of antigens protein SpaQ
NOT ECO	-3.27648	1.72796e-91	DOWN	-2.44984	1.75702e-20	DOWN				SL1344_2869	N643_12285		3056247	3056921	-	spaP		Type III secretion inner membrane protein (YscR,SpaR,HrcR,EscR,homologous to flagellar export components); Surface presentation of antigens protein SpaP	Type III secretion system secretory apparatus				2623706	2624380	-		Type III secretion inner membrane protein (YscR,SpaR,HrcR,EscR,homologous to flagellar export components); Surface presentation of antigens protein SpaP
NOT ECO	-2.86834	5.32917e-25	DOWN	-2.04697	8.839e-08	DOWN				SL1344_2870	N643_12290		3056911	3057822	-	spaO		Type III secretion inner membrane protein (YscQ,homologous to flagellar export components); Surface presentation of antigens protein SpaO	Surface presentation of antigens protein SpaO				2624370	2625281	-		Type III secretion inner membrane protein (YscQ,homologous to flagellar export components); Surface presentation of antigens protein SpaO
NOT ECO	-2.77063	7.08312e-37	DOWN	-2.41421	6.25741e-17	DOWN				SL1344_2871	N643_12295		3057822	3058832	-	invJ		Type III secretion host injection and negative regulator protein (YopD); Surface presentation of antigens protein SpaN (Invasion protein InvJ)	Surface presentation of antigens protein (Associated with type III secretion and virulence)				2625281	2626282	-	spaN	Type III secretion host injection and negative regulator protein (YopD); Surface presentation of antigens protein SpaN (Invasion protein InvJ)
NOT ECO	-2.93017	7.51415e-35	DOWN	-2.5488	8.48924e-14	DOWN				SL1344_2872	N643_12300		3058832	3059275	-	invI		Surface presentation of antigens protein SpaM	Type III secretion system secretory apparatus				2626282	2626623	-	spaM	Surface presentation of antigens protein SpaM
NOT ECO	-2.84049	2.97686e-101	DOWN	-3.38281	4.59722e-52	DOWN				SL1344_2873	N643_12305		3059253	3060548	-	invC		Type III secretion cytoplasmic ATP synthase (EC 3.6.3.14, YscN,SpaL,MxiB,HrcN,EscN); Probable ATP synthase SpaL (EC 3.6.3.14) (Invasion protein InvC)	H(+)-transporting two-sector ATPase (EC 7.1.2.2)		3.6.3.14|H(+)-transporting two-sector ATPase	19|Oxidative phosphorylation;195|Photosynthesis;68|Methane metabolism	2626703	2627998	-		Type III secretion cytoplasmic ATP synthase (EC 3.6.3.14, YscN,SpaL,MxiB,HrcN,EscN); Probable ATP synthase SpaL (EC 3.6.3.14) (Invasion protein InvC)		3.6.3.14|H(+)-transporting two-sector ATPase	19|Oxidative phosphorylation;195|Photosynthesis;68|Methane metabolism
NOT ECO	-2.79452	2.16036e-36	DOWN	-3.26534	1.22649e-31	DOWN				SL1344_2874	N643_12310		3060545	3060952	-	invB		Type III secretion system protein BsaR; Surface presentation of antigens protein SpaK (Invasion protein InvB)	Chaperone protein for type III secretion system effectors				2627995	2628402	-	spaK	Type III secretion system protein BsaR; Surface presentation of antigens protein SpaK (Invasion protein InvB)
NOT ECO	-2.78698	1.41106e-83	DOWN	-2.46455	2.38771e-39	DOWN				SL1344_2875	N643_12315		3060976	3063033	-	invA		Type III secretion inner membrane channel protein (LcrD,HrcV,EscV,SsaV); Invasion protein InvA	Secretory apparatus of type III secretion system				2628426	2630483	-		Type III secretion inner membrane channel protein (LcrD,HrcV,EscV,SsaV); Invasion protein InvA
NOT ECO	-2.85218	1.83408e-67	DOWN	-3.46283	8.98891e-69	DOWN				SL1344_2876	N643_12320		3063058	3064176	-	invE		Type III secretion outermembrane contact sensing protein (YopN,Yop4b,LcrE); Invasion protein InvE	Cell invasion protein				2630508	2631626	-		Type III secretion outermembrane contact sensing protein (YopN,Yop4b,LcrE); Invasion protein InvE
NOT ECO	-2.78437	9.46529e-51	DOWN	-3.26062	5.02419e-61	DOWN				SL1344_2877	N643_12325		3064173	3065843	-	invG	sctC	Type III secretion outermembrane pore forming protein (YscC,MxiD,HrcC, InvG); Protein InvG precursor	Type 3 secretion system secretin (T3SS secretin)				2631623	2633314	-		Type III secretion outermembrane pore forming protein (YscC,MxiD,HrcC, InvG); Protein InvG precursor
NOT ECO	-2.59023	1.52084e-57	DOWN	-3.66321	1.81023e-58	DOWN				SL1344_2878	N643_12330		3065858	3066607	-	invF		Type III secretion thermoregulatory protein (LcrF,VirF,transcription regulation of virulence plasmid)	AraC-family regulatory protein				2633311	2633991	-		Type III secretion thermoregulatory protein (LcrF,VirF,transcription regulation of virulence plasmid)
NOT ECO	-1.65067	7.99267e-21	DOWN	-2.5901	1.33587e-14	DOWN				SL1344_2879	N643_12335		3066965	3067408	+	invH	sctG	Invasion protein invH precursor	Type 3 secretion system pilotin (Invasion lipoprotein invH)				2634418	2634861	+		Invasion protein invH precursor
NOT ECO	-1.56577	3.44583e-11	DOWN	-1.57519	1.82746e-10	DOWN				SL1344_2924	N643_12525		3109031	3110113	+	sopD		Secreted protein	Type III secretion system effector protein-involved in bacterial invasion, also promotes secretion or accumulation of fluid				2672159	2673112	+		hypothetical protein
NOT ECO	-1.01047	1.56784e-11	DOWN	-1.02237	3.98766e-08	DOWN				SL1344_2966	N643_12695		3159339	3160253	+			Uncharacterized inner membrane protein RarD	Hypothetical membrane protein				2712504	2713418	+		Uncharacterized inner membrane protein RarD
NOT ECO	-2.38581	1.57137e-52	DOWN	-1.34104	1.62402e-17	DOWN				SL1344_3112	N643_13625		3321322	3322380	-			Putative methyl-accepting chemotaxis protein	Methyl-accepting transducer domain-containing protein				2913376	2914440	-		Putative methyl-accepting chemotaxis protein
NOT ECO	-1.62949	8.24863e-42	DOWN	-1.26538	2.3291e-23	DOWN				SL1344_3569	N643_15905		3798561	3800150	-			Putative inner membrane protein	Hypothetical membrane protein				3372725	3374314	-		Putative inner membrane protein
NOT ECO	-1.43922	5.36765e-19	DOWN	-1.24833	6.63717e-06	DOWN				SL1344_3993	N643_17870		4275245	4276393	-			Lactaldehyde dehydrogenase involved in fucose or rhamnose utilization (EC 1.2.1.22)	Alcohol dehydrogenase	GO:8911|lactaldehyde dehydrogenase activity	1.2.1.22|Lactaldehyde dehydrogenase	62|Pyruvate metabolism	3795384	3796532	-		Lactaldehyde dehydrogenase involved in fucose or rhamnose utilization (EC 1.2.1.22)	GO:8911|lactaldehyde dehydrogenase activity	1.2.1.22|Lactaldehyde dehydrogenase	62|Pyruvate metabolism
NOT ECO	-3.85692	1.57448e-62	DOWN	-3.1308	1.45591e-16	DOWN				SL1344_4194	N643_18695		4499778	4501166	+	siiB		Integral membrane protein	Hypothetical integral membrane protein				3979105	3980493	+		Integral membrane protein
NOT ECO	-3.96783	3.15358e-73	DOWN	-2.79131	5.00477e-17	DOWN				SL1344_4195	N643_18700		4501549	4502475	+	siiC		hypothetical protein	Hypothetical type-I secretion protein				3980483	3981802	+		Efflux transport system, outer membrane factor (OMF) lipoprotein
NOT ECO	-4.53602	2.88574e-85	DOWN	-2.47643	2.04924e-07	DOWN				SL1344_4196	N643_18705		4502499	4503749	+	siiD		Putative type-I secretion protein	Membrane fusion protein (MFP) family protein				3981799	3983076	+		Putative type-I secretion protein
NOT ECO	-3.90291	8.84214e-68	DOWN	-4.80151	7.35588e-22	DOWN				SL1344_4250	N643_19015		4581178	4581450	-		rtsB	Flagellar regulon repressor RtsB	Regulator of flhDC				4077469	4077741	-		Flagellar regulon repressor RtsB
NOT ECO	-2.4432	1.36548e-06	DOWN	-1.78664	1.06452e-21	DOWN				SL1344_4434	N643_20130		4779037	4779948	+			Uncharacterized protein STM4504	Uncharacterized protein				4299070	4299981	+		Uncharacterized protein STM4504
NOT ECO	-1.23866	5.15151e-19	DOWN	-0.553762	0.00272609					SL1344_0764	N643_03420		851095	852318	+	hutI		Imidazolonepropionase (EC 3.5.2.7)	Imidazolonepropionase (EC 3.5.2.7) (Imidazolone-5-propionate hydrolase)	GO:548|imidazolonepropionase activity	3.5.2.7|Imidazolonepropionase	34|Histidine metabolism	741103	742326	+		Imidazolonepropionase (EC 3.5.2.7)	GO:548|imidazolonepropionase activity	3.5.2.7|Imidazolonepropionase	34|Histidine metabolism
NOT ECO	-1.03862	4.75102e-11	DOWN	-0.720685	0.00029664					SL1344_0765	N643_03425		852315	853256	+	hutG		Formiminoglutamase (EC 3.5.3.8)	Formimidoylglutamase (EC 3.5.3.8) (Formiminoglutamase) (Formiminoglutamate hydrolase)	GO:5415|formimidoylglutamase activity	3.5.3.8|Formimidoylglutamase	34|Histidine metabolism	742323	743264	+		Formiminoglutamase (EC 3.5.3.8)	GO:5415|formimidoylglutamase activity	3.5.3.8|Formimidoylglutamase	34|Histidine metabolism
NOT ECO	-1.13348	5.36149e-13	DOWN	-0.729871	6.42176e-05					SL1344_0766	N643_03430		853301	854026	+	hutC		Histidine utilization repressor					743308	744033	+		Histidine utilization repressor
NOT ECO	-1.1407	4.16417e-12	DOWN	0.34427	0.51613					SL1344_0776	N643_03490		866199	868496	+	slrP		Leucine-rich-repeat protein	RING-type E3 ubiquitin transferase (EC 2.3.2.27)				756726	758255	+		Leucine-rich-repeat protein
NOT ECO	-2.66459	2.59491e-46	DOWN	-0.408278	0.0672219					SL1344_1030	N643_04465		1134553	1136238	-	sigD	sopB	Inositol phosphate phosphatase sopB (EC 3.1.3.-)	Effector protein SopB (Inositol phosphate phosphatase SopB)		3.1.3.-|Phosphoric monoester hydrolases.	51|Fructose and mannose metabolism;53|Ascorbate and aldarate metabolism;565|Ether lipid metabolism;6|Sphingolipid metabolism;73|Thiamine metabolism;74|Riboflavin metabolism;76|Nicotinate and nicotinamide metabolism	979524	981206	-	sopB	Inositol phosphate phosphatase sopB (EC 3.1.3.-)	GO:8138|protein tyrosine/serine/threonine phosphatase activity;GO:8138|protein tyrosine/threonine phosphatase activity;GO:8138|JUN kinase phosphatase activity;GO:8138|phosphohistidine phosphatase activity;GO:8138|inositol bisphosphate phosphatase activity;GO:8138|MAP kinase tyrosine/serine/threonine phosphatase activity;GO:8138|inositol-1,3,4-trisphosphate 4-phosphatase activity;GO:8138|NADP phos…	3.1.3.-|Phosphoric monoester hydrolases	51|Fructose and mannose metabolism;53|Ascorbate and aldarate metabolism;565|Ether lipid metabolism;6|Sphingolipid metabolism;73|Thiamine metabolism;74|Riboflavin metabolism;76|Nicotinate and nicotinamide metabolism
NOT ECO	-1.06274	6.02852e-10	DOWN	-0.945874	1.64264e-10					SL1344_1033	N643_04480		1136960	1138522	-	pipD		Putative dipeptidase	Dipeptidase (EC 3.4.-.-)				981910	983379	-		Putative dipeptidase
NOT ECO	-2.49276	1.35894e-18	DOWN	-0.0515606	0.963739					SL1344_1184	N643_05180		1289104	1289661	+	pagC		Outer membrane protein X precursor	Outer membrane invasion protein (PagC)				1129201	1129758	+		Outer membrane protein X precursor
NOT ECO	-1.09782	3.45025e-09	DOWN	-0.329791	0.0291789					SL1344_1212	N643_05330		1310992	1311303	+			Putative periplasmic protein	Uncharacterized protein				1151973	1152299	+		Putative periplasmic protein
NOT ECO	-1.26531	0.00014901	DOWN	-0.668586	0.0278462					SL1344_1319	N643_05830		1427285	1428019	-	ttrB		Tetrathionate reductase subunit B					1257066	1257800	-		Tetrathionate reductase subunit B
NOT ECO	-1.59154	4.17316e-35	DOWN	-0.767668	0.0022695					SL1344_1320	N643_05835		1428201	1429979	+	ttrS		Tetrathionate reductase sensory transduction histidine kinase	Histidine kinase (EC 2.7.13.3)				1258012	1259760	+		Tetrathionate reductase sensory transduction histidine kinase
NOT ECO	-1.33846	8.2785e-09	DOWN	0.0228156	0.967714					SL1344_1321	N643_05840		1429954	1430574	+	ttrR		Tetrathionate reductase two-component response regulator	Hypothetical two-component response regulator	GO:156|two-component response regulator activity;GO:37|transcription factor activity;GO:5622|intracellular;GO:43565|sequence-specific DNA binding			1259735	1260358	+		Tetrathionate reductase two-component response regulator	GO:156|two-component response regulator activity;GO:37|transcription factor activity;GO:5622|intracellular;GO:43565|sequence-specific DNA binding
NOT ECO	-1.17942	2.47429e-08	DOWN	-0.721709	0.0109648					SL1344_1461	N643_06510		1564881	1565768	-			Hydrogenase maturation factor HoxV/HupK	Hypothetical ATP/GTP-binding protein				1400103	1400990	-		Hydrogenase maturation factor HoxV/HupK
NOT ECO	-1.03859	3.17179e-07	DOWN	-0.430193	0.11821					SL1344_1464	N643_06525		1567242	1567541	-			Hydrogenase maturation protein HupF/HypC/HoxL	Hydrogenase isoenzymes formation protein				1402464	1402763	-		Hydrogenase maturation protein HupF/HypC/HoxL
NOT ECO	-1.87363	4.83446e-10	DOWN	-0.999078	0.0295317					SL1344_1531	N643_06870		1648099	1648497	-	ugtL		putative membrane protein	Hypothetical membrane protein				1484892	1485221	-		hypothetical protein
NOT ECO	-2.76795	1.34137e-36	DOWN	0.37855	0.0952768					SL1344_2043	N643_09170		2139285	2141633	+	sopA		E3 ubiquitin-protein ligase SopA	E3 ubiquitin-protein ligase SopA (EC 2.3.2.26) (HECT-type E3 ubiquitin transferase SopA) (Salmonella outer protein A) (Secreted effector protein SopA)				1935761	1938109	+		E3 ubiquitin-protein ligase SopA
NOT ECO	-1.09714	0.040449	DOWN	0.231805	0.487784					SL1344_2154	N643_09695		2271348	2272049	-			3-fumarylpyruvate hydrolase (EC 3.7.1.20)	FAA-hydrolase-family protein		3.7.1.2|3-fumarylpyruvate hydrolase	35|Tyrosine metabolism	2057771	2058472	-		3-fumarylpyruvate hydrolase (EC 3.7.1.20)		3.7.1.2|3-fumarylpyruvate hydrolase	35|Tyrosine metabolism
NOT ECO	-1.36992	3.75856e-10	DOWN	-0.414526	0.138971					SL1344_2173	N643_09790		2290398	2291765	-	sdaC		L-serine dehydratase, beta subunit (EC 4.3.1.17) / L-serine dehydratase, alpha subunit (EC 4.3.1.17)	L-serine dehydratase (EC 4.3.1.17)	GO:3941|L-serine ammonia-lyase activity	4.3.1.17|L-serine ammonia-lyase	26|Glycine, serine and threonine metabolism;27|Cysteine and methionine metabolism	2076584	2077885	-		L-serine dehydratase, beta subunit (EC 4.3.1.17) / L-serine dehydratase, alpha subunit (EC 4.3.1.17)	GO:3941|L-serine ammonia-lyase activity	4.3.1.17|L-serine ammonia-lyase	26|Glycine, serine and threonine metabolism;27|Cysteine and methionine metabolism
NOT ECO	-1.38905	4.2534e-07	DOWN	0.22611	0.412994					SL1344_2313	N643_10425		2454403	2454846	-			PTS system, IIA component	Hypothetical sugar phosphotransferase component II A				2222660	2223103	-		PTS system, IIA component
NOT ECO	-1.42728	4.19284e-21	DOWN	-0.83559	4.60125e-05					SL1344_2510	N643_11300		2684160	2685203	+	asrA		Anaerobic sulfite reductase subunit A					2414613	2415656	+		Anaerobic sulfite reductase subunit A
NOT ECO	-1.08372	6.00488e-08	DOWN	-0.177394	0.453513					SL1344_2511	N643_11305		2685207	2686025	+	asrB		Anaerobic sulfite reductase subunit B					2415660	2416478	+		Anaerobic sulfite reductase subunit B
NOT ECO	-1.00524	8.18925e-08	DOWN	0.20979	0.253283					SL1344_2512	N643_11310		2686036	2687049	+	asrC		Anaerobic sulfite reductase subunit C (EC 1.8.1.-)	Anaerobic sulfite reductase subunit C		1.8.1.-|With NAD(+) or NADP(+) as acceptor.		2416490	2417503	+		Anaerobic sulfite reductase subunit C (EC 1.8.1.-)	GO:8785|alkyl hydroperoxide reductase activity	1.8.1.-|With NAD(+) or NADP(+) as acceptor
NOT ECO	-2.51862	2.73575e-22	DOWN	-0.0463616	0.865487					SL1344_2861	N643_12245		3047255	3049267	-	sipA	sspA	Type III secretion injected virulence protein (YopE)	Cell invasion protein SipA (Effector protein SipA)				2614711	2616708	-		Type III secretion injected virulence protein (YopE)
NOT ECO	-1.07664	2.61829e-09	DOWN	0.00179627	0.995463					SL1344_2892	N643_12365		3078125	3079621	-			L-threonate/D-erythronate, proton symporter	Possible permease				2640986	2642482	-		L-threonate/D-erythronate, proton symporter
NOT ECO	-1.01553	1.36312e-06	DOWN	0.421883	0.346745					SL1344_2929	N643_12555		3115396	3116193	-			STY3078 protein	Lactamase_B domain-containing protein				2678282	2679079	-		STY3078 protein
NOT ECO	-1.43097	9.632e-27	DOWN	0.580843	0.0172077					SL1344_3108	N643_13590		3315122	3316426	-	exuT		Hexuronate transporter					2902920	2904224	-		Hexuronate transporter
NOT ECO	-1.17886	1.64938e-07	DOWN	-0.357523	0.0962918					SL1344_3165	N643_13875		3375206	3377002	+	assT		Putative arylsulfate sulfotransferase (EC 2.8.2.22)	Arylsulfate sulfotransferase AssT (EC 2.8.2.22) (Aryl sulfotransferase AssT)	GO:47686|arylsulfate sulfotransferase activity	2.8.2.22|Aryl-sulfate sulfotransferase		2961257	2963053	+		Putative arylsulfate sulfotransferase (EC 2.8.2.22)	GO:47686|arylsulfate sulfotransferase activity	2.8.2.22|Aryl-sulfate sulfotransferase
NOT ECO	-1.0148	0.0427615	DOWN	-0.207638	0.748934					SL1344_3737	N643_16645		3993219	3993644	-			PTS system, D-glucosaminate-specific IIA component (EC 2.7.1.203)	Hypothetical PTS system protein				3541375	3541800	-		PTS system, D-glucosaminate-specific IIA component (EC 2.7.1.203)
NOT ECO	-1.08915	0.000360645	DOWN	-0.572131	0.0018711					SL1344_3765	N643_16760		4020011	4020799	+			Integral membrane protein	Hypothetical membrane protein				3564314	3565147	+		Integral membrane protein
NOT ECO	-1.44238	5.41848e-11	DOWN	-0.996704	6.50082e-08					SL1344_3994	N643_17875		4276520	4277347	-	rhaD		Rhamnulose-1-phosphate aldolase (EC 4.1.2.19)		GO:8994|rhamnulose-1-phosphate aldolase activity	4.1.2.19|Rhamnulose-1-phosphate aldolase	4|Pentose and glucuronate interconversions;51|Fructose and mannose metabolism	3796644	3797471	-		Rhamnulose-1-phosphate aldolase (EC 4.1.2.19)	GO:8994|rhamnulose-1-phosphate aldolase activity	4.1.2.19|Rhamnulose-1-phosphate aldolase	4|Pentose and glucuronate interconversions;51|Fructose and mannose metabolism
NOT ECO	-2.1804	5.07058e-56	DOWN	-0.236105	0.140648					SL1344_4197	N643_20595		4503766	4520445	+	siiE		Large repetitive protein					3990423	3999761	+		Large repetitive protein
NOT ECO	-1.40433	1.65929e-12	DOWN	0.53171	0.0402051					SL1344_4198	N643_18710		4520485	4522551	+	siiF		Type I secretion system ATPase, LssB family LapB	Hypothetical type-1 secretion protein				3999801	4001867	+		hypothetical protein
NOT ECO	-1.25359	3.13436e-20	DOWN	-0.387678	0.00618582					SL1344_4465	N643_20290		4812650	4815415	+			RpoN-dependent transcriptional activator of GfrABCDEF operon, NtrC family	Hypothetical transcriptional regulatory protein				4333437	4336202	+		RpoN-dependent transcriptional activator of GfrABCDEF operon, NtrC family
NOT ECO	-2.02982	3.93478e-09	DOWN	-0.737511	0.292195					SL1344_4466	N643_20295		4815517	4815939	+			PTS system, fructoselysine/glucoselysine-specific IIA component	PTS transport system, IIA component				4336364	4336726	+		PTS system, fructoselysine/glucoselysine-specific IIA component
NOT ECO	-2.84271	3.08022e-10	DOWN	-1.07718	0.311296					SL1344_4467	N643_20300		4815954	4816415	+			PTS system, fructoselysine/glucoselysine-specific IIB component	PTS transport system, IIB component				4336741	4337202	+		PTS system, fructoselysine/glucoselysine-specific IIB component
NOT ECO	-2.9946	1.84277e-28	DOWN	-0.660991	0.145475					SL1344_4469	N643_20310		4817198	4818046	+			PTS system, fructoselysine/glucoselysine-specific IID component	PTS transport system, IID component				4337985	4338887	+		PTS system, fructoselysine/glucoselysine-specific IID component
NOT ECO	-2.15517	2.69658e-13	DOWN	-0.810248	0.00503283					SL1344_4470	N643_20315		4818059	4819120	+			Fructoselysine-6-phosphate deglycase	Hypothetical sugar isomerase				4338847	4339908	+		Fructoselysine-6-phosphate deglycase
NOT ECO	-1.68729	5.45647e-13	DOWN	-0.611434	0.0215118					SL1344_4471	N643_20320		4819138	4820148	+			Glucoselysine-6-phosphate deglycase	Hypothetical sugar isomerase				4339926	4340936	+		Glucoselysine-6-phosphate deglycase
NOT ECO	-0.631991	0.0326375		-1.87038	4.83745e-36	DOWN				SL1344_0083	N643_00325		94774	95064	-			putative secreted protein	Probable secreted protein				73051	73341	-		putative secreted protein
NOT ECO	-0.0460753	0.893128		-1.52692	2.92941e-17	DOWN				SL1344_0262	N643_05925		306714	308597	-	sciC		T6SS component TssF (ImpG/VasA)	Uncharacterized protein				1275011	1276732	+		T6SS component TssF (ImpG/VasA)
NOT ECO	0.475787	0.332241		-1.13902	9.88207e-12	DOWN				SL1344_0267	N643_05905		313924	314466	+	sciH		T6SS component TssB (ImpB/VipA)	Uncharacterized protein				1272054	1272605	+		T6SS component TssB (ImpB/VipA)
NOT ECO	0.260272	0.434363		-1.29252	2.75588e-10	DOWN				SL1344_0268	N643_05910		314490	315983	+	sciI		T6SS component TssC (ImpC/VipB)	Uncharacterized protein				1272626	1274107	+		T6SS component TssC (ImpC/VipB)
NOT ECO	-0.856699	0.000697041		-1.50248	5.52272e-15	DOWN				SL1344_0681	N643_02970		760924	761427	-			Pyridoxamine 5'-phosphate oxidase-related, FMN-binding	Possible 5-nitroimidazole antibiotic resistance				646685	647170	-		Pyridoxamine 5'-phosphate oxidase-related, FMN-binding
NOT ECO	0.00835146	0.97907		-1.00178	2.27215e-06	DOWN				SL1344_1324	N643_05865		1432112	1432840	-		orf242	Transcriptional regulator STM1390	Hypothetical transcriptional regulator				1263529	1264257	-		Transcriptional regulator STM1390
NOT ECO	-0.788651	3.37906e-07		-1.27939	3.29979e-17	DOWN				SL1344_2283	N643_10285		2418359	2419360	+			Chemotaxis protein CheV (EC 2.7.3.-)	Hypothetical receptor/regulator protein	GO:156|two-component response regulator activity;GO:4871|signal transducer activity;GO:5622|intracellular;GO:6935|chemotaxis;GO:7165|signal transduction	2.7.3.-|Phosphotransferases with a nitrogenous group as acceptor.		2189242	2190246	+		Chemotaxis protein CheV (EC 2.7.3.-)	GO:155|phosphorelay sensor kinase activity;GO:155|histone arginine kinase activity	2.7.3.-|Phosphotransferases with a nitrogenous group as acceptor
NOT ECO	0.292259	0.495138		-1.20166	3.18926e-08	DOWN				SL1344_2889	N643_12350		3075478	3075858	-			hypothetical protein	Conserved hypotheticalprotein				2638352	2638732	-		hypothetical protein
NOT ECO	-0.498959	0.0410939		-1.2626	1.28351e-10	DOWN				SL1344_3105	N643_05915		3311675	3312160	-			Orphan T6SS-Hcp-like protein STM3131	Uncharacterized protein				1274126	1274602	+		Orphan T6SS-Hcp-like protein STM3131
NOT ECO	-0.527803	0.0031531		-1.09171	0.0012588	DOWN				SL1344_3128	N643_13705		3337751	3338254	-			Putative ATP-dependent RNA helicase-like protein	Exported protein				2928330	2928833	-		Putative ATP-dependent RNA helicase-like protein
NOT ECO	-0.240329	0.357535		-1.99519	6.12158e-23	DOWN				SL1344_3564	N643_15880		3792419	3793738	-	dcuB		Anaerobic C4-dicarboxylate transporter					3366569	3367438	-		Anaerobic C4-dicarboxylate transporter
NOT ECO	-0.188965	0.626503		-1.78409	1.87324e-10	DOWN				SL1344_3566	N643_15890		3794701	3795675	-			Uncharacterized phosphosugar isomerase STM3601	Hypothetical phosphosugar-binding protein				3368848	3369822	-		Uncharacterized phosphosugar isomerase STM3601
NOT SBO	1.27658	2.39128e-18	UP				1.23502	2.90364e-16	UP	SL1344_1586		E1A98_06910	1705141	1706514	-	dbpA		ATP-dependent 23S rRNA helicase DbpA	ATP-dependent RNA helicase DbpA (EC 3.6.4.13)												1403430	1404803	+	dbpA	ATP-dependent 23S rRNA helicase DbpA
NOT SBO	2.72395	3.61362e-37	UP				2.33835	7.22793e-28	UP	SL1344_3378		E1A98_16790	3603120	3603389	-			Alternative ribosome-rescue factor A	Uncharacterized protein												3431452	3431670	-	0	Alternative ribosome-rescue factor A
NOT SBO	1.0211	0.00474933	UP				0.217905	0.39655		SL1344_0549		E1A98_12090	616848	617123	-	gtrA	gtrAa	Bactoprenol-linked glucose translocase													2460996	2461358	+	0	Bactoprenol-linked glucose translocase
NOT SBO	1.10141	4.74722e-07	UP				0.897707	0.00768844		SL1344_0946		E1A98_06945	1057823	1060708	-	recE	recEa	Exodeoxyribonuclease VIII (EC 3.1.11.-)	Exodeoxyribonuclease viii	GO:8856|exodeoxyribonuclease X activity;GO:8856|ribonuclease R activity	3.1.11.-|Exodeoxyribonucleases producing 5'-phosphomonoesters										1408705	1411305	-	0	Exodeoxyribonuclease VIII (EC 3.1.11.-)
NOT SBO	2.27259	0.00344613	UP				-0.139379	0.950408		SL1344_1049		E1A98_05900	1154000	1154362	-	rssC	iraM	Anti-adapter protein IraM	Anti-adapter protein IraM (Sigma S-regulator RssC)												1206798	1207121	-	iraM	Anti-adapter protein IraM
NOT SBO	2.60068	8.21797e-06	UP				0.791644	0.104134		SL1344_1182		E1A98_05040	1287685	1287897	-	cspH		Cold shock protein of CSP family => CspF/CspH (naming convention as in E.coli)	Cold shock protein (CspH)												1047424	1047636	-	cspH	Cold shock protein of CSP family => CspF/CspH (naming convention as in E.coli)
NOT SBO	1.01883	0.0418799	UP				-0.178275	0.459551		SL1344_1297		E1A98_08735	1401156	1401515	-		ydiL	Uncharacterized protein YdiL	Uncharacterized protein												1764534	1764890	+	0	Uncharacterized protein YdiL
NOT SBO	1.08767	1.49541e-05	UP				-0.258484	0.525807		SL1344_1950		E1A98_05840	2058604	2060337	-			Phage head, terminase DNA packaging protein A	Bacteriophage terminase (Large subunit)												1199288	1200655	+	0	Phage terminase, large subunit
NOT SBO	1.20374	2.69588e-05	UP				-0.450686	0.237895		SL1344_1966		E1A98_05830	2071339	2071893	-			Uncharacterized protein YmfL	Predicted bacteriophage protein												1198386	1198943	+	ymfL	Uncharacterized protein YmfL
NOT SBO	1.31943	3.49059e-12	UP				1.50212	0.0587442		SL1344_1968		E1A98_12140	2073754	2074125	+			Uncharacterized protein YfdP	Predicted bacteriophage protein												2466745	2467107	+	0	Uncharacterized protein YfdP
NOT SBO	1.48824	2.43608e-17	UP				0.353519	0.409424		SL1344_1969		E1A98_12145	2074183	2075010	+			Uncharacterized protein YfdQ	Predicted bacteriophage protein												2467173	2467997	+	0	Uncharacterized protein YfdQ
NOT SBO	1.91894	1.42982e-07	UP				1.673	0.193158		SL1344_1970		E1A98_12150	2075147	2075686	+			COG1896: Predicted hydrolases of HD superfamily	Predicted bacteriophage protein												2468125	2468661	+	yfdR	COG1896: Predicted hydrolases of HD superfamily
NOT SBO	1.96467	4.10271e-12	UP				0.574285	0.090385		SL1344_2509		E1A98_13040	2683100	2683978	+			Uncharacterized protein YfhR	Hypothetical membrane protein												2657411	2658265	+	0	Uncharacterized protein YfhR
NOT SBO	1.37721	5.90261e-05	UP				3.19547	0.0685948		SL1344_2757		E1A98_05885	2937418	2937990	+	hin		Phage DNA invertase	DNA-invertase hin												1204803	1205357	+	pinE	Phage DNA invertase
NOT SBO	1.56559	3.26072e-26	UP				0.528162	5.70983e-05		SL1344_2959		E1A98_14385	3153458	3154168	+	fucR		L-fucose operon activator		GO:37|transcription factor activity;GO:5622|intracellular											2932380	2933120	+	fucR	L-fucose operon activator
NOT SBO	1.01819	5.0019e-08	UP				0.255766	0.115284		SL1344_3632		E1A98_18235	3875924	3876724	-	yiaJ		Transcriptional regulator yiaJ, IclR family	Hypothetical transcriptional regulator												3734706	3735554	-	yiaJ	Transcriptional regulator yiaJ, IclR family
NOT SBO	1.67645	3.3448e-12	UP				0.28983	0.113599		SL1344_3808		E1A98_18940	4067479	4067736	+		yidD	Membrane protein insertion efficiency factor YidD	Putative membrane protein insertion efficiency factor												3877838	3878095	+	yidD	Membrane protein insertion efficiency factor YidD
NOT SBO	0.742863	0.00326658					1.75913	1.22423e-08	UP	SL1344_0521		E1A98_02625	589468	590517	-	allD		Ureidoglycolate dehydrogenase (EC 1.1.1.154)	Ureidoglycolate dehydrogenase	GO:94|ureidoglycolate dehydrogenase activity	1.1.1.154|Ureidoglycolate dehydrogenase	23|Purine metabolism									541775	542824	-	0	Ureidoglycolate dehydrogenase (EC 1.1.1.154)
NOT SBO	0.718355	0.0186112					2.14946	0.00238494	UP	SL1344_1096		E1A98_05385	1202408	1202521	-		yceO	Uncharacterized protein YceO	Uncharacterized protein												1114425	1114565	-	0	Uncharacterized protein YceO
NOT SBO	-0.432045	0.301777					1.78513	0.000582522	UP	SL1344_1785		E1A98_05910	1910986	1911381	+			Phage protein p78	Uncharacterized protein												1207821	1208225	-	0	Phage protein YbcV
NOT SBO	0.087599	0.939144					4.00402	0.00910321	UP	SL1344_1803		E1A98_08020	1923075	1923608	-			Uncharacterized protein RzpQ	Exported bacteriophage protein												1632949	1633446	-	0	Uncharacterized protein RzpQ
NOT SBO	0.648734	0.00587467					1.0389	0.035337	UP	SL1344_1832		E1A98_09625	1950194	1950793	+		yebB	Uncharacterized protein YebB	Uncharacterized protein												1940170	1940772	+	0	Uncharacterized protein YebB
NOT SBO	0.427665	0.00575203					1.94159	4.13555e-39	UP	SL1344_1892		E1A98_09945	2009235	2010719	+	amyA		Cytoplasmic alpha-amylase (EC 3.2.1.1)	Cytoplasmic alpha-amylase	GO:4556|alpha-amylase activity	3.2.1.1|Alpha-amylase	5|Starch and sucrose metabolism									1999299	2000786	+	0	Cytoplasmic alpha-amylase (EC 3.2.1.1)
NOT SBO	0.788158	0.283622					1.2988	7.02808e-06	UP	SL1344_2209		E1A98_12115	2331729	2332094	-			Tail fiber assembly protein													2464218	2464658	-	0	Tail fiber assembly protein
NOT SBO	-0.0689758	0.968626					1.59968	0.0354826	UP	SL1344_2385		E1A98_12390	2532574	2533407	-	xapA	flhAb	Xanthosine phosphorylase (EC 2.4.2.1)	Purine nucleoside phosphorylase (EC 2.4.2.1) (Inosine-guanosine phosphorylase)		2.4.2.1|Purine-nucleoside phosphorylase	23|Purine metabolism;24|Pyrimidine metabolism;76|Nicotinate and nicotinamide metabolism									2517066	2517899	-	xapA	Xanthosine phosphorylase (EC 2.4.2.1)
NOT SBO	-0.206837	0.548365					1.34015	1.21326e-05	UP	SL1344_2386		E1A98_12395	2533663	2534424	+		yfeN	Uncharacterized outer membrane protein YfeN	Uncharacterized protein												2518148	2518912	+	0	Uncharacterized outer membrane protein YfeN
NOT SBO	0.179993	0.584812					1.02887	1.69451e-05	UP	SL1344_2422		E1A98_12615	2566340	2567743	-	eutA		Ethanolamine utilization protein EutA	Ethanolamine utilization protein												2558502	2559905	-	eutA	Ethanolamine utilization protein EutA
NOT SBO	0.0896861	0.813039					2.3263	6.75733e-06	UP	SL1344_2426		E1A98_12635	2571113	2572516	-	eutE		Acetaldehyde dehydrogenase (EC 1.2.1.10) @ Acetaldehyde dehydrogenase (EC 1.2.1.10), ethanolamine utilization cluster	Hypothetical aldehyde dehydrogenase	GO:8774|acetaldehyde dehydrogenase (acetylating) activity	1.2.1.1|Acetaldehyde dehydrogenase (acetylating)	362|Benzoate degradation via hydroxylation;62|Pyruvate metabolism;621|Biphenyl degradation;622|Toluene and xylene degradation;65|Butanoate metabolism									2563369	2564772	-	0	Acetaldehyde dehydrogenase (EC 1.2.1.10) @ Acetaldehyde dehydrogenase (EC 1.2.1.10), ethanolamine utilization cluster
NOT SBO	0.0606886	0.929295					1.05516	0.00212569	UP	SL1344_2430		E1A98_12655	2574272	2575075	-		eutT	ATP:Cob(I)alamin adenosyltransferase (EC 2.5.1.17) @ ATP:Cob(I)alamin adenosyltransferase (EC 2.5.1.17), ethanolamine utilization	Hypothetical cobalamin adenosyltransferase	GO:8817|cob(I)yrinic acid a,c-diamide adenosyltransferase activity	2.5.1.17|Cob(I)yrinic acid a,c-diamide adenosyltransferase	86|Porphyrin and chlorophyll metabolism									2566523	2567326	-	eutT	ATP:Cob(I)alamin adenosyltransferase (EC 2.5.1.17) @ ATP:Cob(I)alamin adenosyltransferase (EC 2.5.1.17), ethanolamine utilization
NOT SBO	-0.719373	1.05936e-05					1.13407	3.06805e-08	UP	SL1344_2645		E1A98_10755	2825538	2825915	+	gpB		Phage protein Ogr	Bacteriophage late control protein												2160445	2160699	-	0	Phage protein Ogr
NOT SBO	0.518626	0.590694					1.22119	0.00115433	UP	SL1344_3637		E1A98_18255	3879999	3881276	+	yiaN		2,3-diketo-L-gulonate TRAP transporter large permease protein yiaN	Hypothetical membrane protein												3737826	3739103	+	yiaN	2,3-diketo-L-gulonate TRAP transporter large permease protein yiaN
NOT SBO	0.761123	0.000189069					2.28013	8.89719e-13	UP	SL1344_4061		E1A98_20135	4348739	4349818	+		frwC	PTS system, fructose-like IIC component FrwC	PTS system, protein component IIC (Phosphotransferase enzyme ii, c component)												4132120	4133199	+	0	PTS system, fructose-like IIC component FrwC
NOT SBO	-0.234471	0.507077					1.24354	3.7106e-05	UP	SL1344_4062		E1A98_20140	4349833	4350153	+		frwB	PTS system, fructose-like IIB component FrwB	PTS system protein IIB component 1 (Phosphotransferase enzyme ii, b component) (Ec 2.7.1.69)												4133214	4133534	+	0	PTS system, fructose-like IIB component FrwB
NOT SBO	-0.358906	0.0216663					1.07518	2.40096e-11	UP	SL1344_4063		E1A98_20145	4350252	4352549	+	pflD		Pyruvate formate-lyase (EC 2.3.1.54)	Formate acetyltransferase 2 (Ec 2.3.1.54) (Pyruvate formate-lyase 2)	GO:8861|formate C-acetyltransferase activity	2.3.1.54|Formate C-acetyltransferase	62|Pyruvate metabolism;64|Propanoate metabolism;65|Butanoate metabolism									4133585	4135882	+	0	Pyruvate formate-lyase (EC 2.3.1.54)
NOT SBO	-0.581981	0.00373824					1.4696	6.64688e-06	UP	SL1344_4064		E1A98_20150	4352515	4353393	+		pflC	Pyruvate formate-lyase activating enzyme (EC 1.97.1.4)	Pyruvate formate-lyase 2 activating enzyme (Ec 1.97.1.4) (Pfl-activating enzyme)	GO:43365|[formate-C-acetyltransferase]-activating enzyme activity	1.97.1.4|[Formate-C-acetyltransferase]-activating enzyme										4135848	4136726	+	0	Pyruvate formate-lyase activating enzyme (EC 1.97.1.4)
NOT SBO	-0.631984	0.000327719					1.48269	6.05816e-12	UP	SL1344_4455		E1A98_22145	4798189	4799547	-	hsdS		Type-1 restriction enzyme EcoKI specificity protein	Type I restriction enzyme												4563273	4564667	-	0	Type-1 restriction enzyme EcoKI specificity protein
NOT SBO	-1.31372	0.00146806	DOWN				-1.01	8.36885e-05	DOWN	SL1344_1068		E1A98_21990	1175795	1176943	+		nanM	N-acetylneuraminate epimerase (EC 5.1.3.24)	N-acetylneuraminate epimerase (EC 5.1.3.24) (N-acetylneuraminate mutarotase) (Neu5Ac mutarotase) (Sialic acid epimerase)		5.1.3.24|N-acetylneuraminate epimerase										4527460	4528566	-	0	N-acetylneuraminate epimerase (EC 5.1.3.24)
NOT SBO	-2.51504	9.79602e-57	DOWN				-1.47511	1.41158e-18	DOWN	SL1344_4021		E1A98_07785	4302044	4303594	-	ydeV	lsrK	Autoinducer 2 (AI-2) kinase LsrK (EC 2.7.1.-)	Autoinducer-2 kinase (AI-2 kinase) (EC 2.7.1.189)		2.7.1.-|Phosphotransferases with an alcohol group as acceptor.	54|Lipopolysaccharide biosynthesis;9|Terpenoid backbone biosynthesis									1592536	1594128	-	0	Autoinducer 2 (AI-2) kinase LsrK (EC 2.7.1.-)
NOT SBO	-2.79672	3.34065e-95	DOWN				-2.96999	1.25392e-105	DOWN	SL1344_4022		E1A98_07790	4303724	4304683	-	ydeW		LsrR, transcriptional repressor of lsr operon	Transcriptional regulator LsrR												1594207	1595160	-	lsrR	LsrR, transcriptional repressor of lsr operon
NOT SBO	-3.48022	5.2666e-99	DOWN				-2.04555	7.88653e-41	DOWN	SL1344_4024		E1A98_07800	4306471	4307511	+		ydeY	Autoinducer 2 (AI-2) ABC transporter, permease protein LsrC	Hypothetical ABC transporter permease protein												1596938	1597966	+	lsrC	Autoinducer 2 (AI-2) ABC transporter, permease protein LsrC
NOT SBO	-3.35926	5.4451e-55	DOWN				-1.30751	1.48822e-23	DOWN	SL1344_4025		E1A98_07805	4307511	4308509	+	ydeZ		Autoinducer 2 (AI-2) ABC transporter, permease protein LsrD	Hypothetical ABC transporter, membrane component												1597966	1598958	+	lsrD	Autoinducer 2 (AI-2) ABC transporter, permease protein LsrD
NOT SBO	-1.15763	1.66153e-14	DOWN				-1.46692	6.58544e-16	DOWN	SL1344_4060		E1A98_20130	4345929	4348418	-		ptsA	Phosphoenolpyruvate-protein phosphotransferase of PTS system (EC 2.7.3.9)	Fructose-like phosphotransferase enzyme IIA component (EC 2.7.1.202) (EC 2.7.3.9) (PTS system fructose-like EIIA component) (Phosphocarrier protein HPr) (Phosphotransferase system enzyme I)	GO:8965|phosphoenolpyruvate-protein phosphotransferase activity	2.7.3.9|Phosphoenolpyruvate--protein phosphotransferase										4129310	4131811	-	ptsP	Phosphoenolpyruvate-protein phosphotransferase of PTS system (EC 2.7.3.9)
NOT SBO	-1.49064	2.01184e-31	DOWN				0.14912	0.601907		SL1344_0322		E1A98_09355	370241	370540	+			Uncharacterized protein YoaC	Uncharacterized protein												1887992	1888351	+	0	Uncharacterized protein YoaC
NOT SBO	-2.85182	9.76948e-49	DOWN				-0.951023	0.200184		SL1344_0536		E1A98_02690	603603	604160	+	fimA		Uncharacterized fimbrial-like protein SfmA	Type-1 fimbrial protein, a chain												554673	555215	+	fimA	Uncharacterized fimbrial-like protein SfmA
NOT SBO	-2.67268	1.97381e-16	DOWN				-0.140281	0.94195		SL1344_0538		E1A98_02695	604792	605505	+	fimC		Probable fimbrial chaperone SfmC	Fimbrial chaperone protein												555435	556127	+	fimC	Probable fimbrial chaperone SfmC
NOT SBO	-1.7026	7.42764e-14	DOWN				-0.0997516	0.779827		SL1344_0539		E1A98_02700	605536	608148	+	fimD		Outer membrane usher protein SfmD	Outer membrane usher protein FimD												556158	558761	+	0	Outer membrane usher protein SfmD
NOT SBO	-1.39709	2.39793e-26	DOWN				0.56479	0.0206194		SL1344_0648		E1A98_03325	721944	723623	-		hscC	Chaperone protein HscC	Chaperone heat shock protein												678184	679854	-	0	Chaperone protein HscC
NOT SBO	-1.84197	1.5656e-33	DOWN				0.130306	0.372783		SL1344_1977		E1A98_10180	2080066	2080863	+	mtfA	yeeI	Protein MtfA	Protein MtfA (Mlc titration factor A)												2036794	2037591	+	mtfA	Protein MtfA
NOT SBO	-1.03879	0.000239273	DOWN				-0.942808	2.82809e-06		SL1344_2261		E1A98_11580	2397149	2397877	-		yfaX	L-rhamnonate utilization transcriptional regulator (predicted by genome context)	Hypothetical transcriptional regulator												2354570	2355352	-	0	L-rhamnonate utilization transcriptional regulator (predicted by genome context)
NOT SBO	-1.08962	2.10592e-11	DOWN				-0.920321	0.000145463		SL1344_4216		E1A98_20775	4540175	4541131	+	nrfD		NrfD protein	Subunit of nitrite reductase complex												4280388	4281344	+	nrfD	NrfD protein
NOT SBO	0.678464	0.0303141					-1.59456	1.86569e-12	DOWN	SL1344_0508		E1A98_02570	575491	575973	+	allA		Ureidoglycolate lyase (EC 4.3.2.3)	Ureidoglycolate lyase (EC 4.3.2.3) (Ureidoglycolatase)	GO:5385|ureidoglycolate lyase activity	4.3.2.3|Ureidoglycolate lyase	23|Purine metabolism									528912	529394	+	0	Ureidoglycolate lyase (EC 4.3.2.3)
NOT SBO	-0.531675	0.02399					-2.01568	2.69223e-40	DOWN	SL1344_0509		E1A98_02575	576052	576870	+	allR		Negative regulator of allantoin and glyoxylate utilization operons													529472	530287	+	allR	Negative regulator of allantoin and glyoxylate utilization operons
NOT SBO	-0.465696	0.259992					-1.09835	3.18467e-12	DOWN	SL1344_0510		E1A98_02580	576955	578736	+	gcl		Glyoxylate carboligase (EC 4.1.1.47)	Glyoxylate carboligase	GO:928|tartronate-semialdehyde synthase activity	4.1.1.47|Tartronate-semialdehyde synthase	63|Glyoxylate and dicarboxylate metabolism									530377	532158	+	gcl	Glyoxylate carboligase (EC 4.1.1.47)
NOT SBO	-0.237324	0.79947					-2.45417	0.00190991	DOWN	SL1344_0511		E1A98_02585	578749	579525	+	gip		Hydroxypyruvate isomerase (EC 5.3.1.22)	Hydroxypyruvate isomerase		5.3.1.22|Hydroxypyruvate isomerase	63|Glyoxylate and dicarboxylate metabolism									532171	532947	+	0	Hydroxypyruvate isomerase (EC 5.3.1.22)
NOT SBO	0.63873	0.0182913					-1.39029	1.27259e-08	DOWN	SL1344_0697		E1A98_22000	781039	781605	+	fimB		Type 1 fimbriae regulatory protein, FimB/FimE family	Hypothetical type 1 fimbriae regulatory protein												4530758	4531360	+	0	Type 1 fimbriae regulatory protein FimB
NOT SBO	0.00249117	0.995466					-4.03946	1.5944e-97	DOWN	SL1344_0939		E1A98_14710	1050425	1051639	+	dpaL		Diaminopropionate ammonia-lyase (EC 4.3.1.15)	Diaminopropionate ammonia-lyase (Ec 4.3.1.15) (Diaminopropionatase) (Alpha,beta-diaminopropionate ammonia-lyase)	GO:8838|diaminopropionate ammonia-lyase activity	4.3.1.15|Diaminopropionate ammonia-lyase										3000531	3001727	+	dpaL	Diaminopropionate ammonia-lyase (EC 4.3.1.15)
NOT SBO	-0.279114	0.140367					-1.34011	3.30532e-21	DOWN	SL1344_2903		E1A98_14060	3088055	3089047	-	rpoS		RNA polymerase sigma factor RpoS	RNA polymerase sigma factor RpoS (Sigma S) (Sigma-38)	GO:3677|DNA binding;GO:37|transcription factor activity;GO:6352|transcription initiation;GO:16987|sigma factor activity											2859580	2860572	-	rpoS	RNA polymerase sigma factor RpoS
NOT SBO	-0.759906	1.11966e-05					-1.58649	2.03494e-16	DOWN	SL1344_3149		E1A98_15460	3360020	3360886	-			Putative transcriptional regulator STM3175	Possible AraC-family transcriptional regulator												3161770	3162252	-	0	Transcriptional regulator YgiV, AraC family
NOT SBO	-0.680035	0.0010709					-1.42926	1.40211e-22	DOWN	SL1344_3512		E1A98_17535	3736939	3737427	+		yhhY	L-methionine N-acetyltransferase @ L-phenylalanine N-acetyltransferase (EC 2.3.1.53)	Hypothetical acetyltransferase	GO:5176|phenylalanine N-acetyltransferase activity	2.3.1.53|Phenylalanine N-acetyltransferase	36|Phenylalanine metabolism									3574160	3574648	+	0	L-methionine N-acetyltransferase @ L-phenylalanine N-acetyltransferase (EC 2.3.1.53)
NOT SBO	-0.645669	0.0184234					-1.24079	4.48915e-16	DOWN	SL1344_3797		E1A98_18885	4054569	4055258	-	dgoR		D-Galactonate repressor DgoR	Galactonate operon transcriptional repressor												3867493	3868182	-	0	D-Galactonate repressor DgoR
NOT SBO	-0.945728	1.13378e-07					-1.95889	5.4991e-32	DOWN	SL1344_4213		E1A98_20760	4537396	4538832	+	nrfA		Cytochrome c552 precursor (EC 1.7.2.2)	Cytochrome c-552 (EC 1.7.2.2) (Ammonia-forming cytochrome c nitrite reductase) (Cytochrome c nitrite reductase)	GO:42279|nitrite reductase (cytochrome, ammonia-forming) activity	1.7.2.2|Nitrite reductase (cytochrome\; ammonia-forming)	91|Nitrogen metabolism									4277676	4279112	+	nrfA	Cytochrome c552 precursor (EC 1.7.2.2)
NOT SBO	-0.168984	0.410499					-1.84165	1.79685e-17	DOWN	SL1344_4215		E1A98_20770	4539507	4540178	+	nrfC		NrfC protein	4Fe-4S subunit, subunit of nitrite reductase complex	GO:556|iron ion binding;GO:6118|electron transport;GO:955|electron carrier activity											4279720	4280391	+	nrfC	NrfC protein
ONLY STM	1.26357	0.0174137	UP							SL1344_0056			64862	66637	-	oadA2		Oxaloacetate decarboxylase Na(+) pump, alpha chain (EC 4.1.1.3)	Oxaloacetate decarboxylase alpha chain	GO:8948|oxaloacetate decarboxylase activity	4.1.1.3|Oxaloacetate decarboxylase	33|Arginine and proline metabolism;62|Pyruvate metabolism
ONLY STM	1.14491	0.000465101	UP							SL1344_0058			67052	68392	-	citC		Citrate-sodium symporter (TC 2.A.24.1.1)	Citrate-sodium symporter
ONLY STM	2.06899	0.000101517	UP							SL1344_0059			68649	69683	+	citC2		[Citrate [pro-3S]-lyase] ligase (EC 6.2.1.22)		GO:8771|[citrate (pro-3S)-lyase] ligase activity	6.2.1.22|[Citrate (pro-3S)-lyase] ligase
ONLY STM	1.94779	0.0474529	UP							SL1344_0060			69713	70006	+	citD2	citD	Citrate lyase gamma chain, acyl carrier protein	Citrate lyase acyl carrier protein (Citrate lyase gamma chain)
ONLY STM	1.09003	0.0382632	UP							SL1344_0061			70003	70872	+	citE2		Citrate lyase beta chain (EC 4.1.3.6)	Citrate (pro-3S)-lyase subunit beta (EC 4.1.3.34) (EC 4.1.3.6) (Citrate lyase subunit beta) (Citryl-CoA lyase subunit)	GO:8815|citrate (pro-3S)-lyase activity	4.1.3.6|Citrate (pro-3S)-lyase	2|Citrate cycle (TCA cycle)
ONLY STM	1.16475	8.80513e-09	UP							SL1344_0157			183850	184620	-			Uncharacterized protein YacH
ONLY STM	1.57275	1.79257e-11	UP							SL1344_0310			359523	359684	+			Protein with similarity to RtcB
ONLY STM	1.12972	0.000141767	UP							SL1344_0354			408034	408135	+			hypothetical protein	Uncharacterized protein
ONLY STM	1.10074	4.23271e-14	UP							SL1344_0632			705187	706281	+	cobD		L-threonine 3-O-phosphate decarboxylase (EC 4.1.1.81)	L-threonine-O-3-phosphate decarboxylase (EC 4.1.1.81)	GO:48472|threonine-phosphate decarboxylase activity	4.1.1.81|Threonine-phosphate decarboxylase	86|Porphyrin and chlorophyll metabolism
ONLY STM	1.02255	1.128e-05	UP							SL1344_0850			945626	945763	+	mdaA		Oxygen-insensitive NADPH nitroreductase (EC 1.-.-.-)			1.-.-.-|Oxidoreductases.	231|Puromycin biosynthesis;592|alpha-Linolenic acid metabolism;633|Trinitrotoluene degradation;78|Biotin metabolism;86|Porphyrin and chlorophyll metabolism;95|Isoquinoline alkaloid biosynthesis;981|Insect hormone biosynthesis;157|Biosynthesis of type II polyketide products
ONLY STM	1.54114	4.42962e-09	UP							SL1344_0892			987030	987413	-			Putative inner membrane protein	Inner membrane protein (Fragment)
ONLY STM	1.56208	1.22994e-09	UP							SL1344_0947			1060835	1061071	-			prophage protein	Predicted bacteriophage protein
ONLY STM	2.02339	0.000123968	UP							SL1344_0948			1061156	1061314	-			prophage protein	Predicted bacteriophage protein
ONLY STM	2.27391	6.47005e-05	UP							SL1344_0949			1061307	1061423	-			hypothetical protein	Predicted bacteriophage protein
ONLY STM	1.56434	1.79485e-05	UP							SL1344_0951			1062577	1062726	+	C1		Phage activator protein cII	Transcriptional activator-regulatory protein
ONLY STM	1.68296	1.47062e-06	UP							SL1344_0952			1062880	1063794	+			Phage DNA replication protein O	Gifsy-2 replication Protein O
ONLY STM	1.62087	0.0490101	UP							SL1344_0963			1069431	1069556	+			Phage protein	Predicted bacteriophage protein
ONLY STM	2.22468	1.84134e-47	UP							SL1344_0964			1069692	1070141	-			putative lipoprotein	Hypothetical bacteriophage lipoprotein
ONLY STM	2.13042	5.37208e-29	UP							SL1344_1052			1156476	1156838	+	scsA		Suppression of copper sensitivity: putative copper binding protein ScsA	Membrane protein, suppressor for copper-sensitivity A
ONLY STM	1.0601	7.69661e-13	UP							SL1344_1124			1229370	1230131	+			Putative inner membrane lipoprotein	Hypothetical inner membrane lipoprotein
ONLY STM	1.32442	0.00547052	UP							SL1344_1337			1444383	1444811	+	sscB		Secretion system chaparone SscB	Type III secretion system chaperone protein
ONLY STM	1.33847	6.18973e-10	UP							SL1344_1349			1452543	1453844	+	ssaN		Type III secretion cytoplasmic ATP synthase (EC 3.6.3.14, YscN,SpaL,MxiB,HrcN,EscN)	H(+)-transporting two-sector ATPase (EC 7.1.2.2)
ONLY STM	1.11646	1.12023e-06	UP							SL1344_1787			1912575	1913012	-			Acetyltransferase	Hypothetical acetyltransferase
ONLY STM	1.04314	0.00376273	UP							SL1344_1941			2051648	2053144	-			Phage tail sheath Mup39, L	Bacteriophage tail sheath protein
ONLY STM	1.09137	0.00569131	UP							SL1344_1943			2053859	2054371	-			Phage protein	Predicted bacteriophage protein
ONLY STM	1.13292	0.0268752	UP							SL1344_1945			2054744	2055067	-			Phage DNA packaging	Predicted bacteriophage protein
ONLY STM	1.18041	0.000145756	UP							SL1344_1947			2055321	2056526	-			Phage major capsid protein	Capsid related protein
ONLY STM	1.46481	0.00123864	UP							SL1344_1954			2061887	2062057	-			Phage Rha protein	Predicted bacteriophage protein
ONLY STM	1.39519	0.000143814	UP							SL1344_1956			2063001	2063615	-			FIG101079: Lytic enzyme	Hypothetical bacteriophage encoded lysozyme
ONLY STM	1.17536	0.00677383	UP							SL1344_1957			2063618	2063962	-			Phage holin/antiholin component S	Hypothetical bacteriophage holin
ONLY STM	1.12379	9.52562e-06	UP							SL1344_1961			2066509	2067369	-			Phage protein	Predicted bacteriophage protein
ONLY STM	1.33501	0.00294747	UP							SL1344_1962			2067772	2068665	-			Phage DNA N-6-adenine methyltransferase	Predicted bacteriophage protein
ONLY STM	1.40111	0.00184921	UP							SL1344_1964			2069149	2069967	-			Phage DNA replication protein O	Hypothetical phage replication protein
ONLY STM	1.59177	0.000747148	UP							SL1344_1971			2075984	2076499	+			hypothetical protein	Predicted bacteriophage protein
ONLY STM	2.14636	1.11216e-06	UP							SL1344_1972			2076496	2077113	+			hypothetical protein	Hypothetical bacteriophage protein
ONLY STM	1.27733	1.69922e-05	UP							SL1344_1973			2077110	2077943	+			Phage EaA protein	Hypothetical bacteriophage protein
ONLY STM	1.23721	2.22929e-07	UP							SL1344_1974			2077947	2078516	+			Exodeoxyribonuclease VIII (EC 3.1.11.-)	Predicted bacteriophage protein	GO:8856|exodeoxyribonuclease X activity;GO:8856|ribonuclease R activity	3.1.11.-|Exodeoxyribonucleases producing 5'-phosphomonoesters
ONLY STM	1.81162	0.00670542	UP							SL1344_1978			2081337	2081525	+			Integrase	Hypothetical bacteriophage integrase
ONLY STM	1.38795	2.77473e-07	UP							SL1344_1979			2082173	2082646	+			Putative endoprotease STM2005	Uncharacterized protein
ONLY STM	1.04308	0.00636235	UP							SL1344_2028			2125342	2126454	+	pduQ		Propanol dehydrogenase [NAD+]	Hypothetical propanol dehydrogenase
ONLY STM	1.37978	1.03229e-13	UP							SL1344_2034			2130463	2131329	+	pduX		L-threonine kinase in B12 biosynthesis (EC 2.7.1.177)	Hypothetical propanediol utilization protein		2.7.1.177|L-threonine kinase	86|Porphyrin and chlorophyll metabolism
ONLY STM	1.53719	1.70708e-07	UP							SL1344_2134			2250467	2250889	+			Uncharacterized lipoprotein YehR	Hypothetical lipoprotein
ONLY STM	1.14292	1.06183e-12	UP							SL1344_2208			2329846	2331675	+		oafA	O-antigen acetylase	Hypothetical lipopolysaccharide modification acyltransferase
ONLY STM	1.85989	2.58866e-35	UP							SL1344_2214			2335540	2336871	+			hypothetical protein	Predicted bacteriophage protein
ONLY STM	1.02823	4.87102e-05	UP							SL1344_2244			2377065	2377949	+			Transcriptional regulator STM2275, GntR family	Hypothetical transcriptional regulator
ONLY STM	1.2983	1.92779e-13	UP							SL1344_2326			2464894	2466300	-			Uncharacterized amino acid permease, GabP family	Hypothetical amino acid permease
ONLY STM	1.51231	0.00649317	UP							SL1344_2470			2620008	2620298	-			Mobile element protein	Hypothetical transposase
ONLY STM	1.19089	5.62706e-06	UP							SL1344_2592			2767785	2767934	-	cII	cIIa	Phage activator protein cII	Regulatory protein CII
ONLY STM	1.16728	0.0201421	UP							SL1344_2598			2775458	2775697	+			Phage protein
ONLY STM	1.22312	0.0149271	UP							SL1344_2721			2897574	2897894	+			FIG018226: DNA replication protein, phage-associated	Hypothetical P4 bacteriophage protein
ONLY STM	1.05834	6.45656e-06	UP							SL1344_2726			2903063	2904202	+			hypothetical protein	Uncharacterized protein
ONLY STM	1.58211	0.00162	UP							SL1344_2728			2905815	2906030	+			hypothetical protein	Uncharacterized protein
ONLY STM	1.08047	0.00946485	UP							SL1344_2729			2906066	2908135	+			DNA primase, phage associated	Hypothetical inner membrane protein
ONLY STM	1.52331	4.01388e-15	UP							SL1344_3051			3256413	3257069	+			ATPase component STY3233 of energizing module of queuosine-regulated ECF transporter	Possible ABC-transport protein, ATP-binding component
ONLY STM	1.34989	0.000824528	UP							SL1344_3250			3464023	3464742	-			Uncharacterized protein STM3277	Hypothetical membrane protein
ONLY STM	1.94571	0.00431608	UP							SL1344_3328			3545216	3546484	-			Sodium-dependent anion transporter family	Possible membrane transport protein
ONLY STM	1.38269	5.30843e-18	UP							SL1344_3329			3546695	3547360	-			Transcriptional regulator STM3357, GntR family	LysR-family transcriptional regulator
ONLY STM	1.6736	7.81772e-27	UP							SL1344_3330			3547347	3547976	-			Transcriptional regulator, GntR family	Possible GntR-family transcriptional regulator	GO:3677|DNA binding;GO:37|transcription factor activity;GO:5622|intracellular;GO:6813|potassium ion transport;GO:8324|cation transmembrane transporter activity;GO:958|biosynthetic process;GO:3528|transcription regulator activity;GO:45449|regulation of transcription
ONLY STM	1.28918	6.94348e-05	UP							SL1344_3590			3829998	3830138	+			hypothetical protein
ONLY STM	1.48231	1.64921e-19	UP							SL1344_3661			3911447	3912502	-			Possible L-talarate utilization transcriptional regulator, LacI family	Hypothetical lacI family transcriptional regulator regulator
ONLY STM	1.39866	2.25392e-15	UP							SL1344_3839			4101487	4101612	-	atpI		ATP synthase protein I		GO:15986|ATP synthesis coupled proton transport;GO:162|membrane;GO:16469|proton-transporting two-sector ATPase complex
ONLY STM	1.53027	0.0213165	UP							SL1344_4019			4301459	4301590	+	cdh		hypothetical protein
ONLY STM	2.16833	5.03899e-10	UP							SL1344_4154			4458416	4458703	-			Putative inner membrane protein	Hypothetical bacteriophage protein
ONLY STM	1.56497	0.0116259	UP							SL1344_4257			4586131	4586508	-			hypothetical protein	EthD domain-containing protein
ONLY STM	1.98203	4.40115e-14	UP							SL1344_4258			4586772	4586912	+			Putative regulatory protein	Hypothetical regulatory protein
ONLY STM	1.01545	6.6661e-11	UP							SL1344_4427			4771820	4772428	-			Putative inner membrane protein, DUF1819 superfamily	Hypothetical inner membrane protein
ONLY STM	-1.30171	2.71965e-12	DOWN							SL1344_0073			84183	84437	-	caiB		Crotonobetainyl-CoA:carnitine CoA-transferase (EC 2.8.3.21)			2.8.3.21|L-carnitine CoA-transferase
ONLY STM	-1.18472	7.6429e-07	DOWN							SL1344_0265			309915	310805	-	sciF		hypothetical protein	Uncharacterized protein
ONLY STM	-1.02169	0.00320094	DOWN							SL1344_0299			346452	347273	+		ybeJ	Putative xylanase/chitin deacetylase	NodB homology domain-containing protein
ONLY STM	-1.60138	3.42561e-06	DOWN							SL1344_0323			370887	372119	+			Uncharacterized MFS-type transporter STM0328.s	Hypothetical permease/MSF transporter
ONLY STM	-2.75831	6.69434e-17	DOWN							SL1344_0537			604275	604769	+	fimI		Fimbriae-like adhesin FimI	Major pilin protein
ONLY STM	-2.04442	0.00697275	DOWN							SL1344_0544			611721	612029	-			hypothetical protein	Uncharacterized protein
ONLY STM	-3.01846	1.24598e-06	DOWN							SL1344_0637			711405	711695	+			Altronate dehydratase (EC 4.2.1.7)	Hypothetical hydrolase N-terminus	GO:8789|altronate dehydratase activity	4.2.1.7|Altronate dehydratase	4|Pentose and glucuronate interconversions
ONLY STM	-1.00399	5.39894e-05	DOWN							SL1344_0661			736708	737283	-			Putative inner membrane protein	Hypothetical exported protein
ONLY STM	-1.7323	0.0434203	DOWN							SL1344_0831			925980	926729	+			Electron transfer flavoprotein, beta subunit	Hypothetical electron transfer flavoprotein (Beta subunit)	GO:6118|electron transport;GO:955|electron carrier activity
ONLY STM	-1.0619	1.83129e-10	DOWN							SL1344_0983			1086605	1086910	-	sodCI	sodCa	Superoxide dismutase [Cu-Zn] precursor (EC 1.15.1.1)	Superoxide dismutase [Cu-Zn] (EC 1.15.1.1)	GO:4784|superoxide dismutase activity	1.15.1.1|Superoxide dismutase
ONLY STM	-1.29691	2.23297e-07	DOWN							SL1344_1026			1131870	1132373	-	pipA		hypothetical protein	Uncharacterized protein
ONLY STM	-1.51769	0.000193349	DOWN							SL1344_1027			1132772	1133647	-	pipB		Pentapeptide repeat family protein	Type III secretion system effector protein, homologous to pipB2, required for colonisation in chicks and for inducing the inflammatory response in the bovine ligated ileal loop model of infection
ONLY STM	-2.16702	0.00277289	DOWN							SL1344_1028			1133859	1134185	+			Putative inner membrane protein	Conserved hypothetical inner membrane protein
ONLY STM	-1.05525	0.000384287	DOWN							SL1344_1066			1172764	1174260	-			Predicted sialic acid transporter	Hypothetical sodium/glucose cotransporter	GO:5215|transporter activity;GO:681|transport;GO:162|membrane
ONLY STM	-1.81438	3.08022e-10	DOWN							SL1344_1067			1174597	1175193	-		nanE	N-acetylmannosamine-6-phosphate 2-epimerase (EC 5.1.3.9)	Putative N-acetylmannosamine-6-phosphate 2-epimerase (EC 5.1.3.9) (ManNAc-6-P epimerase)	GO:47465|N-acylglucosamine-6-phosphate 2-epimerase activity	5.1.3.9|N-acylglucosamine-6-phosphate 2-epimerase	52|Amino sugar and nucleotide sugar metabolism
ONLY STM	-2.18181	0.000103046	DOWN							SL1344_1069			1176989	1177681	+			N-acetylneuraminic acid outer membrane channel protein NanC	Hypothetical secreted protein
ONLY STM	-2.04464	0.0289423	DOWN							SL1344_1183			1288029	1288358	-	pagD		Putative outer membrane virulence protein PhoP	Hypothetical outer membrane virulence protein (PagD)
ONLY STM	-2.38551	2.37897e-14	DOWN							SL1344_1186			1292095	1292217	+			hypothetical protein	Uncharacterized protein
ONLY STM	-2.29209	3.21792e-11	DOWN							SL1344_1264			1365073	1365387	+			Putative inner membrane protein	Hypothetical membrane protein
ONLY STM	-1.25776	1.62456e-13	DOWN							SL1344_1266			1366940	1368163	-	rfc		O-antigen polymerase
ONLY STM	-1.55243	3.08022e-10	DOWN							SL1344_1326			1433688	1436450	-	spiR	ssrA	Secretion system regulator: Sensor component (EC 2.7.3.-) (EC 2.7.1.40)	Histidine kinase (EC 2.7.13.3)		2.7.3.-|Phosphotransferases with a nitrogenous group as acceptor.
ONLY STM	-2.62932	0.00135574	DOWN							SL1344_1340			1446389	1446604	+	ssaG		Type III secretion protein SsaG	Type III secretion system apparatus
ONLY STM	-2.56508	0.000408656	DOWN							SL1344_1341			1446582	1446872	+	ssaH		Type III secretion protein SsaH	Type III secretion system apparatus
ONLY STM	-2.05828	0.00957385	DOWN							SL1344_1342			1446869	1447132	+	ssaI		Type III secretion protein SsaI	Type III secretion system apparatus
ONLY STM	-2.96113	1.01445e-05	DOWN							SL1344_1343			1447189	1447878	+	ssaJ		Type III secretion bridge between inner and outermembrane lipoprotein (YscJ,HrcJ,EscJ, PscJ)	Lipoprotein
ONLY STM	-1.82243	8.03423e-07	DOWN							SL1344_1530A			1647836	1648066	-			hypothetical protein
ONLY STM	-2.38129	5.58059e-05	DOWN							SL1344_1532			1649034	1649984	+	sifB		secreted effector protein	Type III secretion system effector protein
ONLY STM	-1.17323	0.0442127	DOWN							SL1344_1600			1720110	1720706	-			putative lipoprotein	Hypothetical lipoprotein
ONLY STM	-2.11011	2.7566e-39	DOWN							SL1344_1602			1722498	1723607	+			hypothetical protein	Uncharacterized protein
ONLY STM	-2.79066	1.35989e-25	DOWN							SL1344_1928			2040503	2041510	+		sseK3	Uncharacterized protein STM2137	Type III secretion system effector protein
ONLY STM	-2.859	2.42057e-35	DOWN							SL1344_1989			2091704	2091871	+			hypothetical protein	Uncharacterized protein
ONLY STM	-1.12187	3.75856e-10	DOWN							SL1344_2007			2106800	2107405	-	cbiE		Cobalt-precorrin-7 (C5)-methyltransferase (EC 2.1.1.289)	Precorrin-6Y C5,15-methyltransferase [decarboxylating]		2.1.1.289|Cobalt-precorrin-7 (C(5))-methyltransferase
ONLY STM	-1.24989	3.18522e-15	DOWN							SL1344_2008			2107399	2108538	-	cbiD		Cobalt-precorrin-5B (C1)-methyltransferase (EC 2.1.1.195)	Cobalt-precorrin-5B C(1)-methyltransferase (EC 2.1.1.195) (Cobalt-precorrin-6A synthase)		2.1.1.195|Cobalt-precorrin-5B (C(1))-methyltransferase	86|Porphyrin and chlorophyll metabolism
ONLY STM	-1.39548	2.33072e-24	DOWN							SL1344_2009			2108538	2109170	-	cbiC		Cobalt-precorrin-8 methylmutase (EC 5.4.99.60)	Precorrin-8X methylmutase		5.4.99.6|Cobalt-precorrin-8 methylmutase
ONLY STM	-1.28381	8.21066e-15	DOWN							SL1344_2010			2109181	2110140	-	cbiB		Adenosylcobinamide-phosphate synthase (EC 6.3.1.10)	Cobalamin biosynthesis protein CbiB	GO:43757|adenosylcobinamide-phosphate synthase activity	6.3.1.1|Adenosylcobinamide-phosphate synthase	86|Porphyrin and chlorophyll metabolism
ONLY STM	-1.42259	1.35206e-06	DOWN							SL1344_2014			2114582	2114845	+	pduA		Propanediol utilization polyhedral body protein PduA	Hypothetical propanediol utilization protein
ONLY STM	-1.52421	2.24974e-10	DOWN							SL1344_2015			2114842	2115654	+	pduB		Propanediol utilization polyhedral body protein PduB	Hypothetical propanediol utilization protein PduB
ONLY STM	-1.87991	3.4412e-11	DOWN							SL1344_2016			2115673	2117337	+	dhaB		Propanediol dehydratase large subunit (EC 4.2.1.28)	Glycerol dehydratase large subunit	GO:5215|propanediol dehydratase activity	4.2.1.28|Propanediol dehydratase	561|Glycerolipid metabolism
ONLY STM	-2.08051	5.75855e-08	DOWN							SL1344_2017			2117348	2118022	+	pduD		Propanediol dehydratase medium subunit (EC 4.2.1.28)	Diol dehydratase medium subunit	GO:5215|propanediol dehydratase activity	4.2.1.28|Propanediol dehydratase	561|Glycerolipid metabolism
ONLY STM	-2.43124	5.59447e-07	DOWN							SL1344_2018			2118037	2118558	+	pduE		Propanediol dehydratase small subunit (EC 4.2.1.28)	Diol dehydratase small subunit	GO:5215|propanediol dehydratase activity	4.2.1.28|Propanediol dehydratase	561|Glycerolipid metabolism
ONLY STM	-1.15556	0.000367335	DOWN							SL1344_2019			2118568	2120400	+	pduG		Propanediol dehydratase reactivation factor large subunit	Propanediol utilization protein
ONLY STM	-1.26607	7.57263e-06	DOWN							SL1344_2582			2762220	2762822	-			Gifsy-2 prophage protein STM1020/STM2620	Predicted bacteriophage protein
ONLY STM	-2.55943	0.00475382	DOWN							SL1344_2595			2770178	2770384	-			hypothetical protein	Predicted bacteriophage protein
ONLY STM	-2.54293	4.17156e-25	DOWN							SL1344_2674			2863004	2863726	+	sopE		G-nucleotide exchange factor SopE	Guanine nucleotide exchange factor
ONLY STM	-1.86403	1.89539e-34	DOWN							SL1344_2695			2877245	2878207	-			hypothetical protein	Hypothetical competence protein
ONLY STM	-1.30989	4.03287e-09	DOWN							SL1344_2696			2878212	2878394	-			hypothetical protein	Predicted bacteriophage protein
ONLY STM	-1.62171	6.99172e-24	DOWN							SL1344_2723			2901812	2901979	+			hypothetical protein
ONLY STM	-1.75866	3.16412e-08	DOWN							SL1344_2725			2901981	2902619	+			Putative periplasmic protein	Uncharacterized protein
ONLY STM	-1.25732	0.00284299	DOWN							SL1344_2739			2916251	2916886	-	hxlA		D-arabino-3-hexulose 6-phosphate formaldehyde-lyase (EC 4.1.2.43)	3-hexulose-6-phosphate synthase (EC 4.1.2.43)		4.1.2.43|3-hexulose-6-phosphate synthase	3|Pentose phosphate pathway;4|Pentose and glucuronate interconversions;68|Methane metabolism
ONLY STM	-1.1677	8.79273e-14	DOWN							SL1344_2747			2928675	2928911	+			Prophage CP4-57 integrase
ONLY STM	-1.11006	2.05673e-05	DOWN							SL1344_3013			3217210	3218010	+			hypothetical protein	Uncharacterized protein
ONLY STM	-1.78086	9.45618e-05	DOWN							SL1344_3028			3231508	3232401	-			Putative uncharacterized protein STY3208 (Putative uncharacterized protein)	Uncharacterized protein
ONLY STM	-1.91512	1.29927e-12	DOWN							SL1344_3227			3444175	3445089	+			Tagatose-1-phosphate kinase TagK	Phosphofructokinase
ONLY STM	-1.47812	6.27265e-08	DOWN							SL1344_3228			3445116	3446543	+			PTS system, tagatose-specific IIB component / PTS system, tagatose-specific IIC component	PTS system fructose-specific EIIbc component
ONLY STM	-1.18465	5.87881e-10	DOWN							SL1344_3315			3532871	3533665	-			hypothetical protein	Uncharacterized protein
ONLY STM	-1.36101	3.38471e-08	DOWN							SL1344_3662			3912770	3913966	+			L-talarate dehydratase @ Galactarate dehydratase (EC 4.2.1.42)	Hypothetical racemase		4.2.1.42|Galactarate dehydratase	53|Ascorbate and aldarate metabolism
ONLY STM	-1.2354	6.52962e-12	DOWN							SL1344_3749			4004977	4005195	-			PTS system, IIB component	Hypothetical IIB component of PTS system
ONLY STM	-1.09608	2.59695e-08	DOWN							SL1344_3758			4013556	4014872	-			Homolog of fucose/glucose/galactose permeases	Probable permease
ONLY STM	-2.1142	4.08223e-13	DOWN							SL1344_3759			4014903	4015823	-		rbsK	Ribokinase (EC 2.7.1.15)	Ribokinase (RK) (EC 2.7.1.15)	GO:4747|ribokinase activity	2.7.1.15|Ribokinase	3|Pentose phosphate pathway
ONLY STM	-1.82802	4.99546e-26	DOWN							SL1344_4020			4301680	4302030	-			Cupin domain protein in Autoinducer 2 (AI-2) related operon	Cupin_2 domain-containing protein
ONLY STM	-1.81081	1.94095e-16	DOWN							SL1344_4029			4310847	4311611	+			Epimerase/isomerase-like protein LsrE	Putative epimerase LsrE
ONLY STM	-4.00263	5.35355e-42	DOWN							SL1344_4193			4499662	4499781	+	siiA		Putative inner membrane or exported protein	Type I secretion-related protein
ONLY STM	-1.56245	1.48321e-07	DOWN							SL1344_4212			4537151	4537297	+			hypothetical protein	Uncharacterized protein
ONLY STM	-1.15636	8.01403e-09	DOWN							SL1344_4239			4569886	4570059	-			hypothetical protein	Uncharacterized protein
ONLY STM	-4.18261	3.84875e-27	DOWN							SL1344_4248			4580663	4580851	-			Phage protein	Predicted bacteriophage protein
ONLY STM	-3.4552	2.58625e-58	DOWN							SL1344_4249			4580940	4581101	-			hypothetical protein	Uncharacterized protein
ONLY STM	-1.25504	3.04072e-12	DOWN							SL1344_4288			4615985	4616725	-			ABC transporter, substrate-binding protein (cluster 3, basic aa/glutamine/opines)	Hypothetical arginine-binding periplasmic protein
ONLYSBO				1.92626	0.0272343	UP					N643_00080												16998	17111	-		putative membrane protein
ONLYSBO				1.35916	2.15095e-10	UP					N643_00680												155748	157547	+		T6SS component Hcp / alpha/beta hydrolase domain
ONLYSBO				1.46864	2.69179e-06	UP					N643_02630												583775	583924	-		Citrate lyase alpha chain (EC 4.1.3.6)	GO:8815|citrate (pro-3S)-lyase activity	4.1.3.6|Citrate (pro-3S)-lyase	2|Citrate cycle (TCA cycle)
ONLYSBO				2.81039	1.18767e-38	UP					N643_02745												604837	604977	-		hypothetical protein
ONLYSBO				1.0642	0.00395762	UP					N643_03280												710724	710981	-		hypothetical protein
ONLYSBO				1.27308	8.12021e-05	UP					N643_03315												716245	716517	+		ABC transporter, permease protein (cluster 8, B12/iron complex)
ONLYSBO				1.13096	1.00828e-15	UP					N643_03685												797851	799011	+		Transcriptional regulator, LacI family
ONLYSBO				3.07104	2.31387e-06	UP					N643_04620												1010373	1010519	-		hypothetical protein
ONLYSBO				1.83096	0.00113754	UP					N643_05420												1169286	1169405	-		hypothetical protein
ONLYSBO				2.03704	9.55344e-23	UP					N643_05855												1261723	1262175	-		Cinnamyl alcohol dehydrogenase/reductase (EC 1.1.1.195) @ Alcohol dehydrogenase (EC 1.1.1.1)	GO:45551|cinnamyl-alcohol dehydrogenase activity;GO:45551|sinapyl alcohol dehydrogenase activity;GO:422|alcohol dehydrogenase (NAD) activity	1.1.1.195|Cinnamyl-alcohol dehydrogenase;1.1.1.1|Alcohol dehydrogenase	94|Phenylpropanoid biosynthesis;1|Glycolysis / Gluconeogenesis;71|Fatty acid metabolism;26|Glycine, serine and threonine metabolism;35|Tyrosine metabolism;625|Tetrachloroethene degradation;626|Naphthalene and anthracene degradation;83|Retinol metabolism;98|Metabolism of xenobiotics by cytochrome P45;982|Drug metabolism - cytochrome P45
ONLYSBO				1.94155	2.17929e-14	UP					N643_06765												1457937	1458755	-		Transcriptional regulator RhaS-like protein
ONLYSBO				1.00429	4.13601e-10	UP					N643_08320												1780168	1780929	+		Lipopolysaccharide 1,2-N-acetylglucosaminetransferase (EC 2.4.1.56)	GO:8917|lipopolysaccharide N-acetylglucosaminyltransferase activity	2.4.1.56|Lipopolysaccharide N-acetylglucosaminyltransferase	54|Lipopolysaccharide biosynthesis
ONLYSBO				1.55952	5.86378e-22	UP					N643_08970												1896306	1897802	+		Putative dipeptidase
ONLYSBO				1.2429	4.43684e-07	UP					N643_09020												1907520	1908395	+		hypothetical protein
ONLYSBO				1.91717	1.11661e-32	UP					N643_11055												2347164	2348432	-		D-glycerate transporter (predicted)	GO:15128|gluconate transmembrane transporter activity;GO:15137|citrate transmembrane transporter activity;GO:15725|gluconate transport;GO:15746|citrate transport;GO:162|membrane;GO:1621|integral to membrane
ONLYSBO				1.82442	1.97733e-20	UP					N643_11060												2348500	2349687	-		Sugar diacid utilization regulator SdaR	GO:37|transcription factor activity
ONLYSBO				2.52107	5.49272e-24	UP					N643_13360												2853339	2855564	+		VgrG protein
ONLYSBO				2.19255	2.46442e-23	UP					N643_13540												2893033	2895030	+		VgrG protein
ONLYSBO				1.78735	3.04138e-11	UP					N643_13560												2897851	2898726	+		VgrG protein
ONLYSBO				1.00441	3.76185e-08	UP					N643_14330												3053872	3054141	+		Luciferase-like monooxygenase YhbW
ONLYSBO				2.41319	0.000894621	UP					N643_14615												3112073	3112186	+		Putative uncharacterized protein YhcG
ONLYSBO				1.09074	4.17515e-05	UP					N643_16240												3456644	3457024	-		hypothetical protein
ONLYSBO				1.34982	8.33927e-05	UP					N643_16615												3535995	3536639	-		Uncharacterized protein STM3766
ONLYSBO				2.78435	8.2579e-27	UP					N643_18015												3823675	3823860	+		hypothetical protein
ONLYSBO				2.20012	8.86142e-23	UP					N643_18475												3931594	3932076	+		Putative cold-shock protein
ONLYSBO				2.31607	6.0668e-38	UP					N643_19065												4087710	4089746	-		VgrG protein
ONLYSBO				1.1532	0.00511181	UP					N643_19605												4192019	4192249	-		VapB protein (antitoxin to VapC)
ONLYSBO				2.86566	0.0260933	UP					N643_19995												4276302	4278335	-		Coupling protein VirD4, ATPase required for T-DNA transfer
ONLYSBO				1.28055	4.17391e-09	UP					N643_20225												4317145	4318068	-		Uncharacterized protein BT_4536
ONLYSBO				-1.13568	0.000399667	DOWN					N643_03910												846052	847788	-		hypothetical protein
ONLYSBO				-1.3596	5.56886e-06	DOWN					N643_04450												976222	977931	-		hypothetical protein
ONLYSBO				-1.28852	1.24905e-08	DOWN					N643_04585												1004251	1006011	-		hypothetical protein
ONLYSBO				-1.76867	1.28017e-16	DOWN					N643_04590												1006127	1008403	-		hypothetical protein
ONLYSBO				-1.6646	2.69734e-06	DOWN					N643_05170												1127786	1128115	-		hypothetical protein
ONLYSBO				-1.10818	4.60698e-06	DOWN					N643_05870												1264315	1264689	-		hypothetical protein
ONLYSBO				-1.12297	6.81114e-09	DOWN					N643_05875												1264701	1265624	-		T6SS component TssA (ImpA)
ONLYSBO				-1.34483	9.07652e-14	DOWN					N643_05880												1265638	1266672	-		hypothetical protein
ONLYSBO				-1.08951	3.15886e-08	DOWN					N643_05885												1266683	1269187	-		hypothetical protein
ONLYSBO				-1.54096	1.13467e-10	DOWN					N643_05890												1269184	1269930	-		hypothetical protein
ONLYSBO				-1.34091	3.43126e-10	DOWN					N643_05895												1269920	1271251	-		hypothetical protein
ONLYSBO				-1.31524	7.68546e-07	DOWN					N643_05930												1276696	1277634	+		hypothetical protein
ONLYSBO				-1.89947	1.37687e-12	DOWN					N643_06875												1485989	1486999	-		hypothetical protein
ONLYSBO				-1.29955	0.00670751	DOWN					N643_08935												1890596	1892485	+		hypothetical protein
ONLYSBO				-1.4773	1.54236e-06	DOWN					N643_11590												2483392	2483523	-		hypothetical protein
ONLYSBO				-1.17756	6.62789e-09	DOWN					N643_17770												3781633	3781746	+		hypothetical protein
ONLYSBO				-1.22149	2.28864e-05	DOWN					N643_18510												3938920	3939165	+		Uncharacterized protein YjbE
ONLYSBO				-2.02698	7.52804e-26	DOWN					N643_18615												3962874	3963608	+		hypothetical protein
ONLYSBO				-4.4451	5.5535e-14	DOWN					N643_18690												3978476	3979108	+		Putative inner membrane or exported protein
ONLYSBO				-2.81174	4.04168e-10	DOWN					N643_18990												4071411	4072418	+		hypothetical protein
ONLYSBO				-2.14418	2.72595e-10	DOWN					N643_18995												4072408	4073625	+		hypothetical protein
ONLYSBO				-2.21711	9.04614e-17	DOWN					N643_19000												4073627	4074862	+		hypothetical protein
ONLYSBO				-1.76079	0.0113345	DOWN					N643_19005												4075143	4075292	+		hypothetical protein
ONLYSBO				-2.64783	9.87387e-26	DOWN					N643_19010												4075285	4077264	+		ABC transporter
ONLYSBO				-1.95477	7.05881e-20	DOWN					N643_20640												648551	649477	-		Ornithine decarboxylase (EC 4.1.1.17)	GO:4586|ornithine decarboxylase activity	4.1.1.17|Ornithine decarboxylase	33|Arginine and proline metabolism;48|Glutathione metabolism
NOT STM				2.24728	4.65674e-35	UP	1.60823	4.92105e-17	UP		N643_14285	E1A98_16085											3046571	3047608	-		Uncharacterized membrane protein, YraQ family				3290119	3291159	-	0	Uncharacterized membrane protein, YraQ family
NOT STM				1.64288	8.17973e-13	UP	1.22711	0.00704808	UP		N643_16215	E1A98_18320											3451005	3452156	-		Alcohol dehydrogenase (EC 1.1.1.1)	GO:422|alcohol dehydrogenase (NAD) activity	1.1.1.1|Alcohol dehydrogenase	1|Glycolysis / Gluconeogenesis;71|Fatty acid metabolism;26|Glycine, serine and threonine metabolism;35|Tyrosine metabolism;625|Tetrachloroethene degradation;626|Naphthalene and anthracene degradation;83|Retinol metabolism;98|Metabolism of xenobiotics by cytochrome P45;982|Drug metabolism - cytochrome P45	3749698	3750849	-	yiaY	Alcohol dehydrogenase (EC 1.1.1.1)
NOT STM				1.10197	3.33811e-09	UP	-0.317753	0.424453			N643_00825	E1A98_00655											188813	190096	-		hypothetical protein				146202	147440	-	yadC	Uncharacterized fimbrial-like protein YadC
NOT STM				1.34629	5.05409e-05	UP	0.0292456	0.964268			N643_00835	E1A98_00660											191482	192057	-		hypothetical protein				147490	148086	-	0	Uncharacterized fimbrial-like protein YadK
NOT STM				1.92025	0.0275429	UP	0.250642	0.799221			N643_03390	E1A98_03925											730634	731689	+		Hypothetical protein YbhH, similar to PrpF protein involved in 2-methylcitrate cycle				797220	798272	+	0	Hypothetical protein YbhH, similar to PrpF protein involved in 2-methylcitrate cycle
NOT STM				1.18582	0.000210027	UP	0.948291	0.223522			N643_07405	E1A98_06770											1595624	1596283	-		Beta-phosphoglucomutase (EC 5.4.2.6)	GO:881|beta-phosphoglucomutase activity	5.4.2.6|Beta-phosphoglucomutase	5|Starch and sucrose metabolism	1374067	1374726	+	pgmB	Beta-phosphoglucomutase (EC 5.4.2.6)
NOT STM				1.43906	1.82131e-08	UP	0.284886	0.0712918			N643_07880	E1A98_06230											1692660	1693349	-		Cation transport protein ChaC				1267604	1268320	+	0	Cation transport protein ChaC
NOT STM				1.07678	0.00833271	UP	0.901091	0.0515477			N643_13170	E1A98_15030											2819638	2821017	-		PTS system, mannitol-specific IIC component / PTS system, mannitol-specific IIB component (EC 2.7.1.197)				3070492	3071880	-	0	PTS system, mannitol-specific IIC component / PTS system, mannitol-specific IIB component (EC 2.7.1.197)
NOT STM				0.81177	0.00030166		1.30869	1.05654e-05	UP		N643_00855	E1A98_00675											193792	195861	-		Outer membrane usher protein HtrE				149316	151913	-	0	Outer membrane usher protein HtrE
NOT STM				-0.481549	0.428533		1.7905	1.23501e-10	UP		N643_01385	E1A98_15225											313865	314686	+		Leader peptidase (Prepilin peptidase) (EC 3.4.23.43) / N-methyltransferase (EC 2.1.1.-)	GO:179|rRNA (adenine-N6,N6-)-dimethyltransferase activity;GO:179|protein C-terminal carboxyl O-methyltransferase activity;GO:179|tRNA (guanine-N2-)-methyltransferase activity;GO:179|C-methyltransferase activity;GO:179|N-methyltransferase activity;GO:179|O-methyltransferase activity;GO:179|S-methyltransferase activity;GO:179|RNA methyltransferase activity;GO:179|mRNA methyltransferase activity;GO:…	3.4.23.43|Prepilin peptidase;2.1.1.-|Methyltransferases	13|Ubiquinone and other terpenoid-quinone biosynthesis;253|Tetracycline biosynthesis;34|Histidine metabolism;35|Tyrosine metabolism;36|Phenylalanine metabolism;38|Tryptophan metabolism;45|Selenoamino acid metabolism;522|Biosynthesis of 12-, 14- and 16-membered macrolides;624|1- and 2-Methylnaphthalene degradation;627|1,4-Dichlorobenzene degradation;86|Porphyrin and chlorophyll metabolism;94|Pheny…	3106564	3107496	-	0	Leader peptidase (Prepilin peptidase) (EC 3.4.23.43) / N-methyltransferase (EC 2.1.1.-)
NOT STM				-0.608872	2.81159e-05		1.38821	2.25046e-15	UP		N643_01530	E1A98_15725											351233	354310	-	lacZ	beta-galactosidase (EC 3.2.1.23)	GO:4565|beta-galactosidase activity	3.2.1.23|Beta-galactosidase	52|Galactose metabolism;531|Glycosaminoglycan degradation;6|Sphingolipid metabolism;64|Glycosphingolipid biosynthesis - ganglio series	3215654	3218746	+	ebgA	Evolved beta-D-galactosidase, alpha subunit
NOT STM				-0.331595	0.310163		1.17882	0.00362123	UP		N643_03385	E1A98_03920											729505	730416	-		Transcriptional regulator YbhD, LysR family				796083	797036	-	0	Transcriptional regulator YbhD, LysR family
NOT STM				0.330616	0.754762		1.15415	0.0159584	UP		N643_03395	E1A98_03930											731772	733205	+		Inner membrane protein YbhI				798348	799781	+	0	Inner membrane protein YbhI
NOT STM				-0.205353	0.537701		1.18694	0.0042158	UP		N643_05430	E1A98_09170											1170816	1172195	+		Uncharacterized MFS-type transporter YdjK				1852769	1854148	-	0	Uncharacterized MFS-type transporter YdjK
NOT STM				0.148244	0.650445		1.00724	0.0306905	UP		N643_05435	E1A98_09165											1172206	1173249	+		Hypothetical zinc-type alcohol dehydrogenase-like protein YdjJ				1851709	1852752	-	0	Hypothetical zinc-type alcohol dehydrogenase-like protein YdjJ
NOT STM				0.434077	0.412994		1.04025	0.0185134	UP		N643_05440	E1A98_09160											1173271	1174107	+	gatY	Putative aldolase YdjI				1850852	1851688	-	0	Putative aldolase YdjI
NOT STM				-0.0241937	0.94306		1.13851	3.28058e-05	UP		N643_05450	E1A98_09150											1175069	1176052	+		Uncharacterized oxidoreductase YdjG				1848910	1849890	-	0	Uncharacterized oxidoreductase YdjG
NOT STM				0.179506	0.414429		1.25342	1.92444e-15	UP		N643_06175	E1A98_08380											1326899	1328491	-		PTS system, maltose and glucose-specific IIC component / PTS system, maltose and glucose-specific IIB component (EC 2.7.1.208)				1693274	1694866	+	0	PTS system, maltose and glucose-specific IIC component / PTS system, maltose and glucose-specific IIB component (EC 2.7.1.208)
NOT STM				0.176904	0.450756		1.17066	5.54954e-08	UP		N643_07395	E1A98_06785											1592480	1593490	+		Transcriptional regulator YcjW, LacI family, possibly involved in maltodextrin utilization pathway				1376882	1377880	-	0	Transcriptional regulator YcjW, LacI family, possibly involved in maltodextrin utilization pathway
NOT STM				0.275035	0.188261		1.03377	5.05359e-07	UP		N643_08620	E1A98_09815											1840166	1840417	-		hypothetical protein				1980650	1980901	-	0	hypothetical protein
NOT STM				0.158422	0.566894		1.18941	3.36884e-14	UP		N643_10060	E1A98_11380											2135055	2135546	-		Ferredoxin-type protein NapF (periplasmic nitrate reductase)	GO:556|iron ion binding;GO:6118|electron transport;GO:955|electron carrier activity			2296144	2296638	-	napF	Ferredoxin-type protein NapF (periplasmic nitrate reductase)
NOT STM				0.573504	0.00909574		1.5138	1.30913e-17	UP		N643_10685	E1A98_12270											2272424	2274919	-		Phosphoenolpyruvate-protein phosphotransferase of PTS system (EC 2.7.3.9)	GO:8965|phosphoenolpyruvate-protein phosphotransferase activity	2.7.3.9|Phosphoenolpyruvate--protein phosphotransferase		2495131	2497626	-	ptsP	Phosphoenolpyruvate-protein phosphotransferase of PTS system (EC 2.7.3.9)
NOT STM				0.0386449	0.941141		1.36722	7.63651e-05	UP		N643_10690	E1A98_12275											2274941	2275984	-		Nondeblocking aminopeptidase YpdE (X-X-[^PR]- specific)				2497651	2498688	-	0	Nondeblocking aminopeptidase YpdE (X-X-[^PR]- specific)
NOT STM				0.254023	0.362942		2.98895	6.1976e-22	UP		N643_10700	E1A98_12280											2276112	2277059	-		Aminopeptidase YpdF (MP-, MA-, MS-, AP-, NP- specific)	GO:658|proteolysis;GO:8235|metalloexopeptidase activity			2498688	2499773	-	0	Aminopeptidase YpdF (MP-, MA-, MS-, AP-, NP- specific)
NOT STM				-0.0588011	0.85171		1.80213	0.000134532	UP		N643_13175	E1A98_15035											2821045	2821296	-		PTS system, mannitol-specific cryptic IIA component (EC 2.7.1.197)				3071908	3072351	-	cmtB	PTS system, mannitol-specific cryptic IIA component (EC 2.7.1.197)
NOT STM				0.275419	0.254483		2.71169	4.13404e-45	UP		N643_14085	E1A98_15810											3008062	3009360	+		Hexuronate transporter				3238245	3239543	+	0	Hexuronate transporter
NOT STM				0.853124	0.0298895		1.02586	8.29647e-07	UP		N643_18815	E1A98_20870											4023693	4024022	+		Uncharacterized protein YjdP				4303669	4303998	+	yjdP	Uncharacterized protein YjdP
NOT STM				-1.43315	2.99381e-09	DOWN	-1.08477	3.96483e-05	DOWN		N643_03650	E1A98_04165											789112	789240	-		hypothetical protein				849330	849458	-	mntS	hypothetical protein
NOT STM				-1.45971	1.92249e-08	DOWN	-0.262255	0.33562			N643_15705	E1A98_06695											3326341	3327606	-		Gamma-aminobutyrate:alpha-ketoglutarate aminotransferase (EC 2.6.1.19)	GO:3867|4-aminobutyrate transaminase activity	2.6.1.19|4-aminobutyrate--2-oxoglutarate transaminase	25|Alanine, aspartate and glutamate metabolism;41|beta-Alanine metabolism;64|Propanoate metabolism;65|Butanoate metabolism	1359469	1360734	+	0	Putrescine-inducible gamma-aminobutyrate:alpha-ketoglutarate aminotransferase (EC 2.6.1.19)
NOT STM				-0.264594	0.150734		-1.18489	5.69575e-12	DOWN		N643_06180	E1A98_08375											1328663	1329691	+		Maltose regulon regulatory protein MalI (repressor for malXY)				1692071	1693099	-	malI	Maltose regulon regulatory protein MalI (repressor for malXY)
NOT STM				-0.877749	1.04148e-05		-1.23121	6.51706e-25	DOWN		N643_14090	E1A98_15815											3009525	3010301	+		Hexuronate utilization operon transcriptional repressor ExuR				3239673	3240449	+	exuR	Hexuronate utilization operon transcriptional repressor ExuR
NOT STM				0.378721	0.379393		-1.36564	2.38799e-11	DOWN		N643_20475	E1A98_01140											4368605	4369096	+		Transposase and inactivated derivatives				244124	244621	+	0	Transposase and inactivated derivatives
ONLYECO							1.15169	1.0546e-15	UP			E1A98_00075																			15445	16557	+	0	Transposase InsL for insertion sequence element IS186
ONLYECO							1.68109	1.9415e-19	UP			E1A98_00810																			180744	181556	-	yaeI	Phosphodiesterase YaeI
ONLYECO							2.18821	0.0223638	UP			E1A98_01085																			235233	235571	-	0	Putative inner membrane protein YafU
ONLYECO							2.36165	0.0107471	UP			E1A98_01255																			262020	262259	-	0	UPF0401 protein YkfF
ONLYECO							2.2738	5.30016e-37	UP			E1A98_01260																			262336	262803	-	0	Uncharacterized protein YkfB
ONLYECO							3.53175	4.61625e-70	UP			E1A98_01265																			262826	263683	-	0	Uncharacterized lipoprotein YafY
ONLYECO							1.75468	0.0343016	UP			E1A98_01280																			263900	264721	-	0	UPF0380 proteins YafZ and homologs
ONLYECO							1.76113	8.10515e-12	UP			E1A98_01290																			266005	266898	-	0	Transcriptional regulator PerR, LysR family
ONLYECO							1.55993	3.10387e-21	UP			E1A98_01385																			285120	285878	-	xynR	Uncharacterized transcriptional regulator YagI, IclR family
ONLYECO							1.07794	0.00341637	UP			E1A98_01415																			289936	290634	-	0	Uncharacterized resolvase YagL
ONLYECO							1.50572	6.12942e-16	UP			E1A98_01525																			309857	309958	-	0	hypothetical protein
ONLYECO							2.02915	1.3939e-06	UP			E1A98_01735																			355515	356174	+	0	Carbonic anhydrase, beta class (EC 4.2.1.1)
ONLYECO							1.29497	9.54125e-10	UP			E1A98_01745																			356681	357862	+	cynX	Cyanate transport protein CynX
ONLYECO							1.14515	0.00104692	UP			E1A98_01760																			359947	361092	-	0	beta-galactosidase (EC 3.2.1.23)
ONLYECO							1.03386	0.000166046	UP			E1A98_01765																			361351	361596	-	0	IncP-type DNA relaxase TraI
ONLYECO							1.17384	0.0113827	UP			E1A98_01785																			365515	366459	+	0	3-carboxyethylcatechol 2,3-dioxygenase (EC 1.13.11.16)
ONLYECO							1.02662	0.000247767	UP			E1A98_02325																			473133	473486	+	0	Protein of unknown function DUF1428
ONLYECO							2.33075	8.21438e-38	UP			E1A98_02840																			575061	575354	-	bor	Phage-encoded virulence determinant Bor
ONLYECO							1.23681	2.43778e-15	UP			E1A98_02915																			589789	591231	-	cusS	Copper sensory histidine kinase CusS
ONLYECO							2.09309	0.00206017	UP			E1A98_02930																			593592	593924	+	cusF	Copper/silver efflux RND transporter, periplasmic protein CusF
ONLYECO							1.07573	2.08887e-12	UP			E1A98_02985																			604526	605638	+	0	Transposase InsL for insertion sequence element IS186
ONLYECO							1.05889	0.0399866	UP			E1A98_03310																			675313	675867	-	0	Uncharacterized protein YbeT
ONLYECO							1.47796	9.1026e-26	UP			E1A98_04070																			828929	829411	-	ybiA	Uncharacterized protein COG3236
ONLYECO							1.36206	2.06965e-11	UP			E1A98_04300																			881407	881691	-	0	Uncharacterized protein YbjH
ONLYECO							1.44064	1.2907e-11	UP			E1A98_04460																			911813	912517	-	0	Aquaporin Z
ONLYECO							2.78104	3.21566e-10	UP			E1A98_04595																			946129	946719	+	0	putative NAD(P)H dehydrogenase
ONLYECO							1.44044	0.0224085	UP			E1A98_04760																			990502	991293	-	ssuC	Alkanesulfonate ABC transporter permease protein SsuC
ONLYECO							1.58814	1.01939e-08	UP			E1A98_05195																			1077927	1078646	+	0	Ferrous iron transport permease EfeU
ONLYECO							1.24087	2.03757e-05	UP			E1A98_05200																			1078704	1079831	+	0	Ferrous iron transport periplasmic protein EfeO, contains peptidase-M75 domain and (frequently) cupredoxin-like domain
ONLYECO							1.13793	1.48989e-07	UP			E1A98_05205																			1079837	1081108	+	efeB	Ferrous iron transport peroxidase EfeB
ONLYECO							1.36915	0.034442	UP			E1A98_05705																			1176382	1176843	-	0	Inner membrane protein YmfA
ONLYECO							1.21368	3.65613e-06	UP			E1A98_05890																			1205464	1206297	+	0	5-methylcytosine-specific restriction enzyme A (EC 3.1.21.-)
ONLYECO							1.91099	5.40171e-08	UP			E1A98_05960																			1216252	1217340	+	0	AidA-I adhesin-like protein
ONLYECO							3.39855	4.65213e-08	UP			E1A98_05970																			1217762	1218106	-	0	UPF0757 protein YmgG
ONLYECO							2.51989	0.0428668	UP			E1A98_05975																			1218108	1218281	-	0	hypothetical protein
ONLYECO							2.04986	5.66187e-07	UP			E1A98_06775																			1375708	1375821	+	0	Maltodextrin ABC transporter, ATP-binding protein MsmX
ONLYECO							1.51276	3.24131e-11	UP			E1A98_06920																			1405919	1407154	-	0	Phage integrase
ONLYECO							2.17295	2.89564e-08	UP			E1A98_07140																			1445516	1447561	-	paaZ	3-oxo-5,6-dehydrosuberyl-CoA semialdehyde dehydrogenase (EC 1.2.1.91) / 2-oxepin-2(3H)-ylideneacetyl-CoA hydrolase (EC 3.3.2.12)
ONLYECO							2.94315	6.19005e-13	UP			E1A98_07145																			1447846	1448775	+	0	1,2-phenylacetyl-CoA epoxidase, subunit A (EC 1.14.13.149)
ONLYECO							3.55955	1.83975e-13	UP			E1A98_07150																			1448787	1449074	+	0	1,2-phenylacetyl-CoA epoxidase, subunit B (EC 1.14.13.149)
ONLYECO							3.59999	3.6052e-07	UP			E1A98_07155																			1449083	1449829	+	paaI	1,2-phenylacetyl-CoA epoxidase, subunit C (EC 1.14.13.149)
ONLYECO							3.02839	0.000114597	UP			E1A98_07160																			1449844	1450341	+	paaJ	1,2-phenylacetyl-CoA epoxidase, subunit D (EC 1.14.13.149)
ONLYECO							3.0153	1.34765e-06	UP			E1A98_07165																			1450349	1451419	+	paaK	1,2-phenylacetyl-CoA epoxidase, subunit E (EC 1.14.13.149)
ONLYECO							3.50341	2.46529e-08	UP			E1A98_07170																			1451416	1452183	+	0	2,3-dehydroadipyl-CoA hydratase (EC 4.2.1.17)
ONLYECO							3.92237	5.05126e-13	UP			E1A98_07175																			1452183	1452971	+	paaB	1,2-epoxyphenylacetyl-CoA isomerase (EC 5.3.3.18)
ONLYECO							2.81586	1.58243e-15	UP			E1A98_07180																			1452973	1454400	+	0	3-hydroxyadipyl-CoA dehydrogenase
ONLYECO							3.24614	3.24425e-07	UP			E1A98_07185																			1454390	1454812	+	paaI	Acyl-coenzyme A thioesterase PaaD (Pse.pu.) (E. coli PaaI)
ONLYECO							1.27383	3.75027e-06	UP			E1A98_07190																			1454812	1456017	+	0	3-oxoadipyl-CoA thiolase (EC 2.3.1.174) @ 3-oxo-5,6-dehydrosuberyl-CoA thiolase (EC 2.3.1.223)
ONLYECO							1.68448	3.85848e-13	UP			E1A98_07195																			1456044	1457357	+	paaF	Phenylacetate-coenzyme A ligase (EC 6.2.1.30)
ONLYECO							1.84531	4.20789e-14	UP			E1A98_07300																			1485596	1485769	+	0	Uncharacterized protein YdcA
ONLYECO							4.05662	0.0287815	UP			E1A98_07490																			1520859	1521071	+	0	Uncharacterized protein YncH
ONLYECO							1.66247	2.72674e-20	UP			E1A98_07525																			1526971	1527204	+	pptA	Tautomerase PptA
ONLYECO							1.72616	1.34436e-10	UP			E1A98_07640																			1551031	1551957	-	0	D,D-dipeptide ABC transporter, ATP-binding protein DdpF
ONLYECO							1.27309	2.64107e-07	UP			E1A98_07645																			1551950	1552936	-	0	D,D-dipeptide ABC transporter, ATP-binding protein DdpD
ONLYECO							1.33889	5.96614e-11	UP			E1A98_07650																			1552933	1553829	-	0	D,D-dipeptide ABC transporter, permease protein DdpC
ONLYECO							1.27873	7.76436e-11	UP			E1A98_07655																			1553826	1554848	-	0	D,D-dipeptide ABC transporter, permease protein DdpB
ONLYECO							1.0649	1.63494e-06	UP			E1A98_07660																			1554850	1556400	-	0	D,D-dipeptide ABC transporter, substrate-binding protein DdpA
ONLYECO							1.87139	1.05452e-21	UP			E1A98_07670																			1557253	1559676	-	0	c-di-GMP phosphodiesterase (EC 3.1.4.52) => Heme-regulated, oxygen sensor PdeO
ONLYECO							1.43993	4.44397e-19	UP			E1A98_07675																			1559677	1561059	-	dosC	Diguanylate cyclase (EC 2.7.7.65) => Globin-coupled heme-based oxygen sensor DgcO
ONLYECO							1.37808	2.05703e-30	UP			E1A98_07680																			1561423	1562742	-	0	COG1649 predicted glycoside hydrolase
ONLYECO							1.28101	0.0244325	UP			E1A98_07705																			1571576	1573261	-	0	ABC transporter ATP-binding protein YddA
ONLYECO							1.27779	0.0018254	UP			E1A98_07975																			1628804	1629766	-	0	Phage tail fiber, side tail fiber protein Stf
ONLYECO							2.10141	1.26488e-08	UP			E1A98_07990																			1630966	1631376	+	0	Phage protein YbcV
ONLYECO							2.07306	1.20274e-10	UP			E1A98_08045																			1635774	1635986	+	cspF	Cold shock protein of CSP family => CspF/CspH (naming convention as in E.coli)
ONLYECO							1.86653	8.54498e-06	UP			E1A98_08090																			1639816	1640121	+	0	Uncharacterized protein YdfV
ONLYECO							8.26941	0	UP			E1A98_08095																			1640324	1640656	+	0	Protein FlxA (FliA regulated)
ONLYECO							1.82422	0.0464933	UP			E1A98_08100																			1641093	1641242	-	0	Transposase
ONLYECO							1.47194	0.00716887	UP			E1A98_08350																			1685505	1686770	-	uidC	Glucuronide transport facilitator UidC
ONLYECO							1.36493	5.26281e-13	UP			E1A98_08360																			1688179	1689990	-	0	beta-glucuronidase (EC 3.2.1.31)
ONLYECO							1.27831	0.000127631	UP			E1A98_08895																			1799069	1799191	+	0	hypothetical protein
ONLYECO							6.16225	7.03303e-113	UP			E1A98_09005																			1818281	1818856	-	ves	Stresses-induced protein Ves (HutD)
ONLYECO							2.40461	1.00899e-22	UP			E1A98_09045																			1827320	1828030	+	0	DedA family inner membrane protein YdjX
ONLYECO							1.15893	1.08841e-13	UP			E1A98_09050																			1828035	1828712	+	ydjY	Hypothetical protein YdjY
ONLYECO							1.09537	3.50647e-14	UP			E1A98_09055																			1828727	1829434	+	0	DedA family inner membrane protein YdjZ
ONLYECO							1.11574	1.9782e-11	UP			E1A98_09070																			1831131	1832666	+	0	ABC transporter, permease protein YnjC
ONLYECO							2.34762	3.569e-75	UP			E1A98_09080																			1833386	1834693	+	0	Thiosulfate sulfurtransferase, rhodanese (EC 2.8.1.1)
ONLYECO							1.66948	1.31912e-07	UP			E1A98_09220																			1864304	1865779	+	0	Diguanylate cyclase (EC 2.7.7.65) => DgcX
ONLYECO							1.06138	0.030878	UP			E1A98_09680																			1950951	1952051	-	0	Trimethylamine-N-oxide reductase associated c-type cytochrome, TorY
ONLYECO							2.30389	5.95038e-08	UP			E1A98_09700																			1955891	1956379	+	0	Uncharacterized protein YecT
ONLYECO							8.01348	0	UP			E1A98_09740																			1963302	1964903	-	tap	Methyl-accepting chemotaxis protein IV (dipeptide chemoreceptor protein)
ONLYECO							1.62444	6.01507e-24	UP			E1A98_09795																			1975697	1976683	-	0	L-arabinose ABC transporter, permease protein AraH
ONLYECO							1.77118	2.6702e-25	UP			E1A98_09800																			1976698	1978212	-	0	L-arabinose ABC transporter, ATP-binding protein AraG
ONLYECO							1.86328	5.30568e-27	UP			E1A98_09805																			1978282	1979271	-	0	L-arabinose ABC transporter, substrate-binding protein AraF
ONLYECO							1.42487	2.35238e-14	UP			E1A98_10335																			2071083	2071277	+	0	Uncharacterized protein YeeW
ONLYECO							1.95571	0.00061849	UP			E1A98_10690																			2144328	2144789	+	0	Uncharacterized protein YegJ
ONLYECO							1.21509	2.85504e-05	UP			E1A98_10700																			2145612	2146271	-	0	Uncharacterized protein YegL
ONLYECO							1.20297	0.0300364	UP			E1A98_10765																			2160878	2161144	-	0	hypothetical protein (probably bogus)
ONLYECO							2.09449	5.96425e-16	UP			E1A98_11470																			2321289	2322938	-	0	Uncharacterized protein YfaQ
ONLYECO							1.36938	1.11829e-14	UP			E1A98_11475																			2322939	2323424	-	0	putative membrane protein
ONLYECO							1.4374	0.0473072	UP			E1A98_11480																			2327477	2328100	-	0	Uncharacterized protein YfaT
ONLYECO							1.28285	0.000758836	UP			E1A98_11705																			2380075	2380578	+	0	Uncharacterized protein YfbM
ONLYECO							1.14074	3.06805e-08	UP			E1A98_12085																			2459650	2460843	+	intS	Putative prophage CPS-53 integrase
ONLYECO							1.6636	4.07103e-05	UP			E1A98_12215																			2483397	2485091	-	0	Oxalyl-CoA decarboxylase (EC 4.1.1.8)
ONLYECO							3.64248	2.20133e-41	UP			E1A98_12245																			2490017	2490133	+	ypdK	hypothetical protein
ONLYECO							1.06863	4.03956e-11	UP			E1A98_12320																			2507472	2508584	+	0	Transposase InsL for insertion sequence element IS186
ONLYECO							1.11184	5.96856e-09	UP			E1A98_12460																			2530770	2531504	+	0	Molybdate metabolism regulator
ONLYECO							1.64802	0.00120151	UP			E1A98_12790																			2597832	2599271	+	0	Hydrogenase-4 component D
ONLYECO							1.4979	3.22352e-16	UP			E1A98_13060																			2662053	2663414	+	0	3-phenylpropionate dioxygenase, alpha subunit (EC 1.14.12.19)
ONLYECO							1.25113	0.000183774	UP			E1A98_13105																			2669871	2671382	-	0	Predicted sugar ABC transport system, ATP-binding protein YphE
ONLYECO							1.88415	2.52934e-06	UP			E1A98_13110																			2671405	2672388	-	0	Predicted sugar ABC transport system, periplasmic binding protein YphF precursor
ONLYECO							1.25032	0.041587	UP			E1A98_13495																			2751665	2751877	+	0	Prophage CP4-57 regulatory protein alpA
ONLYECO							1.16865	5.70248e-06	UP			E1A98_13560																			2764169	2764636	+	0	Uncharacterized protein YkfB
ONLYECO							2.15544	1.08876e-34	UP			E1A98_13570																			2765188	2765781	-	0	Arsenite/antimonite:H+ antiporter ArsB
ONLYECO							1.02124	0.00306485	UP			E1A98_14215																			2889554	2890963	-	0	Inner membrane metabolite transport protein YgcS
ONLYECO							1.61667	5.74243e-06	UP			E1A98_14930																			3049911	3049970	-	0	type I toxin-antitoxin system Ibs family toxin
ONLYECO							1.36318	0.0060373	UP			E1A98_15205																			3103611	3104147	-	0	General secretion pathway protein M
ONLYECO							2.35967	1.30798e-06	UP			E1A98_15210																			3104149	3105042	-	gspL	General secretion pathway protein L
ONLYECO							1.14935	0.000473498	UP			E1A98_15270																			3122064	3123200	-	0	Hypothetical protein associated with Serine palmitoyltransferase
ONLYECO							2.10935	5.60435e-32	UP			E1A98_15445																			3159132	3160739	-	0	Probable deoxycholate-binding periplasmic protein YgiS
ONLYECO							1.20975	1.87668e-06	UP			E1A98_15600																			3188162	3188221	+	0	type I toxin-antitoxin system Ibs family toxin
ONLYECO							1.76002	7.17154e-09	UP			E1A98_15735																			3219255	3220688	+	0	Inner membrane permease YgjI, clustered with evolved beta-galactosidase
ONLYECO							1.58741	3.35474e-12	UP			E1A98_15795																			3234214	3234765	-	0	Inner membrane protein YgjV
ONLYECO							1.14103	0.0212757	UP			E1A98_16035																			3279291	3280046	+	0	Galactosamine-6-phosphate isomerase [deaminating]
ONLYECO							1.09556	0.000138891	UP			E1A98_16475																			3367890	3369257	+	dcuC	Putative cryptic C4-dicarboxylate transporter DcuD
ONLYECO							1.24221	1.19604e-06	UP			E1A98_16680																			3413155	3414336	+	0	Amino acid ABC transporter, permease protein 1, YhdX
ONLYECO							1.5199	0.00565734	UP			E1A98_16985																			3454995	3455372	+	gspI	General secretion pathway protein I
ONLYECO							1.43822	8.34635e-05	UP			E1A98_17190																			3492880	3494268	+	frlA	Fructoselysine/psicoselysine transporter FrlA
ONLYECO							1.43494	2.35905e-16	UP			E1A98_17710																			3606689	3608263	+	nikA	Nickel ABC transporter, substrate-binding protein NikA (TC 3.A.1.5.3)
ONLYECO							1.35445	7.59292e-08	UP			E1A98_17715																			3608263	3609207	+	nikB	Nickel ABC transporter, permease protein NikB (TC 3.A.1.5.3)
ONLYECO							1.28324	1.31466e-06	UP			E1A98_17720																			3609204	3610037	+	nikC	Nickel ABC transporter, permease protein NikC (TC 3.A.1.5.3)
ONLYECO							1.45968	2.94592e-06	UP			E1A98_18145																			3713470	3713622	-	hokA	Toxic component of a type I toxin-antitoxin system, HokA
ONLYECO							1.37384	1.36123e-14	UP			E1A98_18890																			3868460	3869116	+	0	Uncharacterized protein YidX
ONLYECO							1.15784	0.000215664	UP			E1A98_19020																			3893626	3895242	-	0	Cryptic outer membrane porin BglH
ONLYECO							1.96329	9.85039e-07	UP			E1A98_19025																			3895311	3896723	-	0	6-phospho-beta-glucosidase (EC 3.2.1.86)
ONLYECO							1.72588	0.000330775	UP			E1A98_19035																			3898753	3899589	-	bglG	Beta-glucoside bgl operon antiterminator, BglG family
ONLYECO							1.62991	1.97052e-10	UP			E1A98_19860																			4072749	4072991	+	0	Uncharacterized protein YiiF
ONLYECO							1.37144	4.56086e-06	UP			E1A98_19905																			4083937	4085388	-	0	PTS system, fructose-specific IIB component (EC 2.7.1.202) / PTS system, fructose-specific IIC component
ONLYECO							14.7432	3.17201e-34	UP			E1A98_20185																			4145023	4145817	+	0	Aminoglycoside 3'-phosphotransferase (EC 2.7.1.95) => APH(3')-II/APH(3')-XV
ONLYECO							2.29803	0.00135214	UP			E1A98_20450																			4203146	4203529	+	0	Uncharacterized protein YjaA
ONLYECO							1.11073	0.000248575	UP			E1A98_20810																			4289365	4290831	-	mdtP	Multidrug resistance outer membrane protein MdtP
ONLYECO							1.75076	2.57875e-08	UP			E1A98_20830																			4294413	4296398	-	yjcS	Putative alkyl/aryl-sulfatase YjcS
ONLYECO							1.0767	2.53291e-08	UP			E1A98_20875																			4304145	4304903	-	phnP	Phosphoribosyl 1,2-cyclic phosphodiesterase (EC 3.1.4.55)
ONLYECO							6.34866	0	UP			E1A98_20955																			4316936	4319164	+	crfC	Clamp-binding protein CrfC
ONLYECO							7.41962	6.51956e-306	UP			E1A98_20960																			4319161	4320039	+	0	Uncharacterized protein YjcZ
ONLYECO							1.69727	2.06113e-18	UP			E1A98_20970																			4321917	4322006	+	pmrR	Putative membrane protein PmrR
ONLYECO							1.72511	1.4931e-25	UP			E1A98_21565																			4439763	4440719	+	0	Galactofuranose ABC transporter, substrate-binding protein
ONLYECO							1.88628	1.09955e-26	UP			E1A98_21570																			4440859	4442361	+	0	Galactofuranose ABC transporter, ATP-binding protein
ONLYECO							1.92226	2.49397e-22	UP			E1A98_21575																			4442375	4443397	+	0	Galactofuranose ABC transporter, permease protein 1
ONLYECO							1.48987	4.93831e-20	UP			E1A98_21580																			4443384	4444379	+	yjfF	Galactofuranose ABC transporter, permease protein 2
ONLYECO							1.41178	6.86477e-05	UP			E1A98_21820																			4496427	4496684	-	0	KpLE2 phage-like element; predicted protein (pseudogene)
ONLYECO							1.16062	0.0122478	UP			E1A98_21850																			4499677	4499934	+	0	Putative uncharacterized protein b4286
ONLYECO							1.95923	1.07698e-47	UP			E1A98_22010																			4533158	4534501	-	gntP	Fructuronate transporter GntP
ONLYECO							1.33269	2.40405e-07	UP			E1A98_22080																			4546873	4547130	-	0	Hypothetical protein b4563
ONLYECO							1.01709	2.00592e-05	UP			E1A98_22085																			4547127	4547894	-	0	Uncharacterized protein YjiL
ONLYECO							-1.38849	5.70342e-18	DOWN			E1A98_00005																			190	255	+	0	Thr operon leader peptide
ONLYECO							-1.34783	3.08468e-09	DOWN			E1A98_00025																			5234	5530	+	0	Uncharacterized protein YaaX
ONLYECO							-1.3759	2.89949e-15	DOWN			E1A98_00360																			80109	80195	-	0	Leu operon leader peptide
ONLYECO							-1.1136	6.5704e-07	DOWN			E1A98_01150																			246544	247314	+	lafU	Flagellar motor rotation protein MotB
ONLYECO							-1.07927	2.4543e-11	DOWN			E1A98_01575																			318324	319043	+	0	Predicted L-lactate dehydrogenase, Fe-S oxidoreductase subunit YkgE
ONLYECO							-1.1183	3.13293e-13	DOWN			E1A98_01580																			319054	320481	+	0	Predicted L-lactate dehydrogenase, Iron-sulfur cluster-binding subunit YkgF
ONLYECO							-1.22528	1.2137e-13	DOWN			E1A98_01605																			325463	326050	-	betI	Transcriptional regulator BetI, TetR family
ONLYECO							-1.25255	1.0342e-10	DOWN			E1A98_01960																			398208	399623	+	0	Alkaline phosphatase (EC 3.1.3.1)
ONLYECO							-2.4893	1.10292e-46	DOWN			E1A98_02475																			508102	509034	+	0	Glutaminase (EC 3.5.1.2)
ONLYECO							-2.18361	5.23489e-51	DOWN			E1A98_02480																			509037	510329	+	0	Inner membrane transport protein YbaT
ONLYECO							-1.40818	6.80045e-19	DOWN			E1A98_03675																			751135	751242	-	0	hypothetical protein
ONLYECO							-1.76848	1.20777e-16	DOWN			E1A98_04210																			860103	860765	+	0	Fructose-6-phosphate aldolase
ONLYECO							-1.02979	0.0229191	DOWN			E1A98_05030																			1045900	1046205	-	0	Threonine-rich inner membrane protein GfcA
ONLYECO							-1.40701	9.81987e-05	DOWN			E1A98_05045																			1047922	1048134	+	cspG	Cold shock protein of CSP family => CspB/CspG/CspI (naming convention as in E.coli)
ONLYECO							-1.13363	8.80271e-06	DOWN			E1A98_05800																			1195905	1196150	-	0	Excisionase-like protein from lambdoid prophage 14
ONLYECO							-1.16596	8.90354e-15	DOWN			E1A98_05810																			1196615	1196956	+	0	Uncharacterized protein YmfI
ONLYECO							-1.48952	0.00054065	DOWN			E1A98_05925																			1210907	1211143	+	0	Probable two-component-system connector protein YcgZ
ONLYECO							-2.07903	0.00485667	DOWN			E1A98_05930																			1211186	1211458	+	0	two-component-system connector protein YmgA
ONLYECO							-2.41241	2.12354e-10	DOWN			E1A98_05935																			1211487	1211753	+	0	Probable two-component-system connector protein AriR
ONLYECO							-2.35566	9.51262e-05	DOWN			E1A98_05940																			1211866	1212114	+	0	Uncharacterized protein YmgC
ONLYECO							-1.00289	5.94966e-14	DOWN			E1A98_06110																			1242814	1244232	-	dhaM	Phosphoenolpyruvate-dihydroxyacetone phosphotransferase (EC 2.7.1.121), subunit DhaM; DHA-specific IIA component / DHA-specific phosphocarrier protein HPr / DHA-specific EI component
ONLYECO							-1.49002	2.44473e-18	DOWN			E1A98_06115																			1244243	1244875	-	dhaL	Phosphoenolpyruvate-dihydroxyacetone phosphotransferase (EC 2.7.1.121), ADP-binding subunit DhaL
ONLYECO							-1.70358	6.30918e-26	DOWN			E1A98_06120																			1244886	1245956	-	dhaK	Phosphoenolpyruvate-dihydroxyacetone phosphotransferase (EC 2.7.1.121), dihydroxyacetone binding subunit DhaK
ONLYECO							-1.0641	5.7856e-12	DOWN			E1A98_06980																			1413684	1414160	-	0	Rac prophage repressor
ONLYECO							-2.60081	1.24702e-43	DOWN			E1A98_07335																			1492570	1492794	+	0	Uncharacterized protein YdcH
ONLYECO							-3.39871	6.11423e-109	DOWN			E1A98_07685																			1562873	1564408	-	gadC	Probable glutamate/gamma-aminobutyrate antiporter
ONLYECO							-3.20006	9.64359e-131	DOWN			E1A98_07690																			1564564	1565964	-	0	Glutamate decarboxylase (EC 4.1.1.15)
ONLYECO							-1.47347	6.19005e-13	DOWN			E1A98_07770																			1586095	1586361	-	hipB	HipB protein @ Antitoxin HigA
ONLYECO							-1.52257	4.84124e-06	DOWN			E1A98_08040																			1635258	1635473	-	cspA	Cold shock protein of CSP family => CspB/CspG/CspI (naming convention as in E.coli)
ONLYECO							-1.24762	7.05914e-26	DOWN			E1A98_08115																			1641853	1642260	+	0	Phage transcriptional regulator cro
ONLYECO							-1.39944	2.22973e-23	DOWN			E1A98_08625																			1741050	1742654	+	0	Uncharacterized protein YdhS
ONLYECO							-1.36504	5.89875e-21	DOWN			E1A98_10135																			2028978	2029829	+	hchA	D-lactate dehydratase (EC 4.2.1.130)
ONLYECO							-3.15778	9.12144e-22	DOWN			E1A98_10380																			2077369	2077596	-	0	UPF0033 protein YeeD
ONLYECO							-3.29376	5.01067e-09	DOWN			E1A98_10385																			2077610	2078668	-	0	UPF0394 inner membrane protein YeeE
ONLYECO							-1.05271	8.37093e-09	DOWN			E1A98_10415																			2082605	2082856	-	0	YefM protein (antitoxin to YoeB)
ONLYECO							-2.12647	4.64589e-38	DOWN			E1A98_10420																			2083139	2083189	+	0	his operon leader peptide
ONLYECO							-1.5592	2.7343e-26	DOWN			E1A98_11435																			2313184	2315010	+	atoS	Signal transduction histidine-protein kinase AtoS (EC 2.7.13.3)
ONLYECO							-2.02545	0.0367126	DOWN			E1A98_11445																			2316588	2317250	+	atoD	Acyl-CoA:acetate CoA-transferase, alpha subunit (EC 2.8.3.8)
ONLYECO							-1.02105	1.41261e-13	DOWN			E1A98_11860																			2414466	2414828	+	0	D-erythro-7,8-dihydroneopterin triphosphate epimerase
ONLYECO							-1.04703	5.72936e-11	DOWN			E1A98_12195																			2476896	2477510	+	evgA	Positive transcription regulator EvgA
ONLYECO							-1.23386	8.08525e-11	DOWN			E1A98_12575																			2553278	2553919	+	0	hypothetical protein
ONLYECO							-1.4805	1.79638e-17	DOWN			E1A98_13365																			2730620	2730667	+	0	Phe operon leader peptide
ONLYECO							-1.17583	4.57073e-15	DOWN			E1A98_13385																			2734381	2734746	+	0	Uncharacterized protein YfiL
ONLYECO							-2.49557	0.000483893	DOWN			E1A98_14635																			2986659	2986877	+	0	Uncharacterized protein YgeI
ONLYECO							-1.7437	2.89051e-20	DOWN			E1A98_14685																			2993327	2995624	+	xdhA	Xanthine dehydrogenase, molybdenum binding subunit (EC 1.17.1.4)
ONLYECO							-1.13663	2.28746e-17	DOWN			E1A98_14700																			2997029	2998807	-	0	Uncharacterized sigma-54-dependent transcriptional regulator YgeV
ONLYECO							-4.91359	3.20689e-119	DOWN			E1A98_14705																			2999286	3000473	+	ygeW	Aspartate/ornithine carbamoyltransferase family protein protein YgeW
ONLYECO							-3.18433	8.51649e-53	DOWN			E1A98_14715																			3001785	3002996	+	0	Putative deacetylase YgeY
ONLYECO							-1.97547	5.1923e-16	DOWN			E1A98_14720																			3003037	3004434	+	0	D-phenylhydantoinase
ONLYECO							-1.02731	7.01714e-08	DOWN			E1A98_14730																			3005635	3007260	-	0	Xanthine and CO dehydrogenases maturation factor, XdhC/CoxF family / Selenium-dependent molybdenum hydroxylase system protein YqeB
ONLYECO							-1.37097	1.18356e-14	DOWN			E1A98_14735																			3007308	3008078	-	yqeC	Accessory protein YqeC in selenium-dependent molybdenum hydroxylase maturation
ONLYECO							-4.1812	2.19247e-104	DOWN			E1A98_14745																			3009081	3012179	+	ygfK	Uncharacterized [4Fe4S] protein YgfK
ONLYECO							-3.73412	2.46948e-63	DOWN			E1A98_14750																			3012182	3013510	+	ssnA	Putative aminohydrolase SsnA
ONLYECO							-1.98598	1.00079e-23	DOWN			E1A98_14755																			3013561	3014340	+	0	Uncharacterized protein YgfM
ONLYECO							-1.94374	1.8315e-40	DOWN			E1A98_14760																			3014337	3017207	+	0	Possible hypoxanthine oxidase XdhD (EC 1.-.-.-)
ONLYECO							-3.26588	1.45675e-33	DOWN			E1A98_14785																			3022033	3023952	-	0	Uncharacterized [4Fe4S] protein YgfT
ONLYECO							-3.16428	7.13169e-76	DOWN			E1A98_15235																			3112618	3114300	-	glcA	Glycolate permease
ONLYECO							-3.37933	4.61576e-89	DOWN			E1A98_15240																			3114655	3116826	-	glcB	Malate synthase G (EC 2.3.3.9)
ONLYECO							-3.17122	1.04089e-70	DOWN			E1A98_15245																			3116848	3117252	-	0	Hypothetical protein GlcG in glycolate utilization operon
ONLYECO							-2.69136	2.04471e-64	DOWN			E1A98_15250																			3117257	3118480	-	glcF	Glycolate dehydrogenase (EC 1.1.99.14), iron-sulfur subunit GlcF
ONLYECO							-6.58762	9.5652e-191	DOWN			E1A98_15255																			3118491	3119543	-	glcE	Glycolate dehydrogenase (EC 1.1.99.14), FAD-binding subunit GlcE
ONLYECO							-6.31619	0	DOWN			E1A98_15260																			3119543	3121042	-	glcD	Glycolate dehydrogenase (EC 1.1.99.14), subunit GlcD
ONLYECO							-1.6164	9.35489e-23	DOWN			E1A98_15450																			3160872	3161267	-	mqsA	Antitoxin YgiT
ONLYECO							-1.61955	4.10988e-19	DOWN			E1A98_15455																			3161269	3161565	-	mqsR	Toxin mRNA interferase YgiU
ONLYECO							-1.88648	0.00190361	DOWN			E1A98_15900																			3252742	3253131	-	0	2-iminobutanoate/2-iminopropanoate deaminase RidA/TdcF (EC 3.5.99.10)
ONLYECO							-1.19082	0.018652	DOWN			E1A98_16145																			3300874	3300954	-	yrbN	protein YrbN
ONLYECO							-1.19194	5.24668e-09	DOWN			E1A98_17250																			3504460	3505365	-	0	Hypothetical protein YhfZ
ONLYECO							-1.89624	0.0137011	DOWN			E1A98_17780																			3625874	3626245	-	0	Hypothetical protein YhiL
ONLYECO							-2.71216	8.49243e-30	DOWN			E1A98_17785																			3627863	3628915	+	0	Inner membrane protein YhiM
ONLYECO							-3.45748	1.96014e-225	DOWN			E1A98_17870																			3646983	3647549	+	slp	Starvation lipoprotein Slp
ONLYECO							-3.35195	1.01346e-54	DOWN			E1A98_17875																			3647705	3648235	+	0	Transcriptional regulator DctR, LuxR family
ONLYECO							-2.75957	8.31471e-102	DOWN			E1A98_17890																			3649430	3649762	-	hdeA	Chaperone HdeA
ONLYECO							-4.42686	1.5371e-231	DOWN			E1A98_17895																			3650017	3650589	+	0	Membrane transporter HdeD, H-NS repressed
ONLYECO							-3.4163	9.64359e-131	DOWN			E1A98_17900																			3651388	3651915	+	gadE	Transcriptional activator GadE
ONLYECO							-2.36028	0.00517205	DOWN			E1A98_17905																			3651916	3652194	-	0	hypothetical protein
ONLYECO							-1.96908	3.24523e-39	DOWN			E1A98_17910																			3652254	3653411	+	mdtE	Multidrug efflux system MdtEF-TolC, membrane fusion component MdtE
ONLYECO							-1.86307	8.39684e-44	DOWN			E1A98_17915																			3653436	3656549	+	0	Multidrug efflux system MdtEF-TolC, inner-membrane proton/drug antiporter MdtF (RND type)
ONLYECO							-2.57727	1.21674e-81	DOWN			E1A98_17920																			3656912	3657640	-	gadW	Transcriptional regulator GadW, AraC family
ONLYECO							-3.23906	5.31479e-135	DOWN			E1A98_17925																			3658008	3658832	-	gadX	Transcriptional regulator GadX, AraC family
ONLYECO							-2.83293	4.93305e-79	DOWN			E1A98_17930																			3659202	3660602	-	0	Glutamate decarboxylase (EC 4.1.1.15)
ONLYECO							-1.61013	0.000749826	DOWN			E1A98_18070																			3698830	3699057	+	0	hypothetical protein
ONLYECO							-1.24905	3.35495e-07	DOWN			E1A98_18455																			3778061	3778258	+	0	hypothetical protein
ONLYECO							-1.40537	1.87412e-16	DOWN			E1A98_18515																			3791261	3792334	-	0	Lipopolysaccharide 1,2-N-acetylglucosaminetransferase (EC 2.4.1.56)
ONLYECO							-1.27048	2.9115e-09	DOWN			E1A98_18625																			3810782	3811606	+	dinD	DNA-damage-inducible protein D
ONLYECO							-1.54798	7.00344e-19	DOWN			E1A98_18735																			3836986	3838752	+	0	Adenine deaminase (EC 3.5.4.2)
ONLYECO							-3.15983	2.03877e-11	DOWN			E1A98_19250																			3943529	3943579	+	0	hypothetical protein
ONLYECO							-1.64868	3.73527e-30	DOWN			E1A98_19255																			3944690	3945226	+	0	Acetolactate synthase large subunit (EC 2.2.1.6)
ONLYECO							-1.01666	1.29705e-07	DOWN			E1A98_19880																			4075794	4078208	-	fdnG	Formate dehydrogenase O alpha subunit (EC 1.2.1.2) @ selenocysteine-containing
ONLYECO							-1.01708	2.21537e-10	DOWN			E1A98_20010																			4102883	4103311	+	uspD	Universal stress protein D
ONLYECO							-1.37613	0.022848	DOWN			E1A98_20480																			4210213	4212399	-	0	Ankyrin-repeat protein A
ONLYECO							-1.06502	0.0013986	DOWN			E1A98_20850																			4299249	4300781	-	0	D-allose ABC transporter, ATP-binding protein
ONLYECO							-2.48551	1.17165e-49	DOWN			E1A98_21635																			4457232	4457285	+	mgtL	MgtA leader peptide
ONLYECO							-1.71476	3.15896e-16	DOWN			E1A98_21840																			4498375	4498743	-	0	Insertion element IS600 (Shigella sonnei) transposase
ONLYECO							-1.36893	5.95259e-12	DOWN			E1A98_22065																			4544135	4544689	+	0	RNA:NAD 2'-phosphotransferase
ONLYECO							-1.44995	1.40278e-21	DOWN			E1A98_22190																			4578142	4579056	-	0	Regulator of L-galactonate catabolism LgoR, GntR family
NOT ECO	1.24457	0.00282951	UP	-0.952441	0.00436771					SL1344_0155	N643_00720		182724	183008	+			putative secreted protein	Probable secreted protein				166532	166816	+		putative secreted protein
NOT SBO	-1.49955	3.29475e-06	DOWN				1.71716	0.0453809	UP	SL1344_0542		E1A98_02715	609744	610376	-	fimZ		Transcriptional regulator of fimbriae expression FimZ (LuxR/UhpA family)	Probable transcriptional regulator (FimXZ protein)												560309	560941	-	fimZ	Transcriptional regulator of fimbriae expression FimZ (LuxR/UhpA family)
NOT SBO	1.0052	2.3715e-08	UP				-0.703761	2.75549e-08		SL1344_0812		E1A98_04180	903158	904078	-	ybiS		L,D-transpeptidase => YbiS	Hypothetical exported protein												851285	852205	-	ldtB	L,D-transpeptidase => YbiS
NOT ECO	-1.01773	3.61509e-07	DOWN	1.14566	8.67494e-11	UP				SL1344_1190	N643_05210		1294980	1295294	-			Putative outer membrane lipoprotein	Hypothetical lipoprotein				1134056	1134370	-		Putative outer membrane lipoprotein
NOT SBO	-1.10348	0.0114723	DOWN				1.17866	0.00304756	UP	SL1344_1296		E1A98_08740	1399804	1401015	-		ydiM	Inner membrane transport protein YdiM	Hypothetical MFS-family transport protein												1764990	1766204	+	0	Inner membrane transport protein YdiM
NOT ECO	-2.67196	1.88272e-27	DOWN	0.933984	0.0105327					SL1344_1896	N643_08785		2013070	2013456	+			hypothetical protein	Hypothetical exported protein				1865708	1866061	+		hypothetical protein
NOT SBO	-1.63112	1.14465e-12	DOWN				1.34192	0.000433049	UP	SL1344_2256		E1A98_11690	2392442	2393464	+		sseL	Deubiquitinating protease ElaD	Type III secretion system effector protein, deubiquitinase												2375857	2377065	+	0	Deubiquitinating protease ElaD
NOT ECO	-1.01521	1.92796e-08	DOWN	1.67363	2.99957e-11	UP				SL1344_2309	N643_10405		2450865	2451818	-			Transketolase, C-terminal section (EC 2.2.1.1)	Hypothetical transketolase C-terminal section	GO:482|transketolase activity	2.2.1.1|Transketolase	3|Pentose phosphate pathway;71|Carbon fixation in photosynthetic organisms;151|Biosynthesis of ansamycins	2219123	2220076	-		Transketolase, C-terminal section (EC 2.2.1.1)	GO:482|transketolase activity	2.2.1.1|Transketolase	3|Pentose phosphate pathway;71|Carbon fixation in photosynthetic organisms;151|Biosynthesis of ansamycins
NOT ECO	-1.35068	4.0332e-10	DOWN	1.36383	2.14528e-09	UP				SL1344_2311	N643_10415		2452638	2454029	-			PTS system, IIC component, UlaA-type	Hypothetical membrane protein				2220896	2222287	-	ulaA	PTS system, IIC component, UlaA-type
NOT ECO	-1.34683	1.11966e-05	DOWN	1.2916	6.55734e-07	UP				SL1344_2312	N643_10420		2454050	2454322	-			PTS system, IIB component	Hypothetical sugar phosphotransferase component II B				2222308	2222580	-		PTS system, IIB component
NOT SBO	-2.24122	0.195243					1.43916	0.0333837	UP	SL1344_2383		E1A98_12380	2531046	2531204	-			XapX-like protein	Uncharacterized protein												2515539	2515697	-	0	XapX-like protein
NOT ECO	-1.88792	2.09234e-21	DOWN	0.700596	0.00104982					SL1344_2489	N643_11205		2658338	2659201	-			Putative polyferredoxin	Hypothetical polyferredoxin				2390659	2391522	-		Putative polyferredoxin
NOT ECO	-1.75635	1.40031e-24	DOWN	0.76321	6.08673e-07					SL1344_2490	N643_11210		2659201	2660010	-			Anaerobic dimethyl sulfoxide reductase chain C (EC 1.8.5.3), anchor subunit	Hypothetical anaerobic reductase component		1.8.5.3|Dimethylsulfoxide reductase		2391522	2392331	-		Anaerobic dimethyl sulfoxide reductase chain C (EC 1.8.5.3), anchor subunit		1.8.5.3|Dimethylsulfoxide reductase
NOT ECO	-1.65198	9.72021e-20	DOWN	0.756192	2.25765e-06					SL1344_2491	N643_11215		2660003	2660632	-			Anaerobic dimethyl sulfoxide reductase chain B (EC 1.8.5.3), iron-sulfur binding subunit	Hypothetical anaerobic reductase component		1.8.5.3|Dimethylsulfoxide reductase		2392324	2392953	-		Anaerobic dimethyl sulfoxide reductase chain B (EC 1.8.5.3), iron-sulfur binding subunit		1.8.5.3|Dimethylsulfoxide reductase
NOT ECO	-0.884231	1.19842e-10		1.25223	8.54708e-22	UP				SL1344_2492	N643_11220		2660629	2663007	-			Anaerobic dimethyl sulfoxide reductase chain A (EC 1.8.5.3), molybdopterin-binding domain	Dimethyl sulfoxide reductase		1.8.5.3|Dimethylsulfoxide reductase		2392950	2395355	-		Anaerobic dimethyl sulfoxide reductase chain A (EC 1.8.5.3), molybdopterin-binding domain		1.8.5.3|Dimethylsulfoxide reductase
NOT ECO	2.1424	4.09018e-21	UP	-1.3382	6.55032e-09	DOWN				SL1344_2770	N643_11765		2957166	2958143	+			Tripartite tricarboxylate transporter TctC family	Hypothetical exported protein				2528488	2529465	+		Tripartite tricarboxylate transporter TctC family
NOT ECO	2.02685	2.03876e-12	UP	-1.41339	6.74107e-07	DOWN				SL1344_2771	N643_11770		2958158	2958589	+			Tripartite tricarboxylate transporter TctB family	Hypothetical membrane protein				2529480	2529911	+		Tripartite tricarboxylate transporter TctB family
NOT ECO	1.73986	1.90984e-14	UP	-1.13645	7.14192e-09	DOWN				SL1344_2772	N643_11775		2958600	2960114	+			Tripartite tricarboxylate transporter TctA family	Hypothetical membrane protein				2529922	2531436	+		Tripartite tricarboxylate transporter TctA family
NOT ECO	1.33966	1.20565e-25	UP	-0.858777	1.49531e-07					SL1344_3126	N643_13695		3335027	3336670	-			Methyl-accepting chemotaxis sensor protein STM3152	Methyl-accepting chemotaxis protein				2925820	2927463	-		Methyl-accepting chemotaxis sensor protein STM3152
NOT SBO	0.733076	0.00040407					-1.31703	8.15687e-32	DOWN	SL1344_3297		E1A98_16370	3509597	3510229	+		yrbL	Uncharacterized protein YrbL	Uncharacterized protein												3341473	3342105	+	yrbL	Uncharacterized protein YrbL
NOT SBO	1.09901	0.00123278	UP				-0.603791	0.00147358		SL1344_3304		E1A98_16440	3522035	3523138	+		yhcG	Putative uncharacterized protein YhcG	Uncharacterized protein												3360848	3361975	+	0	Putative uncharacterized protein YhcG
NOT ECO	0.633368	0.0139001		-1.41809	2.76438e-13	DOWN				SL1344_3563	N643_15875		3791317	3792360	-			L-asparaginase (EC 3.5.1.1)	L-asparginase	GO:467|asparaginase activity	3.5.1.1|Asparaginase	25|Alanine, aspartate and glutamate metabolism;46|Cyanoamino acid metabolism;91|Nitrogen metabolism	3365467	3366510	-		L-asparaginase (EC 3.5.1.1)	GO:467|asparaginase activity	3.5.1.1|Asparaginase	25|Alanine, aspartate and glutamate metabolism;46|Cyanoamino acid metabolism;91|Nitrogen metabolism
NOT SBO	-0.856111	0.00109427					2.17764	8.35089e-07	UP	SL1344_4057		E1A98_20115	4343259	4343882	-		yijF	Uncharacterized protein YijF	Uncharacterized protein												4126630	4127247	-	0	Uncharacterized protein YijF
NOT SBO	1.00983	8.01178e-06	UP				-1.69224	1.45293e-13	DOWN	SL1344_4214		E1A98_20765	4538944	4539510	+	nrfB		Cytochrome c-type protein NrfB precursor	Penta-heme cytochrome c, subunit of nitrite reductase complex												4279157	4279723	+	0	Cytochrome c-type protein NrfB precursor
NOT SBO	-1.59418	2.60514e-19	DOWN				1.53236	1.41975e-12	UP	SL1344_4283		E1A98_21220	4609433	4609747	+		yjeO	Inner membrane protein YjeO	Exported protein												4375505	4375819	+	0	Inner membrane protein YjeO
NOT SBO	-0.890972	1.27778e-05					1.0603	7.96645e-05	UP	SL1344_4517		E1A98_22415	4866984	4868333	+	creD		Inner membrane protein CreD	Inner membrane protein												4621383	4622735	+	creD	Inner membrane protein CreD
NOT STM				-0.754414	6.86137e-06		1.50456	4.0231e-19	UP		N643_06485	E1A98_07835											1394575	1396029	+		Altronate oxidoreductase (EC 1.1.1.58)	GO:926|tagaturonate reductase activity	1.1.1.58|Tagaturonate reductase	4|Pentose and glucuronate interconversions	1603148	1604599	-	0	Altronate oxidoreductase (EC 1.1.1.58)
NOT STM				-0.763556	0.00029664		1.05467	2.7026e-07	UP		N643_13040	E1A98_14955											2792794	2794938	+		Methylmalonyl-CoA mutase (EC 5.4.99.2)	GO:4494|methylmalonyl-CoA mutase activity	5.4.99.2|Methylmalonyl-CoA mutase	28|Valine, leucine and isoleucine degradation;63|Glyoxylate and dicarboxylate metabolism;64|Propanoate metabolism;72|Reductive carboxylate cycle (CO2 fixation)	3053871	3056015	+	0	Methylmalonyl-CoA mutase (EC 5.4.99.2)
NOT STM				1.21538	2.6025e-09	UP	-0.93143	2.24627e-05			N643_13615	E1A98_01380											2910045	2911595	-		Xylan 1,4-beta-xylosidase (EC 3.2.1.37)	GO:944|xylan 1,4-beta-xylosidase activity	3.2.1.37|Xylan 1,4-beta-xylosidase	5|Starch and sucrose metabolism;52|Amino sugar and nucleotide sugar metabolism	283505	285115	+	0	Xylan 1,4-beta-xylosidase (EC 3.2.1.37)
