# Supplementary material for: The ancestral stringent response potentiator, DksA has been adapted throughout Salmonella evolution to orchestrate the expression of metabolic, motility, and virulence pathways
Source: Gut Microbes. 2021 Dec 20;14(1):1997294. doi: 10.1080/19490976.2021.1997294 (PMC8726615; doi:10.1080/19490976.2021.1997294)
Supplement: Supplemental Material [file KGMI_A_1997294_SM5644.zip › Supplementary information/Table S2 Core genes regulated by DksA .xlsx]

## Sheet: Table S2A
Table S2A: 2794 core genes among S. Typhimurium, S. bongori and E. coli
STM	STM	STM	SBO	SBO		ECO	ECO	STM	SBO	ECO	ALL	STM	STM	STM	STM	STM	STM	STM	STM	SBO	SBO	ECO	ECO
STM gene number	log2FC	adjP	log2FC	adjP		log2FC	adjP	direction of regulation in dskA mutant	direction of regulation in dskA mutant	direction of regulation in dskA mutant	direction of regulation in dskA mutant	Gene name	Alternate names	Alternate names	DskA binding site in or adjacent the gene	start	Function	GO term	Pathway	gene #	start	gene #	start
SL1344_0002	-0.55228	0.000124734	-0.105069	0.624674		-3.09367	4.90342e-121			DOWN		thrA			DskA binding site	337	Aspartokinase (EC 2.7.2.4) / Homoserine dehydrogenase (EC 1.1.1.3)	GO:0004072|aspartate kinase activity;GO:0004412|homoserine dehydrogenase activity	00260|Glycine, serine and threonine metabolism;00260|Glycine, serine and threonine metabolism;00270|Cysteine and methionine metabolism;00270|Cysteine and methionine metabolism;00300|Lysine biosynthesis;00300|Lysine biosynthesis	N643_00005	148	E1A98_00010	337
SL1344_0003	-0.744963	5.49267e-07	0.0926807	0.590952		-2.56834	1.27798e-78			DOWN		thrB				2804	Homoserine kinase (EC 2.7.1.39)	GO:0004413|homoserine kinase activity	00260|Glycine, serine and threonine metabolism	N643_00010	2612	E1A98_00015	2801
SL1344_0004	-0.581662	0.000172371	-0.30378	0.082966		-2.73499	1.17493e-95			DOWN		thrC				3734	Threonine synthase (EC 4.2.3.1)	GO:0004795|threonine synthase activity	00260|Glycine, serine and threonine metabolism;00750|Vitamin B6 metabolism	N643_00015	3545	E1A98_00020	3734
SL1344_0005	0.272949	0.114593	0.505554	0.00932762		0.209249	0.207734					yaaA				5114	UPF0246 protein YaaA			N643_00020	4922	E1A98_00030	5683
SL1344_0006	-0.224091	0.221941	-0.0591922	0.780153		-0.290553	0.0530365					yaaJ				5966	Putative alanine/glycine transport protein			N643_00025	5774	E1A98_00035	6529
SL1344_0007	-0.520849	0.0182904	-0.743176	8.97498e-06		-0.411472	0.000517933					talB			DskA binding site	7665	Transaldolase (EC 2.2.1.2)	GO:0004801|transaldolase activity	00030|Pentose phosphate pathway	N643_00030	7473	E1A98_00040	8238
SL1344_0008	-0.302745	0.0574161	0.388807	0.300448		-1.60543	4.1191e-34			DOWN		mog				8729	Molybdopterin adenylyltransferase (EC 2.7.7.75)	GO:0061598|molybdopterin adenylyltransferase activity		N643_00035	8537	E1A98_00045	9306
SL1344_0009	2.98785	7.96362e-52	3.08962	3.19849e-43		0.266182	0.156038	UP	UP				satP	yaaH		9376	Succinate-acetate/proton symporter SatP			N643_00040	9332	E1A98_00050	9928
SL1344_0010	-0.101683	0.856595	0.110077	0.767793		0.401792	0.151949						msyB	htgA		10092	UPF0174 protein YaaW			N643_00045	10047	E1A98_00055	10643
SL1344_0011	-0.132623	0.80565	0.613908	0.232472		-0.063529	0.941799					yaaI				10841	UPF0412 protein YaaI			N643_00050	10795	E1A98_00060	11382
SL1344_0012	0.330407	0.0507108	0.473894	0.0472042		0.368191	0.142142					dnaK			DskA binding site	11593	Chaperone protein DnaK			N643_00055	11548	E1A98_00065	12163
SL1344_0013	-0.0675304	0.762099	0.756945	2.34971e-08		0.675509	0.000518544					dnaJ				13595	Chaperone protein DnaJ	GO:0006457|protein folding;GO:0031072|heat shock protein binding;GO:0051082|unfolded protein binding		N643_00060	13550	E1A98_00070	14168
SL1344_0022	-0.262883	0.667096	-0.0642226	0.863473		0.50289	0.615427					bcfB				25112	Fimbrial chaperone BcfB			N643_00105	25107	E1A98_04785	994951
SL1344_0025	-0.228398	0.653649	-0.396762	0.352561		0.359258	0.371975					bcfE				29463	Fimbrial subunit BcfE			N643_00120	29431	E1A98_04800	999350
SL1344_0026	0.0622133	0.898655	-0.275579	0.46929		0.906418	0.0129932					bcfF			DskA binding site	29994	Fimbrial subunit BcfF			N643_00125	29989	E1A98_04805	999852
SL1344_0036	-0.0374062	0.895156	-0.345975	0.216277		0.0694867	0.714315									40131	Arylsulfatase (EC 3.1.6.1)	GO:0004065|arylsulfatase activity	00140|C21-Steroid hormone metabolism;00600|Sphingolipid metabolism	N643_00165	35738	E1A98_07720	1574761
SL1344_0040	-0.477954	0.0236944	-0.00476936	0.99045		-1.08099	1.60934e-13			DOWN		nhaA			DskA binding site	46190	Na+/H+ antiporter NhaA type			N643_00185	41804	E1A98_00085	17489
SL1344_0041	-0.671282	0.00395825	-0.115182	0.658263		1.04487	3.04895e-14			UP		nhaR				47418	Transcriptional activator NhaR			N643_00190	43032	E1A98_00090	18721
SL1344_0044	1.42296	0.0136465	0.327108	0.425115		0.211665	0.426864	UP					rpsT			52280	SSU ribosomal protein S20p	GO:0003723|RNA binding;GO:0003735|structural constituent of ribosome;GO:0005622|intracellular;GO:0005840|ribosome;GO:0006412|translation		N643_00195	44148	E1A98_00100	20815
SL1344_0045	-1.18682	0.0144712	-0.853629	0.0237467		-0.706505	0.0605445	DOWN				yaay			DskA binding site	52718	Uncharacterized protein YaaY			N643_00200	44514	E1A98_00105	21181
SL1344_0046	1.14387	8.64601e-14	0.795733	0.00138003		0.0501337	0.736388	UP				ribF			DskA binding site	52923	FMN adenylyltransferase (EC 2.7.7.2) / Riboflavin kinase (EC 2.7.1.26)	GO:0003919|FMN adenylyltransferase activity;GO:0008531|riboflavin kinase activity	00740|Riboflavin metabolism	N643_00205	44893	E1A98_00110	21407
SL1344_0047	0.330804	0.0240506	0.0116635	0.95592		-0.411967	0.00167781					ileS			DskA binding site	53819	Isoleucyl-tRNA synthetase (EC 6.1.1.5)	GO:0004822|isoleucine-tRNA ligase activity	00970|Aminoacyl-tRNA biosynthesis	N643_00210	45711	E1A98_00115	22391
SL1344_0048	-0.158378	0.290005	-0.225556	0.144869		-0.268273	0.0759584					lspA				56689	Lipoprotein signal peptidase (EC 3.4.23.36)			N643_00215	48545	E1A98_00120	25207
SL1344_0049	-0.222625	0.272631	0.249428	0.427827		-0.188992	0.309879						fkpB			57344	FKBP-type peptidyl-prolyl cis-trans isomerase SlpA (EC 5.2.1.8)			N643_00220	49201	E1A98_00125	25826
SL1344_0050	-0.150935	0.442018	-0.107375	0.573958		-0.171221	0.233196						lytB	ispH		57796	4-hydroxy-3-methylbut-2-enyl diphosphate reductase (EC 1.17.7.4)			N643_00225	49652	E1A98_00130	26277
SL1344_0065	-1.02292	1.1354e-05	-0.288088	0.53857		-0.280382	0.0752361	DOWN				dapB				74020	4-hydroxy-tetrahydrodipicolinate reductase (EC 1.17.1.8)	GO:0008839|4-hydroxy-tetrahydrodipicolinate reductase		N643_00230	50999	E1A98_00140	28374
SL1344_0067	1.28976	2.86533e-10	0.947455	9.77642e-05		-0.86246	0.000212387	UP				carA				75988	Carbamoyl-phosphate synthase small chain (EC 6.3.5.5)	GO:0004088|carbamoyl-phosphate synthase (glutamine-hydrolyzing) activity	00240|Pyrimidine metabolism;00250|Alanine, aspartate and glutamate metabolism	N643_00245	54186	E1A98_00145	29651
SL1344_0068	0.822932	8.32985e-07	0.695887	1.38784e-06		-0.822546	1.18528e-07					carB				77050	Carbamoyl-phosphate synthase large chain (EC 6.3.5.5)	GO:0004088|carbamoyl-phosphate synthase (glutamine-hydrolyzing) activity	00240|Pyrimidine metabolism;00250|Alanine, aspartate and glutamate metabolism	N643_00250	55353	E1A98_00150	30817
SL1344_0069	-1.53674	1.09251e-26	-1.03513	4.61709e-14		-1.31464	8.51404e-11	DOWN	DOWN	DOWN	ALL DOWN	caiF				80551	Transcriptional activatory protein CaiF			N643_00255	58853	E1A98_00155	34300
SL1344_0070	-0.35942	0.420934	-0.199307	0.54614		0.179688	0.468823					caiE				81023	Carnitine operon protein CaiE			N643_00260	59325	E1A98_00160	34781
SL1344_0071	-0.278835	0.470212	-0.129079	0.636085		0.556785	0.383279					caiD			DskA binding site	81728	Carnitinyl-CoA dehydratase (EC 4.2.1.149)			N643_00265	60020	E1A98_00165	35377
SL1344_0072	0.265913	0.375663	0.0343769	0.902063		-0.0271062	0.916934					caiC				82567	Crotonobetaine--CoA ligase @ Carnitine--CoA ligase			N643_00270	60859	E1A98_00170	36271
SL1344_0073	-1.30171	2.71965e-12	-0.603485	0.00139122		-0.15919	0.605405	DOWN				caiB				84504	Crotonobetainyl-CoA:carnitine CoA-transferase (EC 2.8.3.21)			N643_00275	62475	E1A98_00175	37898
SL1344_0074	-0.700166	0.00207263	-0.667132	0.000359925		-0.34968	0.0519096					caiA			DskA binding site	85512	Crotonobetainyl-CoA dehydrogenase (EC 1.3.99.-)		00071|Fatty acid metabolism;00280|Valine, leucine and isoleucine degradation;00281|Geraniol degradation;00362|Benzoate degradation via hydroxylation;00626|Naphthalene and anthracene degradation;00930|Caprolactam degradation	N643_00280	63804	E1A98_00180	39244
SL1344_0075	0.940294	0.00931955	0.564032	0.0458256		1.08176	0.000113031			UP		caiT				86689	L-carnitine/gamma-butyrobetaine antiporter			N643_00285	64981	E1A98_00185	40417
SL1344_0076	1.01467	0.00199971	0.213485	0.394707		0.694227	0.0483936	UP					fixA			88687	Electron transfer flavoprotein, beta subunit ecFixA			N643_00290	66979	E1A98_00190	42403
SL1344_0077	0.338527	0.370439	-0.212254	0.451406		1.5847	7.56147e-05			UP		fixB				89473	Electron transfer flavoprotein, alpha subunit ecFixB			N643_00295	67765	E1A98_00195	43188
SL1344_0078	-0.0659906	0.873797	-0.215671	0.571032		2.96937	3.4249e-16			UP		fixC			DskA binding site	90464	Electron transfer flavoprotein-quinone oxidoreductase ecFixC			N643_00300	68756	E1A98_00200	44180
SL1344_0079	0.550772	0.169012	0.665789	0.0370236		2.31989	0.000101479			UP		fixX			DskA binding site	91747	Ferredoxin-like protein ecFixX			N643_00305	70039	E1A98_00205	45463
SL1344_0080	0.908744	0.000124514	-0.65462	0.173064		1.81105	1.4475e-11			UP		yaaU			DskA binding site	92115	Putative metabolite transport protein YaaU			N643_00315	70474	E1A98_00210	45807
SL1344_0086	-0.0930942	0.835326	-0.0159404	0.977014		0.569862	0.000600256						kefF	yabF		98258	Glutathione-regulated potassium-efflux system ancillary protein KefF			N643_00345	76872	E1A98_00215	47246
SL1344_0087	-0.186497	0.482117	0.939531	0.215219		0.73164	8.37589e-08					kefC			DskA binding site	98781	Glutathione-regulated potassium-efflux system protein KefC			N643_00350	77395	E1A98_00220	47769
SL1344_0088	2.5199	4.18711e-54	1.73719	7.73556e-23		-0.227269	0.128066	UP	UP			folA			DskA binding site	100842	Dihydrofolate reductase (EC 1.5.1.3)	GO:0004146|dihydrofolate reductase activity	00670|One carbon pool by folate;00790|Folate biosynthesis	N643_00355	79455	E1A98_00225	49712
SL1344_0089	-0.470971	0.000543429	-0.557785	0.00703744		0.0892293	0.593716					apaH			DskA binding site	101427	Bis(5'-nucleosyl)-tetraphosphatase, symmetrical (EC 3.6.1.41)	GO:0016787|hydrolase activity	00230|Purine metabolism	N643_00360	80042	E1A98_00230	50380
SL1344_0090	-0.398815	0.030599	-0.00121869	0.995845		-0.0859795	0.621103					apaG				102286	ApaG protein			N643_00365	80901	E1A98_00235	51229
SL1344_0091	-0.190038	0.22951	-0.159327	0.381413		-0.155999	0.324393					ksgA			DskA binding site	102666	SSU rRNA (adenine(1518)-N(6)/adenine(1519)-N(6))-dimethyltransferase (EC 2.1.1.182)			N643_00370	81281	E1A98_00240	51609
SL1344_0092	-0.227982	0.26365	-0.479737	0.000988464		-0.143591	0.318917						pdxA	pdxAa		103484	4-hydroxythreonine-4-phosphate dehydrogenase (EC 1.1.1.262)	GO:0050570|4-hydroxythreonine-4-phosphate dehydrogenase activity	00750|Vitamin B6 metabolism	N643_00375	82099	E1A98_00245	52427
SL1344_0093	-0.157838	0.304453	-0.340325	0.0166195		-0.646504	3.68882e-07					surA			DskA binding site	104473	Periplasmic chaperone and peptidyl-prolyl cis-trans isomerase of outer membrane proteins SurA (EC 5.2.1.8)	GO:0003755|peptidyl-prolyl cis-trans isomerase activity		N643_00380	83088	E1A98_00250	53416
SL1344_0094	0.069993	0.681548	-0.106146	0.48535		-0.929112	1.13013e-16					imp			DskA binding site	105813	LPS-assembly protein LptD @ Organic solvent tolerance protein precursor			N643_00385	84428	E1A98_00255	54755
SL1344_0095	-0.101198	0.707747	-0.034816	0.926289		-0.466303	0.000439829					djlA				108427	DnaJ-like protein DjlA	GO:0031072|heat shock protein binding		N643_00390	87042	E1A98_00260	57364
SL1344_0096	0.811692	1.21703e-07	0.0154363	0.945918		0.185423	0.343636					rluA			DskA binding site	109334	LSU rRNA pseudouridine(746) synthase (EC 5.4.99.29) @ tRNA pseudouridine(32) synthase (EC 5.4.99.28)			N643_00395	87942	E1A98_00280	59687
SL1344_0097	0.97866	6.86911e-13	0.326691	0.0592569		0.614267	0.00013156						hepA			110005	RNA polymerase associated protein RapA			N643_00400	88613	E1A98_00285	60358
SL1344_0098	0.163925	0.429619	-0.629038	0.000446352		0.0191026	0.904987					polB				113085	DNA polymerase II (EC 2.7.7.7)	GO:0003887|DNA-directed DNA polymerase activity	00230|Purine metabolism;00240|Pyrimidine metabolism	N643_00405	91714	E1A98_00290	63429
SL1344_0101	0.426474	0.197797	-0.196659	0.502503		4.76947	8.26992e-81			UP		araD				117244	L-ribulose-5-phosphate 4-epimerase (EC 5.1.3.4)	GO:0008742|L-ribulose-phosphate 4-epimerase activity	00040|Pentose and glucuronate interconversions;00053|Ascorbate and aldarate metabolism	N643_00415	95146	E1A98_00295	65855
SL1344_0104	0.179653	0.294329	-0.0412844	0.887635		-0.481888	0.00223465					araC				121643	Arabinose operon regulatory protein AraC			N643_00430	99545	E1A98_00300	66865
SL1344_0105	0.844829	1.83032e-07	0.330403	0.0587705		0.561823	0.000891845						yabI			122607	DedA family inner membrane protein YabI			N643_00435	100509	E1A98_00305	67838
SL1344_0106	0.274797	0.203122	-0.70383	0.000485078		0.852876	0.0039969						yabJ	thiQ		123413	Thiamin ABC transporter, ATPase component			N643_00440	101315	E1A98_00310	68716
SL1344_0107	0.787228	1.19771e-05	-0.268613	0.181318		0.737069	0.000994306						yabK	thiP		124104	Thiamin ABC transporter, transmembrane component	GO:0005215|transporter activity;GO:0006810|transport;GO:0016020|membrane		N643_00445	102006	E1A98_00315	69398
SL1344_0108	1.39169	2.63592e-15	0.170329	0.380134		0.434886	0.0160447	UP				tbpA			DskA binding site	125690	Thiamin ABC transporter, substrate-binding component			N643_00450	103592	E1A98_00320	70984
SL1344_0109	-0.336815	0.0699681	-0.378978	0.0391632		-0.689855	3.68892e-06					yabN				126851	SgrR, sugar-phosphate stress, transcriptional activator of SgrS small RNA			N643_00455	104741	E1A98_00325	72131
SL1344_0110	-0.376523	0.168125	-0.702991	1.59102e-06		-1.03645	1.38271e-11			DOWN		leuD				129060	3-isopropylmalate dehydratase small subunit (EC 4.2.1.33)	GO:0003861|3-isopropylmalate dehydratase activity	00290|Valine, leucine and isoleucine biosynthesis	N643_00470	108003	E1A98_00340	75335
SL1344_0111	-0.325312	0.270144	-0.182171	0.367225		-0.897981	3.52459e-07					leuC				129676	3-isopropylmalate dehydratase large subunit (EC 4.2.1.33)	GO:0003861|3-isopropylmalate dehydratase activity	00290|Valine, leucine and isoleucine biosynthesis	N643_00475	108620	E1A98_00345	75951
SL1344_0112	-0.423492	0.0790183	0.102088	0.618145		-0.51407	0.0223872					leuB				131079	3-isopropylmalate dehydrogenase (EC 1.1.1.85)	GO:0003862|3-isopropylmalate dehydrogenase activity	00290|Valine, leucine and isoleucine biosynthesis	N643_00480	110023	E1A98_00350	77354
SL1344_0113	-0.629697	0.0173414	-0.140888	0.684447		-0.126668	0.634612					leuA				132170	2-isopropylmalate synthase (EC 2.3.3.13)	GO:0003852|2-isopropylmalate synthase activity	00290|Valine, leucine and isoleucine biosynthesis;00620|Pyruvate metabolism	N643_00485	111114	E1A98_00355	78445
SL1344_0115	-0.720631	0.327062	0.0341848	0.904059		-0.657739	0.0120897					leuO				134572	LysR family transcriptional activator LeuO			N643_00490	113517	E1A98_00365	80855
SL1344_0116	0.0994051	0.699079	-0.361602	0.0783694		0.493384	0.0185562					ilvI				135862	Acetolactate synthase large subunit (EC 2.2.1.6)	GO:0003984|acetolactate synthase activity	00290|Valine, leucine and isoleucine biosynthesis;00650|Butanoate metabolism;00660|C5-Branched dibasic acid metabolism;00770|Pantothenate and CoA biosynthesis	N643_00495	114807	E1A98_00375	82117
SL1344_0117	0.0277523	0.938088	-0.534427	0.0632024		0.0322228	0.94886					ilvH				137562	Acetolactate synthase small subunit (EC 2.2.1.6)	GO:0003984|acetolactate synthase activity	00290|Valine, leucine and isoleucine biosynthesis;00650|Butanoate metabolism;00660|C5-Branched dibasic acid metabolism;00770|Pantothenate and CoA biosynthesis	N643_00500	116510	E1A98_00380	83814
SL1344_0118	-0.227057	0.187167	-0.730807	4.75172e-06		-0.861905	9.96292e-12					fruR				138340	Fructose repressor FruR, LacI family			N643_00505	117289	E1A98_00390	84515
SL1344_0119	-0.290326	0.152571	0.69889	0.0437836		-1.00954	2.55581e-14			DOWN		mraZ				139950	Transcriptional regulator MraZ			N643_00510	118899	E1A98_00395	86121
SL1344_0120	-0.724526	8.38419e-07	-0.234599	0.12037		-0.763416	3.70845e-12					mraW			DskA binding site	140410	16S rRNA (cytosine(1402)-N(4))-methyltransferase (EC 2.1.1.199)			N643_00515	119359	E1A98_00400	86581
SL1344_0121	-0.77156	5.41601e-08	-0.369203	0.0450524		-0.59782	2.34452e-05					ftsL				141471	Cell division protein FtsL			N643_00520	120453	E1A98_00405	87519
SL1344_0122	-0.709793	0.00974776	-0.025861	0.923639		-0.681558	1.54727e-08					ftsI			DskA binding site	141729	Cell division protein FtsI [Peptidoglycan synthetase] (EC 2.4.1.129)		00550|Peptidoglycan biosynthesis	N643_00525	120678	E1A98_00410	87900
SL1344_0123	-0.821988	2.51293e-07	-0.276358	0.262584		-0.988842	3.50199e-15					murE			DskA binding site	143554	UDP-N-acetylmuramoyl-dipeptide--2,6-diaminopimelate ligase (EC 6.3.2.13)	GO:0008765|UDP-N-acetylmuramoylalanyl-D-glutamate-2,6-diaminopimelate ligase activity	00300|Lysine biosynthesis;00550|Peptidoglycan biosynthesis	N643_00530	122431	E1A98_00415	89653
SL1344_0124	-0.75457	3.52797e-09	-0.486997	0.000172105		-0.900489	3.14231e-12					murF			DskA binding site	144966	UDP-N-acetylmuramoyl-tripeptide--D-alanyl-D-alanine ligase (EC 6.3.2.10)	GO:0047480|UDP-N-acetylmuramoyl-tripeptide-D-alanyl-D-alanine ligase activity	00300|Lysine biosynthesis;00550|Peptidoglycan biosynthesis	N643_00535	123915	E1A98_00420	91137
SL1344_0125	-0.694319	2.64089e-08	-0.43267	0.0200729		-0.644567	3.05445e-05					mraY				146318	Phospho-N-acetylmuramoyl-pentapeptide-transferase (EC 2.7.8.13)	GO:0008963|phospho-N-acetylmuramoyl-pentapeptide-transferase activity	00550|Peptidoglycan biosynthesis	N643_00540	125267	E1A98_00425	92489
SL1344_0126	-0.812248	1.50146e-11	-0.585374	3.33389e-06		-0.753697	5.49827e-09					murD			DskA binding site	147403	UDP-N-acetylmuramoyl-L-alanine--D-glutamate ligase (EC 6.3.2.9)	GO:0008764|UDP-N-acetylmuramoylalanine-D-glutamate ligase activity	00471|D-Glutamine and D-glutamate metabolism;00550|Peptidoglycan biosynthesis	N643_00545	126352	E1A98_00430	93574
SL1344_0127	-0.730133	1.19145e-05	-0.434261	0.00187465		-0.571542	4.1785e-05					ftsW				148719	Peptidoglycan glycosyltransferase FtsW (EC 2.4.1.129)	GO:0008955|peptidoglycan glycosyltransferase activity	00550|Peptidoglycan biosynthesis	N643_00550	127668	E1A98_00435	94890
SL1344_0128	-0.761225	3.57865e-07	-0.262165	0.0784371		-0.489527	0.000234025					murG				149960	UDP-N-acetylglucosamine--N-acetylmuramyl-(pentapeptide) pyrophosphoryl-undecaprenol N-acetylglucosamine transferase (EC 2.4.1.227)	GO:0050511|undecaprenyldiphospho-muramoylpentapeptide beta-N-acetylglucosaminyltransferase activity	00550|Peptidoglycan biosynthesis	N643_00555	128909	E1A98_00440	96131
SL1344_0129	-0.763677	2.0039e-10	-0.575449	8.75624e-05		-0.73637	1.72482e-08					murC				151146	UDP-N-acetylmuramate--L-alanine ligase (EC 6.3.2.8)	GO:0008763|UDP-N-acetylmuramate-L-alanine ligase activity	00471|D-Glutamine and D-glutamate metabolism;00550|Peptidoglycan biosynthesis	N643_00560	130095	E1A98_00445	97252
SL1344_0130	-0.422665	0.0056054	0.076558	0.713634		-0.347507	0.00771979						ddl	ddlB		152614	D-alanine--D-alanine ligase (EC 6.3.2.4)	GO:0008716|D-alanine-D-alanine ligase activity	00473|D-Alanine metabolism;00550|Peptidoglycan biosynthesis	N643_00565	131563	E1A98_00450	98720
SL1344_0131	-0.748087	4.28435e-05	0.164805	0.568426		-0.0872359	0.586728					ftsQ			DskA binding site	153536	Cell division protein FtsQ			N643_00570	132485	E1A98_00455	99642
SL1344_0132	-0.672907	7.53453e-06	-0.391102	0.0212083		-0.596412	8.73884e-05					ftsA			DskA binding site	154363	Cell division protein FtsA			N643_00575	133312	E1A98_00460	100469
SL1344_0133	-0.504769	0.00810119	-0.486617	0.00214872		-0.841109	5.67352e-10					ftsZ				155686	Cell division protein FtsZ			N643_00580	134636	E1A98_00465	101792
SL1344_0134	-0.388688	0.0161197	-0.485707	0.0201319		-0.53686	0.000436095					lpxC			DskA binding site	156938	UDP-3-O-[3-hydroxymyristoyl] N-acetylglucosamine deacetylase (EC 3.5.1.108)		00540|Lipopolysaccharide biosynthesis	N643_00585	135888	E1A98_00470	103044
SL1344_0135	0.575226	0.00144676	-0.0185335	0.945918		0.739664	2.1138e-07						secM	yacA		158134	Secretion monitor SecM			N643_00590	137083	E1A98_00475	104117
SL1344_0136	0.34951	0.0360978	-0.197551	0.304126		0.235868	0.0410429					secA			DskA binding site	158693	Protein translocase subunit SecA			N643_00595	137650	E1A98_00480	104766
SL1344_0137	0.711443	0.0262646	0.648258	0.155615		0.267918	0.450513					mutT			DskA binding site	161550	Mutator MutT protein (7,8-dihydro-8-oxoguanine-triphosphatase) (EC 3.6.1.-)	GO:0004787|thiamine-pyrophosphatase activity;GO:0004787|8-oxo-7,8-dihydroguanosine triphosphate pyrophosphatase activity;GO:0004787|UDP-2,3-diacylglucosamine hydrolase activity;GO:0004787|bis(5'-nucleosyl)-tetraphosphatase activity;GO:0004787|dATP pyrophosphohydrolase activity;GO:0004787|pyrophosphatase activity;GO:0004787|dihydroneopterin monophosphate phosphatase activity;GO:0004787|dihydroneop…	00230|Purine metabolism;00790|Folate biosynthesis	N643_00600	140423	E1A98_00485	107531
SL1344_0138	0.37745	0.0289035	0.224168	0.256118		0.205249	0.243897						yacG			162267	DNA gyrase inhibitor YacG			N643_00615	142862	E1A98_00490	108136
SL1344_0139	0.397582	0.00596116	0.317562	0.196866		0.0151075	0.928119						yacF	zapD		162468	Cell division protein ZapD			N643_00620	143063	E1A98_00495	108343
SL1344_0140	0.441888	0.00931019	0.262466	0.234245		0.160914	0.316727						coaE			163211	Dephospho-CoA kinase (EC 2.7.1.24)	GO:0004140|dephospho-CoA kinase activity	00770|Pantothenate and CoA biosynthesis	N643_00625	143806	E1A98_00500	109086
SL1344_0141	0.745586	6.15477e-08	0.385503	0.0250863		0.820074	2.79085e-09					guaC				164057	GMP reductase (EC 1.7.1.7)	GO:0003920|GMP reductase activity	00230|Purine metabolism	N643_00630	144652	E1A98_00505	109931
SL1344_0142	-0.233917	0.538142	0.401061	0.170513		1.64895	9.8951e-17			UP			hofC	pilC		165131	Type IV fimbrial assembly protein PilC			N643_00635	145726	E1A98_00510	111009
SL1344_0143	-0.222381	0.648533	0.308701	0.53425		0.279765	0.232771						pilB	hofB		166323	Type IV fimbrial assembly, ATPase PilB			N643_00640	146918	E1A98_00515	112201
SL1344_0144	0.177022	0.864777	1.2972	0.0213951		1.18429	0.0291987		UP	UP			ppdD	pilA		167718	Type IV pilin PilA	GO:0007155|cell adhesion;GO:0009289|fimbrium		N643_00645	148313	E1A98_00520	113596
SL1344_0145	0.439529	0.0350997	0.636722	0.00210554		-0.530844	7.59013e-05					nadC				168377	Quinolinate phosphoribosyltransferase [decarboxylating] (EC 2.4.2.19)	GO:0004514|nicotinate-nucleotide diphosphorylase (carboxylating) activity	00760|Nicotinate and nicotinamide metabolism	N643_00650	148972	E1A98_00525	114239
SL1344_0146	-0.501194	0.0030041	-0.410559	0.0149284		-0.843531	3.09182e-09					ampD				169358	1,6-anhydro-N-acetylmuramyl-L-alanine amidase			N643_00655	149953	E1A98_00530	115220
SL1344_0147	-0.580287	0.00127068	-0.479696	0.00165374		-0.367029	0.0351622					ampE				169918	AmpE protein			N643_00660	150513	E1A98_00535	115768
SL1344_0150	0.575041	0.000286596	-0.531873	0.00117891		0.76137	5.22105e-08					aroP			DskA binding site	173384	Aromatic amino acid transport protein AroP			N643_00675	153990	E1A98_00540	116665
SL1344_0151	2.03392	3.8204e-26	0.0144729	0.966714		1.93527	2.41819e-34	UP		UP		pdhR				175320	Transcriptional repressor for pyruvate dehydrogenase complex	GO:0003700|transcription factor activity;GO:0005622|intracellular		N643_00700	159082	E1A98_00545	118579
SL1344_0152	1.49913	8.57315e-13	-0.353989	0.219505		1.06493	4.35107e-17	UP		UP		aceE				176244	Pyruvate dehydrogenase E1 component (EC 1.2.4.1)	GO:0004739|pyruvate dehydrogenase (acetyl-transferring) activity	00010|Glycolysis / Gluconeogenesis;00020|Citrate cycle (TCA cycle);00620|Pyruvate metabolism;00650|Butanoate metabolism	N643_00705	160006	E1A98_00550	119504
SL1344_0153	1.24458	2.10086e-08	-0.571715	0.0144291		0.981418	4.45048e-11	UP				aceF			DskA binding site	178922	Dihydrolipoamide acetyltransferase component of pyruvate dehydrogenase complex (EC 2.3.1.12)	GO:0004742|dihydrolipoyllysine-residue acetyltransferase activity	00010|Glycolysis / Gluconeogenesis;00020|Citrate cycle (TCA cycle);00620|Pyruvate metabolism	N643_00710	162684	E1A98_00555	122182
SL1344_0154	0.618591	0.00324931	-0.506627	0.0330631		0.0515617	0.776989					lpdA				181011	Dihydrolipoamide dehydrogenase of pyruvate dehydrogenase complex (EC 1.8.1.4) @ Dihydrolipoamide dehydrogenase (EC 1.8.1.4)	GO:0004148|dihydrolipoyl dehydrogenase activity	00010|Glycolysis / Gluconeogenesis;00020|Citrate cycle (TCA cycle);00260|Glycine, serine and threonine metabolism;00280|Valine, leucine and isoleucine degradation;00620|Pyruvate metabolism	N643_00715	164775	E1A98_00560	124366
SL1344_0154_2	1.16475	8.80513e-09	0.795456	0.000644047		-0.119943	0.605913	UP					yacH	N643_00730		184607	Uncharacterized protein YacH			N643_00730	167657	E1A98_00565	125894
SL1344_0159	-0.439904	0.0322732	-0.545312	0.0210791		-0.498023	0.000766526					acnB				185853	Aconitate hydratase 2 (EC 4.2.1.3) @ 2-methylisocitrate dehydratase (EC 4.2.1.99)	GO:0003994|aconitate hydratase activity;GO:0047456|2-methylisocitrate dehydratase activity	00020|Citrate cycle (TCA cycle);00630|Glyoxylate and dicarboxylate metabolism;00640|Propanoate metabolism;00720|Reductive carboxylate cycle (CO2 fixation)	N643_00735	169641	E1A98_00570	128102
SL1344_0161	-0.814078	0.000384287	0.17758	0.844111		-1.35639	2.11794e-08			DOWN		yacL				189599	UPF0231 protein YacL			N643_00740	172287	E1A98_00575	130875
SL1344_0166	1.16206	3.31933e-09	0.344821	0.0942928		-0.973161	9.42354e-10	UP					speD			194197	S-adenosylmethionine decarboxylase proenzyme (EC 4.1.1.50), prokaryotic class 1A		00270|Cysteine and methionine metabolism;00330|Arginine and proline metabolism	N643_00750	173590	E1A98_00580	131275
SL1344_0167	1.22813	1.83763e-15	0.193854	0.388443		-0.736617	5.5433e-07	UP				speE				195012	Spermidine synthase (EC 2.5.1.16)	GO:0004766|spermidine synthase activity	00270|Cysteine and methionine metabolism;00330|Arginine and proline metabolism;00410|beta-Alanine metabolism;00480|Glutathione metabolism	N643_00755	174405	E1A98_00585	132085
SL1344_0168	0.68502	0.000109219	1.49357	8.54837e-16		0.889559	1.49694e-06		UP			yacC				195979	Predicted chaperone lipoprotein YacC, potentially involved in protein secretion			N643_00760	175498	E1A98_00590	133057
SL1344_0169	0.470345	0.00485481	0.22943	0.190552		0.543704	0.0146339						cueO	yacK		196528	Blue copper oxidase CueO precursor			N643_00765	176048	E1A98_00595	133570
SL1344_0170	0.85546	1.34578e-08	0.806353	1.77939e-07		-0.358241	0.0445944					gcd				198216	Glucose dehydrogenase, PQQ-dependent (EC 1.1.5.2)	GO:0008876|quinoprotein glucose dehydrogenase activity	00030|Pentose phosphate pathway	N643_00770	177736	E1A98_00600	135322
SL1344_0171	1.53897	5.54273e-19	0.994151	3.74411e-09		0.00183327	0.992888	UP				hpt				200812	Hypoxanthine-guanine phosphoribosyltransferase (EC 2.4.2.8)	GO:0004422|hypoxanthine phosphoribosyltransferase activity	00230|Purine metabolism;00983|Drug metabolism - other enzymes	N643_00775	180272	E1A98_00605	137918
SL1344_0172	1.25194	2.86913e-19	0.745462	9.1695e-06		0.217077	0.219056	UP				yadF				201406	Carbonic anhydrase, beta class (EC 4.2.1.1)	GO:0004089|carbonate dehydratase activity	00910|Nitrogen metabolism	N643_00780	181020	E1A98_00610	138495
SL1344_0173	0.327074	0.253749	0.1586	0.59673		-0.398161	0.0457804					yadG				202177	Uncharacterized efflux ABC transporter, ATP-binding protein YadG			N643_00785	181791	E1A98_00615	139266
SL1344_0174	-0.0618255	0.812943	0.25555	0.150659		-0.689128	2.1009e-06						yadH			203100	Uncharacterized efflux ABC transporter, permease protein YadH			N643_00790	182714	E1A98_00620	140189
SL1344_0179	-1.74338	6.33457e-18	0.262892	0.404559		0.784985	5.80788e-07	DOWN					yadI			209289	Putative PTS system IIA component YadI			N643_00795	183589	E1A98_00625	141064
SL1344_0180	0.83531	2.60636e-07	0.385711	0.0112804		0.301742	0.0299588					yadE			DskA binding site	209791	Uncharacterized protein YadE			N643_00800	184092	E1A98_00630	141568
SL1344_0181	0.83605	8.0867e-09	0.0464009	0.838156		0.301094	0.140767					panD			DskA binding site	211027	Aspartate 1-decarboxylase (EC 4.1.1.11)	GO:0004068|aspartate 1-decarboxylase activity	00410|beta-Alanine metabolism;00770|Pantothenate and CoA biosynthesis	N643_00805	185325	E1A98_00635	142801
SL1344_0182	1.63274	2.82011e-19	0.135258	0.454088		-0.364283	0.00360794	UP				panC				211502	Pantoate--beta-alanine ligase (EC 6.3.2.1)	GO:0004592|pantoate-beta-alanine ligase activity	00410|beta-Alanine metabolism;00770|Pantothenate and CoA biosynthesis	N643_00815	186920	E1A98_00645	144431
SL1344_0183	2.13301	3.81269e-44	0.642652	4.05297e-06		-0.477358	0.000795304	UP				panB				212482	3-methyl-2-oxobutanoate hydroxymethyltransferase (EC 2.1.2.11)	GO:0003864|3-methyl-2-oxobutanoate hydroxymethyltransferase activity	00770|Pantothenate and CoA biosynthesis	N643_00820	187906	E1A98_00650	145294
SL1344_0184	0.970163	1.19848e-08	0.449915	0.0412106		1.08011	6.84263e-07			UP		folK			DskA binding site	213394	2-amino-4-hydroxy-6-hydroxymethyldihydropteridine pyrophosphokinase (EC 2.7.6.3)	GO:0003848|2-amino-4-hydroxy-6-hydroxymethyldihydropteridine diphosphokinase activity	00790|Folate biosynthesis	N643_00875	198928	E1A98_00690	153740
SL1344_0185	1.06388	1.8513e-10	0.456688	0.0215247		0.452091	0.00120756	UP				pcnB			DskA binding site	213870	Poly(A) polymerase (EC 2.7.7.19)	GO:0004652|polynucleotide adenylyltransferase activity		N643_00880	199404	E1A98_00695	154216
SL1344_0186	0.645484	0.000183641	0.345696	0.140042		1.46385	1.32514e-20			UP		yadB				215429	Glutamyl-Q tRNA(Asp) synthetase			N643_00885	200963	E1A98_00700	155673
SL1344_0187	-10.3037	7.57968e-75	-10.4646	2.8971e-21		-9.80893	3.49778e-119	DOWN	DOWN	DOWN	ALL DOWN	dksA			DskA binding site	216394	RNA polymerase-binding transcription factor DksA			N643_00890	201928	E1A98_00705	156636
SL1344_0188	-0.476346	0.00116702	-0.281134	0.188806		-0.866088	4.80264e-11					sfsA				217026	Sugar fermentation stimulation protein SfsA			N643_00895	202560	E1A98_00710	157269
SL1344_0189	-0.716601	0.000308947	-0.572342	0.00370503		0.77158	2.4257e-06					ligT			DskA binding site	217747	2'-5' RNA ligase			N643_00900	203281	E1A98_00715	157988
SL1344_0190	0.666839	5.82035e-06	0.428707	0.0353203		0.116961	0.390567					hrpB			DskA binding site	218305	ATP-dependent helicase HrpB			N643_00905	203839	E1A98_00720	158547
SL1344_0191	-0.0180213	0.919922	-0.190601	0.235289		-0.327647	0.00685497					mrcB				220920	Multimodular transpeptidase-transglycosylase (EC 2.4.1.129) (EC 3.4.-.-)	GO:0008955|peptidoglycan glycosyltransferase activity	00550|Peptidoglycan biosynthesis	N643_00910	206453	E1A98_00725	161217
SL1344_0192	-0.2299	0.327528	-0.474509	0.0803176		-0.320722	0.0205883					fhuA				223813	Ferric hydroxamate outer membrane receptor FhuA			N643_00915	209268	E1A98_00730	163971
SL1344_0193	-0.113514	0.78948	0.00219868	0.994579		0.0793019	0.762642					fhuC			DskA binding site	225973	Ferric hydroxamate ABC transporter (TC 3.A.1.14.3), ATP-binding protein FhuC			N643_00920	211506	E1A98_00735	166265
SL1344_0194	0.108709	0.845728	0.276984	0.241392		0.971463	6.22358e-05						fhuD			226770	Ferric hydroxamate ABC transporter (TC 3.A.1.14.3), periplasmic substrate binding protein FhuD			N643_00925	212303	E1A98_00740	167062
SL1344_0203	0.330294	0.0429134	-0.288435	0.166417		-0.634366	9.10879e-07					hemL			DskA binding site	237207	Glutamate-1-semialdehyde 2,1-aminomutase (EC 5.4.3.8)	GO:0042286|glutamate-1-semialdehyde 2,1-aminomutase activity	00860|Porphyrin and chlorophyll metabolism	N643_00930	215343	E1A98_00750	170089
SL1344_0204	0.926669	1.76212e-07	1.22605	7.16327e-13		0.229177	0.0642122		UP			clcA			DskA binding site	238657	Voltage-gated H(+)/2Cl(-) exchange transporter ClcA			N643_00935	216786	E1A98_00755	171594
SL1344_0205	0.888853	0.000608958	-0.133197	0.515943		-0.462561	0.000238571						erpA	yadR		240160	Iron-sulfur cluster insertion protein ErpA			N643_00940	218289	E1A98_00765	173097
SL1344_0206	1.73904	3.58257e-26	1.127	3.47954e-15		1.4643	2.47064e-15	UP	UP	UP	ALL UP	yadS				240605	UPF0126 inner membrane protein YadS			N643_00945	218756	E1A98_00770	173488
SL1344_0207	0.87632	1.80681e-06	0.842101	1.62686e-08		0.193982	0.311923					btuF				241265	Vitamin B12 ABC transporter, substrate-binding protein BtuF			N643_00950	219406	E1A98_00775	174149
SL1344_0208	0.647515	1.38299e-05	0.0117888	0.972259		-0.915452	6.72356e-14					mtn			DskA binding site	242058	5'-methylthioadenosine nucleosidase (EC 3.2.2.16) @ S-adenosylhomocysteine nucleosidase (EC 3.2.2.9)	GO:0008930|methylthioadenosine nucleosidase activity;GO:0008782|adenosylhomocysteine nucleosidase activity	00270|Cysteine and methionine metabolism	N643_00955	220199	E1A98_00780	174942
SL1344_0209	-0.310161	0.203363	0.0570611	0.778527		-0.0441564	0.78995					dgt				242799	Deoxyguanosinetriphosphate triphosphohydrolase (EC 3.1.5.1), subgroup 1	GO:0008832|dGTPase activity	00230|Purine metabolism	N643_00960	220940	E1A98_00785	175724
SL1344_0210	-0.420235	0.0171474	-0.550247	0.0088954		0.408526	0.0200446					htrA				244488	HtrA protease/chaperone protein			N643_00965	222728	E1A98_00790	177371
SL1344_0211	1.87576	6.35412e-33	0.0732855	0.816778		0.664212	0.0170203	UP					sdaR	cdaR		246068	Sugar diacid utilization regulator SdaR	GO:0003700|transcription factor activity		N643_00970	224209	E1A98_00795	178950
SL1344_0212	-0.020099	0.924802	-0.334961	0.0526308		-0.705018	3.45528e-08					yaeH			DskA binding site	247314	UPF0325 protein YaeH			N643_00980	228624	E1A98_00800	180196
SL1344_0213	-0.459337	0.0334934	0.0463008	0.92253		0.144894	0.338507						0			247947	Uncharacterized MFS-type transporter			N643_00985	229258	E1A98_10200	2046786
SL1344_0214	-0.722586	6.24962e-07	-0.840383	4.64414e-05		-0.381872	0.00468727					dapD				249285	2,3,4,5-tetrahydropyridine-2,6-dicarboxylate N-succinyltransferase (EC 2.3.1.117)	GO:0008666|2,3,4,5-tetrahydropyridine-2,6-dicarboxylate N-succinyltransferase activity	00300|Lysine biosynthesis	N643_00990	230630	E1A98_00815	181610
SL1344_0215	-0.150819	0.407715	-0.676096	0.000158733		0.116001	0.419657					glnD			DskA binding site	250139	[Protein-PII] uridylyltransferase (EC 2.7.7.59) / [Protein-PII]-UMP uridylyl-removing enzyme	GO:0008773|[protein-PII] uridylyltransferase activity		N643_00995	231484	E1A98_00820	182465
SL1344_0216	-0.0126763	0.953983	-0.384746	0.042158		-0.81298	2.24068e-11					map				253048	Methionine aminopeptidase (EC 3.4.11.18)	GO:0004239|methionyl aminopeptidase activity		N643_01000	234463	E1A98_00825	185199
SL1344_0217	1.22891	9.38154e-17	0.598481	0.0074692		-0.124201	0.381256	UP				rpsB			DskA binding site	254293	SSU ribosomal protein S2p (SAe)	GO:0003735|structural constituent of ribosome;GO:0005622|intracellular;GO:0005840|ribosome;GO:0006412|translation		N643_01005	235581	E1A98_00830	186361
SL1344_0218	1.1096	1.45182e-13	0.410119	0.0415538		-0.315223	0.0574531	UP				tsf			DskA binding site	255276	Translation elongation factor Ts	GO:0003746|translation elongation factor activity;GO:0006414|translational elongation		N643_01010	236563	E1A98_00835	187344
SL1344_0219	1.5266	3.92322e-16	0.970878	3.4474e-08		-0.494622	0.00158233	UP				pyrH			DskA binding site	256272	Uridylate kinase (EC 2.7.4.22)	GO:0033862|UMP kinase activity	00240|Pyrimidine metabolism	N643_01015	237559	E1A98_00840	188342
SL1344_0220	0.445717	0.000376862	-0.110756	0.553884		-0.0932706	0.54453					frr				257144	Ribosome recycling factor	GO:0006412|translation		N643_01020	238431	E1A98_00845	189359
SL1344_0221	-0.313247	0.0507108	-0.534456	0.0139004		-0.0116131	0.939591					dxr			DskA binding site	257755	1-deoxy-D-xylulose 5-phosphate reductoisomerase (EC 1.1.1.267)	GO:0030604|1-deoxy-D-xylulose-5-phosphate reductoisomerase activity	00900|Terpenoid backbone biosynthesis	N643_01025	239043	E1A98_00850	190008
SL1344_0222	0.542864	0.00838744	0.592091	0.0783707		0.439812	0.00622308						0	uppS		259351	Undecaprenyl diphosphate synthase (EC 2.5.1.31)		00900|Terpenoid backbone biosynthesis	N643_01030	240708	E1A98_00855	191393
SL1344_0223	-0.0611155	0.82462	-0.0850626	0.677642		-0.591891	7.92051e-05					cdsA				260122	Phosphatidate cytidylyltransferase (EC 2.7.7.41)	GO:0004605|phosphatidate cytidylyltransferase activity	00564|Glycerophospholipid metabolism;04070|Phosphatidylinositol signaling system	N643_01035	241410	E1A98_00860	192272
SL1344_0224	-0.0492011	0.786016	-0.0841025	0.706362		-0.131213	0.344085					yaeL			DskA binding site	260991	Intramembrane protease RasP/YluC, implicated in cell division based on FtsL cleavage			N643_01040	242279	E1A98_00865	193033
SL1344_0225	-0.098116	0.5338	-0.35566	0.00828635		-0.44017	0.000203395					yaeT				262375	Outer membrane protein assembly factor YaeT			N643_01045	243798	E1A98_00870	194415
SL1344_0226	-0.0149079	0.953983	-0.74345	0.000835203		-0.284397	0.0553629						ompH	hlpA		264912	Periplasmic chaperone of outer membrane proteins Skp @ Outer membrane protein H precursor			N643_01050	246218	E1A98_00875	196969
SL1344_0227	-0.257143	0.0834062	-0.459956	0.000607864		-0.0358488	0.822247					lpxD			DskA binding site	265401	UDP-3-O-[3-hydroxymyristoyl] glucosamine N-acyltransferase (EC 2.3.1.191)		00540|Lipopolysaccharide biosynthesis	N643_01055	246707	E1A98_00880	197458
SL1344_0228	0.137301	0.507643	-0.0456116	0.841206		-0.423532	0.000888947					fabZ			DskA binding site	266532	3-hydroxyacyl-[acyl-carrier-protein] dehydratase, FabZ form (EC 4.2.1.59)	GO:0019171|3-hydroxyacyl-[acyl-carrier-protein] dehydratase activity;GO:0019171|3-hydroxyoctanoyl-[acyl-carrier-protein] dehydratase activity	00061|Fatty acid biosynthesis;00780|Biotin metabolism	N643_01060	247838	E1A98_00885	198588
SL1344_0229	-0.0129332	0.953983	-0.226475	0.138193		-0.15664	0.332339					lpxA				266991	Acyl-[acyl-carrier-protein]--UDP-N-acetylglucosamine O-acyltransferase (EC 2.3.1.129)	GO:0008780|acyl-[acyl-carrier-protein]-UDP-N-acetylglucosamine O-acyltransferase activity	00540|Lipopolysaccharide biosynthesis	N643_01065	248297	E1A98_00890	199047
SL1344_0230	-0.431011	0.0023441	-0.420344	0.00664172		0.143515	0.316727					lpxB			DskA binding site	267779	Lipid-A-disaccharide synthase (EC 2.4.1.182)	GO:0008915|lipid-A-disaccharide synthase activity	00540|Lipopolysaccharide biosynthesis	N643_01070	249085	E1A98_00895	199835
SL1344_0231	-0.646559	7.76497e-05	-0.464229	0.00446519		0.809276	8.59958e-07					rnhB			DskA binding site	268924	Ribonuclease HII (EC 3.1.26.4)	GO:0004523|ribonuclease H activity		N643_01075	250230	E1A98_00900	200980
SL1344_0232	0.639197	9.25009e-06	0.594695	2.07354e-05		0.720508	9.32694e-10					dnaE				269592	DNA polymerase III alpha subunit (EC 2.7.7.7)	GO:0003887|DNA-directed DNA polymerase activity	00230|Purine metabolism;00240|Pyrimidine metabolism	N643_01080	250898	E1A98_00905	201613
SL1344_0233	0.455028	0.0013172	0.279251	0.153281		0.206875	0.0978705						accA			273039	Acetyl-coenzyme A carboxyl transferase alpha chain (EC 6.4.1.2)	GO:0003989|acetyl-CoA carboxylase activity	00061|Fatty acid biosynthesis;00253|Tetracycline biosynthesis;00620|Pyruvate metabolism;00640|Propanoate metabolism;00720|Reductive carboxylate cycle (CO2 fixation)	N643_01085	254345	E1A98_00910	205108
SL1344_0235	-0.316216	0.0213814	0.191187	0.271994		-1.08564	3.59103e-14			DOWN		ldcC				276017	Lysine decarboxylase 2, constitutive (EC 4.1.1.18)	GO:0008923|lysine decarboxylase activity	00310|Lysine degradation;00960|Tropane, piperidine and pyridine alkaloid biosynthesis	N643_01095	257324	E1A98_00915	206166
SL1344_0236	-0.2172	0.409706	-0.0649779	0.770796		-0.397419	0.00609294					yaeR				278214	Uncharacterized protein YaeR with similarity to glyoxylase family			N643_01100	259521	E1A98_00920	208364
SL1344_0237	0.0625819	0.777066	0.367045	0.027011		1.37406	6.71858e-22			UP			tilS	mesJ		278666	tRNA(Ile)-lysidine synthetase (EC 6.3.4.19)			N643_01105	259973	E1A98_00925	208818
SL1344_0238	-0.244515	0.0999129	-0.347363	0.0314134		-0.788971	4.03845e-05					rof				280042	Rho-specific inhibitor of transcription termination (YaeO)			N643_01110	261349	E1A98_00930	210165
SL1344_0239	-0.19968	0.271409	-0.0330568	0.934277		-0.738295	1.60303e-07					yaeP				280289	UPF0253 protein YaeP			N643_01115	261596	E1A98_00935	210412
SL1344_0240	0.861474	2.36781e-06	-0.348151	0.0498291		0.195467	0.255858					yaeQ			DskA binding site	280687	YaeQ protein			N643_01120	261994	E1A98_00940	210778
SL1344_0241	-0.369026	0.0366636	-0.845961	8.48217e-06		-0.54839	0.000320911					yaeJ				281229	Peptidyl-tRNA hydrolase ArfB (EC 3.1.1.29)	GO:0004045|aminoacyl-tRNA hydrolase activity		N643_01125	262536	E1A98_00945	211320
SL1344_0242	-0.507598	0.00139906	-0.295486	0.172145		-0.859953	2.24463e-10					cutF			DskA binding site	281683	Copper homeostasis protein CutF precursor / Lipoprotein NlpE involeved in surface adhesion			N643_01130	262990	E1A98_00950	211756
SL1344_0243	0.905175	5.78638e-11	0.486236	0.00342746		0.0311885	0.822247					proS			DskA binding site	282458	Prolyl-tRNA synthetase (EC 6.1.1.15), bacterial type		00970|Aminoacyl-tRNA biosynthesis	N643_01135	263796	E1A98_00960	213544
SL1344_0244	0.0863079	0.698005	0.00436477	0.988245		-0.848174	3.96985e-11						tsaA	yaeB		284287	tRNA (adenine(37)-N6)-methyltransferase			N643_01140	265624	E1A98_00965	215374
SL1344_0246	0.507183	0.00215308	-0.0639118	0.798573		-0.233384	0.21779						yaeC	metQ		285514	Methionine ABC transporter substrate-binding protein			N643_01150	266851	E1A98_00975	216600
SL1344_0247	0.870603	2.17627e-08	0.997139	1.59206e-08		-0.24315	0.250373					yaeE				286368	Methionine ABC transporter permease protein	GO:0005215|transporter activity;GO:0006810|transport;GO:0016020|membrane		N643_01155	267705	E1A98_00980	217455
SL1344_0248	1.3441	1.24526e-15	1.50475	1.67343e-16		0.412997	0.0125057	UP	UP			abc				287014	Methionine ABC transporter ATP-binding protein	GO:0005524|ATP binding;GO:0016887|ATPase activity		N643_01160	268351	E1A98_00985	218101
SL1344_0249	0.105724	0.763025	-0.040305	0.881034		-1.22314	1.06495e-13			DOWN			gmhB	yaeD		288235	D-glycero-beta-D-manno-heptose-1,7-bisphosphate 7-phosphatase (EC 3.1.3.82)		00540|Lipopolysaccharide biosynthesis	N643_01165	269572	E1A98_00990	219320
SL1344_0251	-0.867794	8.81627e-05	-0.0238799	0.921309		-1.0717	2.1493e-12			DOWN		yafC				295884	Transcriptional regulator YafC, LysR family			N643_01200	276356	E1A98_01030	226454
SL1344_0253	-0.845823	1.11698e-09	-0.360488	0.0777223		-0.321411	0.0108253					yafD			DskA binding site	298210	UPF0294 protein YafD			N643_01205	277495	E1A98_01035	227609
SL1344_0254	-1.31544	1.18167e-15	-0.257572	0.204341		-0.158006	0.253692	DOWN					yafE	N643_01210		299088	SAM-dependent methyltransferase YafE (UbiE paralog)			N643_01210	278379	E1A98_01040	228413
SL1344_0255	0.735392	0.000154045	0.770318	1.47874e-06		0.424519	0.0203639						mltD	dniR		299914	Membrane-bound lytic murein transglycosylase D			N643_01215	279198	E1A98_01045	229084
SL1344_0256	0.481601	0.0180171	0.0357739	0.908546		0.291858	0.0386683					gloB				301353	Hydroxyacylglutathione hydrolase (EC 3.1.2.6)	GO:0004416|hydroxyacylglutathione hydrolase activity	00620|Pyruvate metabolism	N643_01220	280637	E1A98_01050	230514
SL1344_0257	-1.03746	1.4439e-09	-0.0576521	0.845027		-0.877848	4.07482e-11	DOWN					0	yafS		302197	FIG005121: SAM-dependent methyltransferase (EC 2.1.1.-)		00130|Ubiquinone and other terpenoid-quinone biosynthesis;00253|Tetracycline biosynthesis;00340|Histidine metabolism;00350|Tyrosine metabolism;00360|Phenylalanine metabolism;00380|Tryptophan metabolism;00450|Selenoamino acid metabolism;00522|Biosynthesis of 12-, 14- and 16-membered macrolides;00624|1- and 2-Methylnaphthalene degradation;00627|1,4-Dichlorobenzene degradation;00860|Porphyrin and ch…	N643_01225	281427	E1A98_01055	231303
SL1344_0258	0.819397	1.19771e-05	0.500939	0.0208233		-0.61929	8.79651e-06					rnhA				302862	Ribonuclease HI (EC 3.1.26.4)	GO:0003676|nucleic acid binding;GO:0004523|ribonuclease H activity		N643_01230	282146	E1A98_01060	232022
SL1344_0259	-0.0835945	0.782945	-0.228726	0.224791		-1.10334	5.24961e-18			DOWN		dnaQ				303384	DNA polymerase III epsilon subunit (EC 2.7.7.7)	GO:0003887|DNA-directed DNA polymerase activity	00230|Purine metabolism;00240|Pyrimidine metabolism	N643_01235	282668	E1A98_01065	232545
SL1344_0304	-1.04047	1.5263e-10	-0.808967	5.1382e-06		-0.491806	0.000665044	DOWN				yafV				351199	Aliphatic amidase AmiE (EC 3.5.1.4)	GO:0004040|amidase activity	00330|Arginine and proline metabolism;00360|Phenylalanine metabolism;00380|Tryptophan metabolism;00627|1,4-Dichlorobenzene degradation;00643|Styrene degradation	N643_01265	288637	E1A98_01095	235906
SL1344_0305	0.13808	0.419083	0.0427705	0.855702		0.0561988	0.820163						0	fadE		352075	Acyl-coenzyme A dehydrogenase FadE (EC 1.3.8.-)			N643_01270	289511	E1A98_01105	237346
SL1344_0306	0.275613	0.163032	0.329051	0.147805		-0.229086	0.104134					gmhA				354759	D-sedoheptulose 7-phosphate isomerase (EC 5.3.1.28)		00540|Lipopolysaccharide biosynthesis	N643_01275	292196	E1A98_01110	240030
SL1344_0307	-0.169029	0.508349	0.532352	0.0161935		-0.563605	0.000111417					yafJ			DskA binding site	355550	Putative glutamine amidotransferase YafJ			N643_01280	292938	E1A98_01115	240814
SL1344_0308	1.05604	5.51141e-09	0.890082	2.00329e-05		1.338	4.42802e-14	UP		UP		yafK			DskA binding site	356288	Putative L,D-transpeptidase YafK			N643_01285	293676	E1A98_01120	241552
SL1344_0309	0.215453	0.331064	-0.814754	7.10289e-07		-0.550598	3.44863e-05					dbh				357278	DNA polymerase IV (EC 2.7.7.7)	GO:0003887|DNA-directed DNA polymerase activity	00230|Purine metabolism;00240|Pyrimidine metabolism	N643_01290	294665	E1A98_01155	247385
SL1344_0312	0.380172	0.0272629	0.0953993	0.676063		-1.04986	2.7292e-18			DOWN		pepD			DskA binding site	360451	Cytosol nonspecific dipeptidase (EC 3.4.13.18)		00330|Arginine and proline metabolism;00340|Histidine metabolism;00410|beta-Alanine metabolism	N643_01295	295904	E1A98_01185	250746
SL1344_0313	2.03709	9.09533e-22	1.14503	2.50296e-08		0.383306	0.00382753	UP	UP			gpt			DskA binding site	362157	Xanthine-guanine phosphoribosyltransferase (EC 2.4.2.22)	GO:0000310|xanthine phosphoribosyltransferase activity	00230|Purine metabolism	N643_01300	297607	E1A98_01190	252464
SL1344_0314	-0.242446	0.112711	-0.354275	0.015948		-1.42312	7.01255e-26			DOWN		frsA				362704	Fermentation/respiration switch protein			N643_01305	298154	E1A98_01195	253014
SL1344_0315	0.424763	0.0414825	0.843797	0.00767639		-0.627477	7.21638e-06					crl				364006	Curlin genes transcriptional activator			N643_01310	299456	E1A98_01200	254316
SL1344_0317	0.301698	0.0469817	0.677513	0.000136652		0.627492	4.44597e-06					proB			DskA binding site	365793	Glutamate 5-kinase (EC 2.7.2.11) / RNA-binding C-terminal domain PUA	GO:0004349|glutamate 5-kinase activity	00330|Arginine and proline metabolism	N643_01315	300293	E1A98_01210	256099
SL1344_0318	0.0756065	0.682107	0.201757	0.237802		0.124639	0.414349						proA			366908	Gamma-glutamyl phosphate reductase (EC 1.2.1.41)	GO:0004350|glutamate-5-semialdehyde dehydrogenase activity	00330|Arginine and proline metabolism	N643_01320	301408	E1A98_01215	257214
SL1344_0334	-2.83983	0.195726	0.209109	0.899482		0.671073	0.552006						stbB			383064	Fimbrial chaperone protein			N643_00860	195891	E1A98_00680	151948
SL1344_0360	-0.679628	3.86284e-05	-1.94543	1.62401e-32		-1.05504	1.91782e-09		DOWN	DOWN		yahN			DskA binding site	414298	Uncharacterized membrane protein YahN			N643_01495	342384	E1A98_01685	342382
SL1344_0361	-0.405866	0.0676505	-1.25495	1.41934e-08		-0.813204	3.1552e-07		DOWN			yahO				415162	putative secreted protein			N643_01500	343249	E1A98_01690	343200
SL1344_0362	0.786061	0.00173814	1.02642	1.77939e-07		0.860017	0.000161011		UP			prpR				415573	Propionate catabolism operon regulatory protein PrpR			N643_01505	343696	E1A98_01695	343573
SL1344_0363	-1.26096	1.24811e-06	-1.71229	5.58588e-16		0.444983	0.425136	DOWN	DOWN			prpB			DskA binding site	417463	Methylisocitrate lyase (EC 4.1.3.30)	GO:0046421|methylisocitrate lyase activity	00640|Propanoate metabolism	N643_01510	345584	E1A98_01700	345398
SL1344_0364	-0.663572	0.00690104	-1.78189	1.15074e-13		0.783851	0.00383321		DOWN			prpC				418473	2-methylcitrate synthase (EC 2.3.3.5)	GO:0050440|2-methylcitrate synthase activity	00640|Propanoate metabolism	N643_01515	346556	E1A98_01705	346728
SL1344_0365	-1.25858	7.58688e-07	-1.81188	4.35937e-17		0.36515	0.435916	DOWN	DOWN			prpD				419682	2-methylcitrate dehydratase (EC 4.2.1.79)	GO:0047547|2-methylcitrate dehydratase activity	00640|Propanoate metabolism	N643_01520	347762	E1A98_01710	347931
SL1344_0366	-1.08215	3.71927e-06	-0.842253	0.000493512		0.559483	0.0459381	DOWN				prpE			DskA binding site	421174	Propionate--CoA ligase (EC 6.2.1.17)	GO:0050218|propionate-CoA ligase activity	00640|Propanoate metabolism	N643_01525	349253	E1A98_01715	349422
SL1344_0367	0.137242	0.447896	-0.0141443	0.945918		-0.341347	0.0066246					hemB				423164	Porphobilinogen synthase (EC 4.2.1.24)	GO:0004655|porphobilinogen synthase activity	00860|Porphyrin and chlorophyll metabolism	N643_01555	358508	E1A98_01900	385214
SL1344_0368	-0.118235	0.558126	0.147733	0.60879		0.0581735	0.859986						yaiT	yaiU		424792	Uncharacterized protein YaiT			N643_01560	359986	E1A98_01905	386712
SL1344_0369	-1.2379	9.3315e-08	-0.181878	0.848309		0.76715	0.209288	DOWN					iprA	yaiV		427673	Uncharacterized protein YaiV			N643_01565	362974	E1A98_01920	390967
SL1344_0370	0.931696	4.85991e-09	1.6155	3.78076e-25		1.60207	3.90127e-34		UP	UP		ampH				428341	D-alanyl-D-alanine-carboxypeptidase/endopeptidase AmpH			N643_01570	363640	E1A98_01925	391591
SL1344_0371	-0.627979	0.00637758	-0.260341	0.117355		0.29385	0.0464287					sbmA				429845	SbmA protein			N643_01575	365157	E1A98_01930	393100
SL1344_0372	-0.65088	0.000283247	-0.737496	1.13179e-06		0.447962	0.00152491					yaiW				431080	Uncharacterized outer membrane protein YaiW			N643_01580	366392	E1A98_01935	394333
SL1344_0373	0.120896	0.649653	0.190441	0.468679		-0.149824	0.633752					yaiy				432212	Inner membrane protein YaiY			N643_01585	367526	E1A98_01940	395486
SL1344_0374	-0.454032	0.00295323	2.02089	0.0569298		-0.14841	0.562631					yaiZ				432788	Uncharacterized protein YaiZ			N643_01590	368101	E1A98_01945	396054
SL1344_0375	0.525578	0.000515807	-0.223166	0.194874		0.435436	0.00148663					ddlA			DskA binding site	433029	D-alanine--D-alanine ligase (EC 6.3.2.4)	GO:0008716|D-alanine-D-alanine ligase activity	00473|D-Alanine metabolism;00550|Peptidoglycan biosynthesis	N643_01595	368342	E1A98_01950	396290
SL1344_0378	0.381347	0.00744677	-0.156383	0.584864		-1.0654	4.38972e-16			DOWN			iraP	yaiB		436591	Anti-adapter protein IraP			N643_01610	371905	E1A98_01955	397847
SL1344_0379	-0.850855	1.01831e-06	-0.746708	0.00126924		-0.00707865	0.96823					psiF				437203	Phosphate starvation-inducible protein PsiF			N643_01615	372516	E1A98_01965	399742
SL1344_0380	-0.60385	0.00106973	-0.420269	0.0314266		0.465437	0.0790793					adrA				437615	Diguanylate cyclase (EC 2.7.7.65) => DgcC	GO:0052621|diguanylate cyclase activity		N643_01620	372943	E1A98_01970	400164
SL1344_0381	-0.699874	0.00015611	-0.105409	0.562507		0.587509	1.97442e-06					proC			DskA binding site	438742	Pyrroline-5-carboxylate reductase (EC 1.5.1.2)	GO:0004735|pyrroline-5-carboxylate reductase activity	00330|Arginine and proline metabolism	N643_01625	374055	E1A98_01975	401296
SL1344_0382	-0.576065	0.00249213	-0.243997	0.27037		-0.192666	0.186673					yaiI			DskA binding site	439691	Protein YaiI			N643_01630	375004	E1A98_01980	402225
SL1344_0383	-0.363625	0.10016	0.0368835	0.895177		0.410229	0.0140498					aroL				440331	Shikimate kinase III (EC 2.7.1.71)		00400|Phenylalanine, tyrosine and tryptophan biosynthesis	N643_01635	375644	E1A98_01985	402866
SL1344_0384	0.536614	0.000211799	-0.319584	0.100566		0.144006	0.361339					yaiA				440903	Protein YaiA			N643_01640	376216	E1A98_01990	403440
SL1344_0385	-0.354611	0.0371922	-0.314664	0.0586563		0.769393	0.000759028					aroM				441345	AroM protein			N643_01645	376661	E1A98_01995	403889
SL1344_0386	-1.00038	2.64686e-10	-0.700755	0.00204279		-1.39474	1.04639e-18	DOWN		DOWN			ppnP	yaiE		442093	Pyrimidine/purine nucleoside phosphorylase PpnP			N643_01650	377409	E1A98_02000	404638
SL1344_0387	1.88057	1.7621e-30	0.809449	3.44994e-06		0.783488	5.39384e-08	UP				rdgC			DskA binding site	442415	DNA recombination-dependent growth factor RdgC			N643_01655	377730	E1A98_02015	405569
SL1344_0388	0.0313005	0.900911	0.181427	0.648225		0.109881	0.636206					yajF				443452	Cryptic sugar kinase Mak			N643_01660	378767	E1A98_02020	406605
SL1344_0389	0.294783	0.174286	0.253714	0.160342		0.207137	0.177975						araJ			444382	Protein AraJ precursor			N643_01665	379702	E1A98_02025	407758
SL1344_0390	0.9613	3.28698e-13	0.75992	3.39265e-05		0.0641603	0.700666					sbcC			DskA binding site	445727	Exonuclease SbcC	GO:0005524|ATP binding;GO:0005694|chromosome;GO:0051276|chromosome organization and biogenesis		N643_20615	381031	E1A98_02030	409068
SL1344_0391	1.82886	9.97141e-23	1.27282	1.26677e-11		0.572799	0.00174006	UP	UP			sbcD				448864	Exonuclease SbcD	GO:0016787|hydrolase activity		N643_01670	384167	E1A98_02035	412211
SL1344_0392	0.720475	2.01139e-05	0.888565	2.42331e-08		0.188482	0.386366					phoB				450281	Phosphate regulon transcriptional regulatory protein PhoB (SphR)			N643_01675	385584	E1A98_02040	413603
SL1344_0393	0.267752	0.125256	0.0717831	0.761505		0.146006	0.404529					phoR				451040	Phosphate regulon sensor protein PhoR (SphS) (EC 2.7.13.3)			N643_01680	386345	E1A98_02045	414350
SL1344_0394	0.683186	4.88057e-06	0.524701	0.00104982		-0.417004	0.0012738					brnQ				452744	Na(+)-dependent branched-chain amino acid transporter			N643_01685	388049	E1A98_02050	416052
SL1344_0395	0.185453	0.422226	0.0295804	0.915102		-0.0297969	0.868251					proY			DskA binding site	454078	Proline-specific permease ProY			N643_01690	389383	E1A98_02055	417447
SL1344_0396	0.322305	0.219635	0.400655	0.149648		-0.465423	0.0102129					malZ				455670	Maltodextrin glucosidase (EC 3.2.1.20)	GO:0004558|alpha-glucosidase activity	00052|Galactose metabolism;00500|Starch and sucrose metabolism	N643_01695	390987	E1A98_02060	418976
SL1344_0398	-0.41914	0.024912	-0.533019	0.0130147		0.923209	1.64852e-08						0	yajB		458371	Acyl carrier protein phosphodiesterase (EC 3.1.4.14)	GO:0008770|[acyl-carrier-protein] phosphodiesterase activity	00770|Pantothenate and CoA biosynthesis	N643_01705	393685	E1A98_02065	420798
SL1344_0399	2.05071	3.53233e-31	1.3015	1.84236e-16		0.67342	6.25718e-05	UP	UP			queA				459046	S-adenosylmethionine:tRNA ribosyltransferase-isomerase (EC 2.4.99.17)			N643_01710	394618	E1A98_02070	421472
SL1344_0400	1.15514	9.65216e-19	0.311924	0.0388253		0.653398	2.6393e-05	UP					tgt			460307	Queuine tRNA-ribosyltransferase (EC 2.4.2.29)	GO:0008479|queuine tRNA-ribosyltransferase activity		N643_01715	395892	E1A98_02075	422598
SL1344_0401	0.47519	0.0263085	-0.309388	0.161042		-0.111581	0.572483					yajC				461457	Protein translocase subunit YajC			N643_01720	397042	E1A98_02080	423748
SL1344_0402	0.151194	0.297778	-0.41775	0.00833746		0.349823	0.00189894					secD			DskA binding site	461850	Protein translocase subunit SecD			N643_01725	397402	E1A98_02085	424108
SL1344_0403	-0.19574	0.209067	-0.499088	0.00029664		-0.33184	0.0676407					secF				463675	Protein translocase subunit SecF			N643_01730	399260	E1A98_02090	425966
SL1344_0406	-1.28879	1.7532e-12	-0.0199803	0.941213		-0.152553	0.343899	DOWN				yajD				466047	Uncharacterized protein YajD			N643_01735	400325	E1A98_02095	427066
SL1344_0407	1.54242	7.09583e-09	0.58552	0.000447659		0.790528	2.30952e-08	UP				tsx				467023	Nucleoside-specific channel-forming protein Tsx precursor			N643_01740	400749	E1A98_02100	427590
SL1344_0408	-0.0769328	0.733853	-0.213871	0.391063		-1.43233	8.05779e-14			DOWN		yajI				468186	Putative outer membrane lipoprotein			N643_01745	401910	E1A98_02105	428773
SL1344_0409	0.102777	0.527533	0.383659	0.0367442		-1.13956	1.11009e-13			DOWN			nrdR			468949	Ribonucleotide reductase transcriptional regulator NrdR			N643_01750	402600	E1A98_02110	429463
SL1344_0410	-0.105399	0.574906	-0.293475	0.126829		-1.01214	4.35225e-14			DOWN		ribD				469330	Diaminohydroxyphosphoribosylaminopyrimidine deaminase (EC 3.5.4.26) / 5-amino-6-(5-phosphoribosylamino)uracil reductase (EC 1.1.1.193)	GO:0008703|5-amino-6-(5-phosphoribosylamino)uracil reductase activity;GO:0008835|diaminohydroxyphosphoribosylaminopyrimidine deaminase activity	00740|Riboflavin metabolism;00740|Riboflavin metabolism	N643_01755	403053	E1A98_02115	429916
SL1344_0411	0.736157	3.18943e-06	0.0936239	0.691		-0.417728	0.00127172					ribH			DskA binding site	470522	6,7-dimethyl-8-ribityllumazine synthase (EC 2.5.1.78)		00740|Riboflavin metabolism	N643_01760	404245	E1A98_02120	431108
SL1344_0412	0.190231	0.255044	-0.138794	0.553884		-0.384779	0.0170068					nusB			DskA binding site	471013	Transcription termination protein NusB	GO:0003723|RNA binding		N643_01765	404736	E1A98_02125	431598
SL1344_0413	0.407692	0.0548388	0.227214	0.235258		-0.234479	0.147714						0	thiL		471511	Thiamine-monophosphate kinase (EC 2.7.4.16)	GO:0009030|thiamin phosphate kinase activity	00730|Thiamine metabolism	N643_01770	405234	E1A98_02130	432095
SL1344_0414	0.242076	0.156129	0.0347033	0.86392		-1.01823	3.23866e-17			DOWN			0	pgpA		472475	Phosphatidylglycerophosphatase A (EC 3.1.3.27)	GO:0008962|phosphatidylglycerophosphatase activity	00564|Glycerophospholipid metabolism	N643_01775	406198	E1A98_02135	433050
SL1344_0415	-1.32394	2.25895e-21	-1.26784	4.25255e-22		-1.06894	7.42201e-15	DOWN	DOWN	DOWN	ALL DOWN	yajO			DskA binding site	473085	NADPH dependent aldo-keto reductase => YajO			N643_01780	406802	E1A98_02140	433622
SL1344_0416	-0.634509	1.11733e-06	-0.500839	0.00857534		0.496358	0.000290437					dxs				474116	1-deoxy-D-xylulose 5-phosphate synthase (EC 2.2.1.7)	GO:0008661|1-deoxy-D-xylulose-5-phosphate synthase activity	00730|Thiamine metabolism;00900|Terpenoid backbone biosynthesis	N643_01785	407832	E1A98_02145	434776
SL1344_0417	-0.377898	0.0183647	-0.449144	0.0308837		0.811825	1.23561e-06					ispA			DskA binding site	476002	(2E,6E)-farnesyl diphosphate synthase (EC 2.5.1.10) @ Dimethylallyltransferase (EC 2.5.1.1)	GO:0004337|geranyltranstransferase activity;GO:0004161|dimethylallyltranstransferase activity	00900|Terpenoid backbone biosynthesis	N643_01790	409718	E1A98_02150	436663
SL1344_0418	0.0129137	0.958658	-0.508177	0.00828635		1.08549	1.21426e-15			UP		xseB			DskA binding site	476902	Exodeoxyribonuclease VII small subunit (EC 3.1.11.6)	GO:0008855|exodeoxyribonuclease VII activity		N643_01795	410618	E1A98_02155	437562
SL1344_0419	1.39485	1.78974e-15	0.81546	6.96423e-08		0.24235	0.11596	UP				thiI				477354	tRNA 4-thiouridine synthase (EC 2.8.1.4) / Rhodanese-like domain required for thiamine synthesis			N643_01800	411070	E1A98_02160	438010
SL1344_0427	-0.214782	0.177697	-0.770084	0.000562921		-1.35356	1.05771e-20			DOWN		thiJ				485713	DJ-1/YajL/PfpI superfamily, includes chaperone protein YajL (former ThiJ), parkinsonism-associated protein DJ-1, peptidases PfpI, Hsp31			N643_01805	412613	E1A98_02165	439512
SL1344_0428	-0.206416	0.280091	-0.485915	0.00649361		-1.80239	1.80991e-39			DOWN		apbA				486266	2-dehydropantoate 2-reductase (EC 1.1.1.169)	GO:0008677|2-dehydropantoate 2-reductase activity	00770|Pantothenate and CoA biosynthesis	N643_01810	413166	E1A98_02170	440065
SL1344_0429	1.38713	5.99878e-07	1.21334	1.62686e-08		0.597316	5.85727e-05	UP	UP				yitk	yajQ		487303	UPF0234 protein Yitk			N643_01815	414250	E1A98_02175	441144
SL1344_0430	0.570558	0.00035546	0.476561	0.00944483		0.577614	0.000183695					yajR				487841	Inner membrane transport protein YajR			N643_01820	414791	E1A98_02180	441763
SL1344_0433	-0.391255	0.00699137	-0.118997	0.454015		-0.332584	0.0235769					cyoE				492840	Heme O synthase, protoheme IX farnesyltransferase, COX10-CtaB			N643_01830	417858	E1A98_02185	443276
SL1344_0434	-0.295781	0.049424	-0.141032	0.531723		-0.601699	9.50178e-05					cyoD				493742	Cytochrome O ubiquinol oxidase subunit IV (EC 1.10.3.-)	GO:0006118|electron transport;GO:0016021|integral to membrane	00965|Betalain biosynthesis	N643_01835	418760	E1A98_02190	444178
SL1344_0435	0.0496976	0.835326	-0.149391	0.464635		-0.712924	3.42988e-07					cyoC				494071	Cytochrome O ubiquinol oxidase subunit III (EC 1.10.3.-)	GO:0004129|cytochrome-c oxidase activity;GO:0006118|electron transport;GO:0016020|membrane	00965|Betalain biosynthesis	N643_01840	419089	E1A98_02195	444507
SL1344_0436	0.307172	0.115409	-0.196968	0.447655		-0.827781	1.293e-10					cyoB				494675	Cytochrome O ubiquinol oxidase subunit I (EC 1.10.3.-)	GO:0004129|cytochrome-c oxidase activity;GO:0006118|electron transport;GO:0016020|membrane	00965|Betalain biosynthesis	N643_01845	419693	E1A98_02200	445111
SL1344_0437	0.31537	0.125156	-0.287547	0.324662		-0.799466	5.91482e-08					cyoA				496677	Cytochrome O ubiquinol oxidase subunit II (EC 1.10.3.-)	GO:0004129|cytochrome-c oxidase activity;GO:0005507|copper ion binding;GO:0006118|electron transport;GO:0008827|cytochrome o ubiquinol oxidase activity;GO:0016020|membrane;GO:0016021|integral to membrane	00965|Betalain biosynthesis	N643_01850	421695	E1A98_02205	447124
SL1344_0438	1.6445	3.25479e-31	0.784084	1.01545e-05		0.62446	0.000209614	UP				ampG				498086	AmpG permease			N643_01855	423102	E1A98_02210	448531
SL1344_0439	2.33466	2.02954e-48	0.906581	2.23091e-06		0.0733259	0.671733	UP				yajG				499605	Hypothetical lipoprotein YajG precursor			N643_01860	424621	E1A98_02215	450050
SL1344_0440	0.28681	0.0670072	0.885773	4.84101e-10		-1.34996	3.19617e-20			DOWN		bolA				500487	Cell division protein BolA	GO:0030528|transcription regulator activity		N643_01865	425502	E1A98_02220	450933
SL1344_0441	1.63533	1.62369e-19	0.630254	0.003589		-0.16706	0.296346	UP				tig			DskA binding site	501151	Cell division trigger factor (EC 5.2.1.8)			N643_01870	426167	E1A98_02225	451594
SL1344_0442	-0.786734	1.69822e-09	-0.980646	1.41709e-06		-1.00807	2.5077e-17			DOWN		clpP				502588	ATP-dependent Clp protease proteolytic subunit ClpP (EC 3.4.21.92)			N643_01875	427604	E1A98_02230	453138
SL1344_0443	-0.810355	3.71714e-10	-0.869564	1.12472e-05		-1.02729	2.0792e-14			DOWN		clpX			DskA binding site	503571	ATP-dependent Clp protease ATP-binding subunit ClpX			N643_01880	428462	E1A98_02235	453887
SL1344_0444	-0.174845	0.352116	0.330294	0.0238039		-0.0708099	0.641872						lon			505028	ATP-dependent protease La (EC 3.4.21.53) Type I			N643_01885	429919	E1A98_02240	455349
SL1344_0445	0.230198	0.393989	-0.00926029	0.967938		0.665214	2.07569e-07					hupB			DskA binding site	507591	DNA-binding protein HU-beta	GO:0003677|DNA binding		N643_01890	432482	E1A98_02245	457912
SL1344_0446	-0.657152	6.78009e-05	-0.674487	5.54932e-07		-0.498554	1.77025e-05						ppiD	cypD		508154	Peptidyl-prolyl cis-trans isomerase PpiD (EC 5.2.1.8)			N643_01895	433046	E1A98_02250	458376
SL1344_0447	0.808286	0.139617	-0.00184678	0.993595		-0.444784	0.026002						ybaV	comE1		510175	hypothetical protein			N643_01900	435067	E1A98_02255	460398
SL1344_0448	0.38243	0.148363	0.327329	0.156442		-0.434155	0.0215449						0	ybaW		510653	4-hydroxybenzoyl-CoA thioesterase family active site	GO:0003824|catalytic activity		N643_01905	435547	E1A98_02260	460863
SL1344_0449	0.0804596	0.711099	-0.301912	0.166487		-0.360061	0.0474394						queC	ybaX		511157	7-cyano-7-deazaguanine synthase (EC 6.3.4.20)		00790|Folate biosynthesis	N643_01910	436054	E1A98_02265	461313
SL1344_0450	-1.01122	2.76303e-07	-0.279705	0.10369		-1.90333	3.75249e-39	DOWN		DOWN		ybaE				511917	Uncharacterized substrate-biding protein YbaE			N643_01915	436813	E1A98_02270	462073
SL1344_0451	-0.738415	1.0011e-05	0.223206	0.381094		-0.428874	0.0218445					cof				513718	HMP-PP hydrolase (pyridoxal phosphatase) Cof, detected in genetic screen for thiamin metabolic genes			N643_01920	438614	E1A98_02275	463873
SL1344_0453	0.071891	0.744506	0.120262	0.670541		-0.560058	0.00054412					ybaO				515754	DNA-binding transcriptional activator DecR, AsnC family			N643_01930	440653	E1A98_02280	464844
SL1344_0454	0.197104	0.274306	-0.206193	0.342696		0.454602	0.00131245					mdlA			DskA binding site	516253	Efflux ABC transporter, permease/ATP-binding protein MdlA			N643_01935	441152	E1A98_02285	465332
SL1344_0455	0.100328	0.647426	-0.413725	0.0132854		0.579769	2.86668e-05					mdlB				518018	Efflux ABC transporter, permease/ATP-binding protein MdlB			N643_01940	442917	E1A98_02290	467097
SL1344_0456	-0.441063	0.674976	0.383777	0.595352		-1.13847	0.372783						glnK			520012	Nitrogen regulatory protein P-II, GlnK			N643_01950	444913	E1A98_02295	469059
SL1344_0457	0.5904	0.0574487	0.800726	0.0303235		0.527536	0.0904745					amtB				520382	Ammonium transporter			N643_01955	445295	E1A98_02300	469427
SL1344_0458	0.743914	6.78636e-07	-0.00702555	0.977875		-0.475723	0.00141039					tesB				521768	Acyl-CoA thioesterase II (EC 3.1.2.-)		00061|Fatty acid biosynthesis;00360|Phenylalanine metabolism;00362|Benzoate degradation via hydroxylation;00592|alpha-Linolenic acid metabolism;00903|Limonene and pinene degradation;01040|Biosynthesis of unsaturated fatty acids	N643_01960	446692	E1A98_02305	470762
SL1344_0459	-0.0469089	0.834774	-0.265665	0.248269		-1.04214	4.03891e-16			DOWN		ybay				522843	Uncharacterized lipoprotein YbaY			N643_01965	447767	E1A98_02310	471840
SL1344_0460	-1.07153	1.18507e-09	-0.976998	7.75304e-10		-0.696905	1.50616e-06	DOWN				ybaZ			DskA binding site	523445	DNA base-flipping protein			N643_01970	448369	E1A98_02315	472443
SL1344_0461	-0.21508	0.2996	-0.0387066	0.867148		-0.539535	6.71229e-06						pdeB	ylaB		524065	c-di-GMP phosphodiesterase (EC 3.1.4.52) => PdeB	GO:0071111|cyclic-guanylate-specific phosphodiesterase activity		N643_01975	448997	E1A98_02330	473528
SL1344_0462	-0.235785	0.657051	0.564843	0.220683		0.982206	0.023708					rpmE2				525840	LSU ribosomal protein L31p @ LSU ribosomal protein L31p, zinc-independent	GO:0003735|structural constituent of ribosome;GO:0005622|intracellular;GO:0005840|ribosome;GO:0006412|translation		N643_01980	450752	E1A98_01520	309230
SL1344_0464	0.273798	0.214628	0.530089	0.00431413		-0.272621	0.0713871					ylaC				526302	Inner membrane protein YlaC			N643_01990	451211	E1A98_02335	475242
SL1344_0465	-0.0965679	0.596402	-0.143519	0.545037		0.970806	1.48185e-11					maa				526889	Maltose O-acetyltransferase (EC 2.3.1.79)	GO:0008925|maltose O-acetyltransferase activity		N643_01995	451799	E1A98_02340	475828
SL1344_0466	0.0520947	0.796684	-0.160596	0.557902		-1.76771	4.11572e-27			DOWN		hha				527619	Haemolysin expression modulating protein			N643_02000	452529	E1A98_02345	476551
SL1344_0467	0.0665907	0.794476	-0.155741	0.43119		-2.1402	7.68478e-44			DOWN			tomB	ybaJ		527865	Hha toxicity modulator TomB			N643_02005	452775	E1A98_02350	476795
SL1344_0469	-0.288973	0.054582	-0.17127	0.446234		-0.491478	8.46431e-05					acrA				531907	Multidrug efflux system AcrAB-TolC, membrane fusion component AcrA			N643_02015	456817	E1A98_02360	480887
SL1344_0470	-0.486976	0.00105962	-0.390867	0.0112589		-0.962661	2.35342e-06					acrR			DskA binding site	533242	Transcriptional regulator of acrAB operon, AcrR			N643_02020	458152	E1A98_02365	482222
SL1344_0471	0.62005	7.84149e-05	0.567705	0.000135765		0.205891	0.156145						mscK	aefA		534020	Mechanosensitive channel MscK			N643_02025	458931	E1A98_02370	482997
SL1344_0473	0.155224	0.590381	-0.137601	0.738944		-0.413092	0.0629931					ybaM				538423	Uncharacterized protein YbaM			N643_02040	462687	E1A98_02375	486571
SL1344_0474	0.282149	0.175522	0.0250751	0.918137		-0.546584	0.000860834					priC			DskA binding site	538604	Primosomal replication protein N prime prime			N643_02045	462867	E1A98_02380	486746
SL1344_0476	0.370014	0.14519	1.60331	4.58849e-06		0.0918672	0.756032		UP			apt			DskA binding site	539730	Adenine phosphoribosyltransferase (EC 2.4.2.7)	GO:0003999|adenine phosphoribosyltransferase activity	00230|Purine metabolism	N643_02055	463993	E1A98_02390	487873
SL1344_0477	0.0619891	0.76926	0.0936882	0.556404		-0.144443	0.462278					dnaX			DskA binding site	540395	DNA polymerase III subunits gamma and tau (EC 2.7.7.7)	GO:0003887|DNA-directed DNA polymerase activity	00230|Purine metabolism;00240|Pyrimidine metabolism	N643_02060	464659	E1A98_02395	488553
SL1344_0478	0.2692	0.0832037	-0.156931	0.411247		-0.758098	4.11253e-08						yaaK	ybaB		542369	Nucleoid-associated protein YaaK			N643_02065	466636	E1A98_02400	490537
SL1344_0479	0.0435025	0.824623	-0.590412	0.000751442		-0.380107	0.00722144					recR			DskA binding site	542698	Recombination protein RecR	GO:0003676|nucleic acid binding;GO:0006281|DNA repair;GO:0006304|DNA modification;GO:0006310|DNA recombination		N643_02070	466965	E1A98_02405	490866
SL1344_0480	0.979337	4.68961e-06	0.800971	0.000113293		0.475264	0.0385422					htpG				543414	Chaperone protein HtpG	GO:0005524|ATP binding;GO:0006457|protein folding;GO:0051082|unfolded protein binding		N643_02075	467680	E1A98_02410	491581
SL1344_0481	1.1762	4.21e-20	0.648966	4.0419e-05		0.32891	0.0131317	UP				adk			DskA binding site	545529	Adenylate kinase (EC 2.7.4.3)	GO:0004017|adenylate kinase activity	00230|Purine metabolism	N643_02080	469775	E1A98_02415	493636
SL1344_0482	0.776505	3.02823e-07	0.105941	0.55247		-0.830162	1.01552e-12					hemH			DskA binding site	546402	Ferrochelatase, protoheme ferro-lyase (EC 4.99.1.1)	GO:0004325|ferrochelatase activity	00860|Porphyrin and chlorophyll metabolism	N643_02085	470596	E1A98_02420	494516
SL1344_0483	1.0278	1.58793e-06	0.245336	0.380134		0.584035	0.000283709	UP					aes			547361	Acetyl esterase (EC 3.1.1.-)		00053|Ascorbate and aldarate metabolism;00363|Bisphenol A degradation;00564|Glycerophospholipid metabolism;00623|2,4-Dichlorobenzoate degradation;00830|Retinol metabolism;00900|Terpenoid backbone biosynthesis;00960|Tropane, piperidine and pyridine alkaloid biosynthesis	N643_02090	471555	E1A98_02425	495475
SL1344_0484	1.33414	3.00632e-14	1.09482	2.64051e-11		0.33614	0.0463724	UP	UP			gsk				548485	Inosine-guanosine kinase (EC 2.7.1.73)	GO:0008906|inosine kinase activity	00230|Purine metabolism	N643_02095	472679	E1A98_02430	496586
SL1344_0485	-0.141981	0.457485	-0.200672	0.208437		0.0416682	0.795503					ybaL			DskA binding site	549838	Inner membrane protein YbaL, KefB/KefC family			N643_02100	474065	E1A98_02435	498023
SL1344_0486	0.0451756	0.838313	-0.00734467	0.972259		-0.231273	0.149675					fsr				551729	Fosmidomycin resistance protein			N643_02110	475956	E1A98_02440	499937
SL1344_0487	1.10422	2.33897e-13	1.38317	3.83978e-08		-0.439468	0.00526167	UP	UP			ushA				553122	UDP-sugar hydrolase (EC 3.6.1.45); 5'-nucleotidase (EC 3.1.3.5)	GO:0008253|5'-nucleotidase activity	00230|Purine metabolism;00240|Pyrimidine metabolism;00760|Nicotinate and nicotinamide metabolism	N643_02115	477349	E1A98_02445	501375
SL1344_0488	0.21665	0.245111	-0.19971	0.36803		1.39997	8.66314e-12			UP		ybaK			DskA binding site	554891	Cys-tRNA(Pro) deacylase YbaK			N643_02120	479107	E1A98_02450	503064
SL1344_0489	0.370501	0.0149102	0.864512	1.33748e-08		-0.46736	0.000570284					ybaP				555572	Uncharacterized protein YbaP			N643_02130	479788	E1A98_02455	503747
SL1344_0491	-0.582057	3.55265e-05	-0.510279	0.000455442		-0.537144	0.00301157						ybaR	copA		557433	Lead, cadmium, zinc and mercury transporting ATPase (EC 3.6.3.3) (EC 3.6.3.5); Copper-translocating P-type ATPase (EC 3.6.3.4)	GO:0004008|copper-exporting ATPase activity		N643_02135	480736	E1A98_02470	505336
SL1344_0492	0.483612	0.00917738	0.766666	1.73186e-06		-0.774777	2.29905e-09					cueR				560044	Copper resistance transcriptional regulator CueR (MerR family)			N643_02140	483355	E1A98_02485	510454
SL1344_0493	-0.118813	0.529742	-0.640276	3.1196e-05		-1.1993	3.25878e-14			DOWN			ybbK	ybbJ		560461	Putative activity regulator of membrane protease YbbK			N643_02145	483772	E1A98_02490	510862
SL1344_0494	0.0308123	0.910128	-0.502238	0.0130869		-1.72225	2.15921e-31			DOWN			qmcA	ybbK		560910	Protein QmcA (possibly involved in integral membrane quality control)			N643_02150	484221	E1A98_02495	511317
SL1344_0495	-0.267874	0.31859	-0.465318	0.115038		-1.42956	3.30038e-21			DOWN			fetA	ybbL		561974	Probable iron export ATP-binding protein FetA			N643_02155	485285	E1A98_02500	512380
SL1344_0496	-0.0957901	0.699216	-0.470091	0.0220287		-0.737804	1.83462e-05						fetB	ybbM		562638	Probable iron export permease protein FetB			N643_02160	485949	E1A98_02505	513044
SL1344_0497	0.102588	0.650818	0.205045	0.500489		0.664531	4.60762e-06					ybbN				563503	FIG000875: Thioredoxin domain-containing protein EC-YbbN			N643_02225	498840	E1A98_02510	513886
SL1344_0498	-0.413116	0.0237407	-0.552579	0.0503707		-0.411948	0.0163489					ybbO				564417	Putative NAD(P)-dependent oxidoreductase EC-YbbO			N643_02230	499754	E1A98_02515	514801
SL1344_0499	-0.214993	0.344029	-0.0690964	0.771167		0.120849	0.53556					tesA				565342	Multifunctional acyl-CoA thioesterase I, protease I, lysophospholipase L1			N643_02235	500687	E1A98_02520	515600
SL1344_0500	-0.553548	0.0384111	-0.427268	0.118563		-0.521184	0.0211495					ybbA				565927	Uncharacterized metabolite ABC transporter in Enterobacteriaceae, ATP-binding protein EC-YbbA			N643_02240	501272	E1A98_02525	516194
SL1344_0501	-0.763621	0.000966148	-0.275838	0.300448		-0.526623	0.000713531					ybbP				566610	Uncharacterized metabolite ABC transporter in Enterobacteriaceae, permease protein EC-YbbP			N643_02245	501955	E1A98_02530	516877
SL1344_0506	0.345008	0.0570742	-0.749281	1.62081e-05		0.818143	4.10862e-06					ybbB				573174	Selenophosphate-dependent tRNA 2-selenouridine synthase			N643_02255	504908	E1A98_02560	526593
SL1344_0522	0.247073	0.424883	0.140915	0.779223		0.911827	0.0905183						fdrA	fdrA_2		590848	Membrane protein FdrA			N643_13095	2805058	E1A98_02630	543141
SL1344_0523	0.642888	0.280787	-0.536977	0.00162661		0.995557	0.00723868					ylbE				592522	Uncharacterized protein YlbE			N643_13090	2803779	E1A98_02635	544818
SL1344_0524	0.53835	0.554428	0.723959	0.000228393		0.920624	0.0188701					ylbF				593814	Uncharacterized protein YlbF			N643_13085	2802803	E1A98_02640	546088
SL1344_0525	0.0169572	0.979621	0.721177	0.00455079		0.335154	0.512653					arcC				594606	Carbamate kinase (EC 2.7.2.2)	GO:0008804|carbamate kinase activity	00230|Purine metabolism;00330|Arginine and proline metabolism;00910|Nitrogen metabolism	N643_13105	2808260	E1A98_02645	546900
SL1344_0526	0.147896	0.543275	-0.157601	0.448299		0.611314	0.00486767					purK				595540	N5-carboxyaminoimidazole ribonucleotide synthase (EC 6.3.4.18)	GO:0034028|5-(carboxyamino)imidazole ribonucleotide synthase activity	00230|Purine metabolism	N643_02260	506092	E1A98_02650	547988
SL1344_0527	0.964389	0.000210887	-0.0215436	0.950354		0.630349	0.0436736					purE				596604	N5-carboxyaminoimidazole ribonucleotide mutase (EC 5.4.99.18)	GO:0034023|5-(carboxyamino)imidazole ribonucleotide mutase activity	00230|Purine metabolism	N643_02265	507156	E1A98_02655	549052
SL1344_0528	0.987057	1.5746e-06	1.01629	2.96913e-06		0.574139	0.00437666		UP			lpxH				597231	UDP-2,3-diacylglucosamine diphosphatase (EC 3.6.1.54)		00540|Lipopolysaccharide biosynthesis	N643_02270	507785	E1A98_02660	549679
SL1344_0529	1.43549	7.195e-16	1.31737	4.23911e-17		-0.0256238	0.864257	UP	UP			ppiB				597956	Peptidyl-prolyl cis-trans isomerase PpiB (EC 5.2.1.8)			N643_02275	508510	E1A98_02665	550404
SL1344_0530	0.412163	0.00165728	0.450368	0.00791876		0.153522	0.361336					cysS				598623	Cysteinyl-tRNA synthetase (EC 6.1.1.16)	GO:0004817|cysteine-tRNA ligase activity	00970|Aminoacyl-tRNA biosynthesis	N643_02280	509178	E1A98_02670	551072
SL1344_0534	-0.000549113	0.997447	-0.729573	7.75972e-05		0.0584932	0.78779					ybcJ				601976	Uncharacterized S4 RNA-binding-domain protein YbcJ			N643_02285	510673	E1A98_02680	553122
SL1344_0535	0.123321	0.48271	-0.597545	0.00247694		-0.289083	0.0477747					folD				602190	Methenyltetrahydrofolate cyclohydrolase (EC 3.5.4.9) / Methylenetetrahydrofolate dehydrogenase (NADP+) (EC 1.5.1.5)	GO:0004477|methenyltetrahydrofolate cyclohydrolase activity;GO:0004488|methylenetetrahydrofolate dehydrogenase (NADP+) activity	00670|One carbon pool by folate;00720|Reductive carboxylate cycle (CO2 fixation)	N643_02290	510887	E1A98_02685	553336
SL1344_0552	0.0664372	0.834267	0.550582	0.154575		-0.143928	0.528652					ykgC				619816	Putative Dihydrolipoamide dehydrogenase (EC 1.8.1.4); Mercuric ion reductase (EC 1.16.1.1); PF00070 family, FAD-dependent NAD(P)-disulphide oxidoreductase	GO:0004148|dihydrolipoyl dehydrogenase activity	00010|Glycolysis / Gluconeogenesis;00020|Citrate cycle (TCA cycle);00260|Glycine, serine and threonine metabolism;00280|Valine, leucine and isoleucine degradation;00620|Pyruvate metabolism	N643_02340	520363	E1A98_01565	315392
SL1344_0553	-0.762045	0.84262	-1.34547	0.463091		0.858242	0.432605						rclB			621298	Uncharacterized protein RclB associated with response to reactive chlorine species			N643_02345	521846	E1A98_01560	315047
SL1344_0554	-0.309705	0.617877	-0.562598	0.235197		-0.084714	0.935203					ykgB				621547	Inner membrane protein RclC associated with response to reactive chlorine species			N643_02350	522094	E1A98_01555	314442
SL1344_0556	2.1681	4.25334e-29	2.1686	8.99543e-36		2.29328	2.58174e-45	UP	UP	UP	ALL UP	pheP				623687	Phenylalanine-specific permease			N643_02360	524251	E1A98_02945	598420
SL1344_0557	0.668506	1.65715e-05	0.434899	0.0341955		0.120602	0.54453					ybdG				625123	Miniconductance mechanosensitive channel YbdG			N643_02365	525687	E1A98_02950	599877
SL1344_0560	0.55924	0.104038	0.337695	0.164946		0.90214	1.22665e-07						0			631675	Putative phosphosugar isomerase			N643_02380	532255	E1A98_17195	3494289
SL1344_0566	-0.0495972	0.812787	-0.666576	0.0021099		0.863042	1.00932e-09					nfnB				636516	Oxygen-insensitive NAD(P)H nitroreductase (EC 1.-.-.-) / Dihydropteridine reductase (EC 1.5.1.34)		00231|Puromycin biosynthesis;00592|alpha-Linolenic acid metabolism;00633|Trinitrotoluene degradation;00780|Biotin metabolism;00790|Folate biosynthesis;00860|Porphyrin and chlorophyll metabolism;00950|Isoquinoline alkaloid biosynthesis;00981|Insect hormone biosynthesis;01057|Biosynthesis of type II polyketide products	N643_02410	537093	E1A98_02955	601232
SL1344_0567	0.101404	0.669801	-0.0661174	0.81936		-0.784716	6.09096e-06					ybdF				637266	Uncharacterized protein YbdF			N643_02415	537848	E1A98_02960	601979
SL1344_0570	0.103718	0.716226	-0.728692	0.0021627		-0.848657	3.55429e-09					ybdJ			DskA binding site	638851	Uncharacterized inner membrane protein YbdJ			N643_02435	539435	E1A98_02965	602412
SL1344_0571	0.970319	3.25469e-05	-0.286995	0.290644		-1.28601	7.04716e-21			DOWN		ybdK				639166	Glutamate--cysteine ligase-like protein YbdK			N643_02440	539749	E1A98_02970	602726
SL1344_0572	0.648435	0.284741	0.585794	0.031602		0.750497	0.0242888						entD	N643_02445		640296	4'-phosphopantetheinyl transferase (EC 2.7.8.-) [enterobactin] siderophore		00440|Phosphonate and phosphinate metabolism;00513|High-mannose type N-glycan biosynthesis;00564|Glycerophospholipid metabolism;00600|Sphingolipid metabolism;00770|Pantothenate and CoA biosynthesis	N643_02445	540895	E1A98_02990	605920
SL1344_0573	-0.760097	9.63187e-05	-0.393873	0.134297		1.06624	1.14262e-08			UP		fepA				641046	TonB-dependent receptor; Outer membrane receptor for ferric enterobactin and colicins B, D			N643_02450	541632	E1A98_02995	606715
SL1344_0574	-0.104867	0.834774	0.897026	0.0355226		1.49096	0.0170596			UP		fes				643490	Enterobactin esterase			N643_02455	544077	E1A98_03000	609198
SL1344_0575	0.128274	0.949593	0.350767	0.361971		2.86957	0.0497018			UP			0	ybdZ		644735	MbtH-like NRPS chaperone => YbdZ			N643_02460	545322	E1A98_03005	610403
SL1344_0576	0.49784	0.0344105	0.0563972	0.765523		0.585144	0.00153944					entF				644950	Enterobactin synthetase component F, serine activating enzyme (EC 2.7.7.-)		00520|Amino sugar and nucleotide sugar metabolism;01053|Biosynthesis of siderophore group nonribosomal peptides	N643_02465	546223	E1A98_03010	610618
SL1344_0577	0.081889	0.664295	0.258853	0.137542		1.47441	0.0488563			UP			fepE			649084	Ferric enterobactin uptake protein FepE			N643_02470	549678	E1A98_03015	614715
SL1344_0578	1.68914	4.4921e-07	-0.00309058	0.991051		0.786458	0.0398803	UP				fepC				650273	Ferric enterobactin transport ATP-binding protein FepC (TC 3.A.1.14.2)			N643_02475	550869	E1A98_03020	615845
SL1344_0579	1.12879	0.00079303	0.406071	0.0579137		0.88495	0.00555532	UP				fepG				651064	Ferric enterobactin transport system permease protein FepG (TC 3.A.1.14.2)			N643_02480	551660	E1A98_03025	616657
SL1344_0580	0.309989	0.273497	0.173109	0.798407		0.78103	0.00679052					fepD				652053	Ferric enterobactin transport system permease protein FepD (TC 3.A.1.14.2)			N643_02485	552649	E1A98_03030	617646
SL1344_0581	-0.0787108	0.876561	0.33839	0.389224		0.274343	0.436472						ybdA			653171	Enterobactin exporter EntS			N643_02490	553767	E1A98_03035	618761
SL1344_0582	-0.460042	0.105506	0.831649	0.00444726		0.531363	0.06808					fepB				654478	Ferric enterobactin-binding periplasmic protein FepB (TC 3.A.1.14.2)			N643_02495	555073	E1A98_03040	620015
SL1344_0583	-0.806489	0.0286239	-0.466982	0.149598		1.3402	0.0268097			UP		entC				655749	Isochorismate synthase (EC 5.4.4.2) @ Isochorismate synthase (EC 5.4.4.2) [enterobactin] siderophore @ Isochorismate synthase (EC 5.4.4.2) of siderophore biosynthesis	GO:0008909|isochorismate synthase activity	00130|Ubiquinone and other terpenoid-quinone biosynthesis;01053|Biosynthesis of siderophore group nonribosomal peptides	N643_02500	556339	E1A98_03045	621346
SL1344_0584	1.32179	6.63735e-05	0.190926	0.423574		1.22035	0.00388851	UP		UP		entE				656928	2,3-dihydroxybenzoate-AMP ligase (EC 2.7.7.58) [enterobactin] siderophore @ 2,3-dihydroxybenzoate-AMP ligase (EC 2.7.7.58) of siderophore biosynthesis	GO:0008668|(2,3-dihydroxybenzoyl)adenylate synthase activity	01053|Biosynthesis of siderophore group nonribosomal peptides	N643_02505	557524	E1A98_03050	622531
SL1344_0585	0.840346	0.0842989	0.196732	0.55804		0.518203	0.245266					entB				658552	Isochorismatase (EC 3.3.2.1) [enterobactin] siderophore / Apo-aryl carrier domain of EntB @ Isochorismatase (EC 3.3.2.1) of siderophore biosynthesis	GO:0008908|isochorismatase activity	01053|Biosynthesis of siderophore group nonribosomal peptides	N643_02510	559148	E1A98_03055	624155
SL1344_0586	0.220341	0.80565	0.11251	0.795733		0.866043	0.00473539					entA				659409	2,3-dihydro-2,3-dihydroxybenzoate dehydrogenase (EC 1.3.1.28) [enterobactin] siderophore @ 2,3-dihydro-2,3-dihydroxybenzoate dehydrogenase (EC 1.3.1.28) of siderophore biosynthesis	GO:0008667|2,3-dihydro-2,3-dihydroxybenzoate dehydrogenase activity	01053|Biosynthesis of siderophore group nonribosomal peptides	N643_02515	560005	E1A98_03060	625012
SL1344_0587	0.818143	0.1988	0.0103957	0.984008		0.864286	0.0102945						entH	ybdB		660167	Proofreading thioesterase in enterobactin biosynthesis EntH			N643_02520	560763	E1A98_03065	625761
SL1344_0589	-0.561647	0.00467892	-0.276714	0.208883		0.329646	0.03118						yjiX	ybdD		662931	Uncharacterized proteins YbdD and YjiX			N643_02530	563529	E1A98_03075	628643
SL1344_0590	1.14395	2.18163e-09	1.25858	4.12513e-09		0.143608	0.433765	UP	UP				hcxA	ybdH		663164	Hydroxycarboxylate dehydrogenase (NADP+) HcxA			N643_02535	563762	E1A98_03080	628850
SL1344_0591	1.02226	1.73838e-07	0.954044	3.29563e-10		0.47506	0.0120873	UP				ybdL				664379	Glutamine-dependent 2-keto-4-methylthiobutyrate transaminase			N643_02540	564977	E1A98_03085	630047
SL1344_0592	-0.563067	0.00817689	0.163845	0.731584		0.153829	0.495539						IbrB	ybdM		665540	Co-activator of prophage gene expression IbrB			N643_02545	566138	E1A98_03090	631208
SL1344_0593	-0.287985	0.302749	0.534179	0.0178323		1.17744	0.00316389			UP			IbrA	ybdN		666130	Co-activator of prophage gene expression IbrA			N643_02550	566728	E1A98_03095	631810
SL1344_0594	-0.512176	0.00220725	-0.405026	0.129191		0.50602	0.307606					ybdO				667531	LysR-family transcriptional regulator YbdO			N643_02555	568130	E1A98_03100	633177
SL1344_0595	0.0256218	0.917106	-0.416394	0.0357848		-0.366589	0.0151662					dsbG				668750	Thiol:disulfide interchange protein DsbG precursor			N643_02560	569363	E1A98_03105	634288
SL1344_0596	0.15309	0.489068	-0.548163	0.00253505		-0.0527951	0.765656					ahpC				669937	Alkyl hydroperoxide reductase protein C (EC 1.11.1.15)	GO:0051920|peroxiredoxin activity	00480|Glutathione metabolism	N643_02565	570498	E1A98_03110	635406
SL1344_0597	0.0127581	0.958736	-0.00998089	0.97336		-0.384608	0.00305892					ahpF				670742	Alkyl hydroperoxide reductase protein F			N643_02570	571274	E1A98_03115	636184
SL1344_0602	-0.229787	0.0845773	-0.266962	0.131254		-1.05472	1.14792e-15			DOWN			uspG	ybdQ		676860	Universal stress protein G			N643_02595	577315	E1A98_03120	637900
SL1344_0603	0.606844	0.0348483	-0.0278775	0.941028		0.617456	0.00175875					ybdR				677511	Uncharacterized zinc-type alcohol dehydrogenase-like protein YbdR			N643_02600	577969	E1A98_03125	638549
SL1344_0604	-0.938048	1.38491e-05	-1.82703	1.9583e-14		-0.263709	0.117024		DOWN			rnk			DskA binding site	678832	Regulator of nucleoside diphosphate kinase			N643_02605	579290	E1A98_03130	640018
SL1344_0605	-1.16748	3.18781e-09	-0.510079	0.00298119		-1.18242	1.48181e-24	DOWN		DOWN		rna			DskA binding site	679477	Ribonuclease I precursor (EC 3.1.27.6)	GO:0008847|Enterobacter ribonuclease activity		N643_02610	579936	E1A98_03135	640658
SL1344_0606	1.24335	1.05613e-07	0.754782	7.56568e-06		0.000721939	0.997548	UP				citT				680393	Citrate Succinate antiporter (TC 2.A.47.3.2)			N643_02615	580851	E1A98_03140	641578
SL1344_0607	2.89374	6.68093e-10	1.14382	0.00358826		0.790637	0.375427	UP	UP			citG				681894	Triphosphoribosyl-dephospho-CoA synthase (EC 2.4.2.52)			N643_02620	582352	E1A98_03145	643092
SL1344_0608	3.59764	8.13878e-17	1.4813	8.8705e-08		0.764945	0.104969	UP	UP			citX				682762	Citrate lyase holo-[acyl-carrier-protein] synthase (EC 2.7.7.61)	GO:0050519|holo-citrate lyase synthase activity		N643_02625	583220	E1A98_03150	643945
SL1344_0610	4.53269	8.16479e-42	1.32384	7.76759e-06		0.723689	0.405644	UP	UP			citE				684856	Citrate lyase beta chain (EC 4.1.3.6)	GO:0008815|citrate (pro-3S)-lyase activity	00020|Citrate cycle (TCA cycle)	N643_02635	585315	E1A98_03160	646043
SL1344_0611	4.33084	2.47545e-23	1.60551	1.96821e-06		1.85038	0.300286	UP	UP			citD				685761	Citrate lyase gamma chain, acyl carrier protein			N643_02640	586220	E1A98_03165	646948
SL1344_0612	4.19763	5.70519e-66	1.75381	4.24068e-20		0.392951	0.459409	UP	UP			citC				686054	[Citrate [pro-3S]-lyase] ligase (EC 6.2.1.22)	GO:0008771|[citrate (pro-3S)-lyase] ligase activity		N643_02645	586513	E1A98_03170	647259
SL1344_0613	0.803319	6.05094e-05	0.848384	0.000648842		1.49445	6.1005e-18			UP		citA				687515	Tricarboxylate transport sensor protein TctE => Citrate response regulator CitA			N643_02650	587974	E1A98_03175	648696
SL1344_0614	0.960924	0.000970738	0.21106	0.414429		0.996152	7.17079e-06						dpiA	citB		689145	Tricarboxylate transport transcriptional regulator TctD => Citrate response regulator CitB			N643_02655	589604	E1A98_03180	650323
SL1344_0615	0.689208	2.45061e-06	0.48509	0.00539785		-1.03566	9.10156e-08			DOWN		dcuC				689879	C4-dicarboxylate transporter DcuC (TC 2.A.61.1.1)			N643_02660	590330	E1A98_03185	651044
SL1344_0616	0.81992	0.000153696	1.86806	2.5012e-16		-1.59355	1.58882e-10		UP	DOWN		pagP				691655	Lipid A palmitoyltransferase PagP (EC 2.3.1.251)			N643_02665	592118	E1A98_03190	653018
SL1344_0617	-0.652747	0.00623135	-0.952948	1.71341e-07		-0.403211	0.00145475					cspE			DskA binding site	692403	Cold shock protein of CSP family => CspE (naming convention as in E.coli)			N643_02670	592866	E1A98_03195	653753
SL1344_0618	-0.613184	0.0196857	-1.02717	1.97175e-07		-1.11119	1.13738e-06		DOWN	DOWN			crcB	ccrB		692670	Fluoride ion transporter CrcB			N643_02675	593128	E1A98_03200	654016
SL1344_0619	0.652487	0.0517169	1.08221	0.000121551		0.297404	0.115723		UP				0			693144	Aliphatic amidase AmiE (EC 3.5.1.4)	GO:0004040|amidase activity	00330|Arginine and proline metabolism;00360|Phenylalanine metabolism;00380|Tryptophan metabolism;00627|1,4-Dichlorobenzene degradation;00643|Styrene degradation	N643_02680	593602	E1A98_03205	654716
SL1344_0620	2.22083	1.42712e-17	2.77969	0.000162905		1.30282	8.0755e-11	UP	UP	UP	ALL UP	tatE				694061	Twin-arginine translocation protein TatE			N643_02685	594519	E1A98_03210	655408
SL1344_0621	1.37735	2.59983e-18	0.441318	0.058987		-0.564532	1.32753e-05	UP				lipA			DskA binding site	694350	Lipoyl synthase (EC 2.8.1.8)	GO:0016992|lipoate synthase activity	00785|Lipoic acid metabolism	N643_02690	594808	E1A98_03215	655712
SL1344_0622	0.785837	3.98068e-05	0.690773	0.000310179		0.808883	0.0014928					ybeF				695521	LysR-family transcriptional regulator YbeF			N643_02695	595979	E1A98_03220	656886
SL1344_0623	0.821007	6.21028e-07	0.132813	0.476699		0.706948	0.000321578					lipB				696776	Octanoate-[acyl-carrier-protein]-protein-N-octanoyltransferase (EC 2.3.1.181)	GO:0033819|lipoyl(octanoyl) transferase activity	00785|Lipoic acid metabolism	N643_02700	597233	E1A98_03225	658098
SL1344_0624	-0.19711	0.307145	0.900485	3.74793e-05		0.256587	0.204393					ybeD			DskA binding site	697517	Proposed lipoate regulatory protein YbeD			N643_02705	597974	E1A98_03230	658840
SL1344_0625	1.13721	1.74013e-11	0.750089	0.000179224		0.327942	0.0444464	UP				dacA			DskA binding site	697889	D-alanyl-D-alanine carboxypeptidase (EC 3.4.16.4)	GO:0009002|serine-type D-Ala-D-Ala carboxypeptidase activity	00550|Peptidoglycan biosynthesis	N643_02710	598345	E1A98_03235	659213
SL1344_0626	1.09665	9.85431e-15	0.653013	6.23095e-05		0.192731	0.367374	UP					rlpA	N643_02720		699240	Septum-associated rare lipoprotein A			N643_02720	599944	E1A98_03240	660563
SL1344_0627	1.15438	6.18262e-13	1.04227	3.09092e-08		0.650576	0.000394255	UP	UP			mrdB				700318	Rod shape-determining protein RodA			N643_02725	600827	E1A98_03245	661662
SL1344_0628	1.01721	2.90209e-14	1.19043	6.45186e-11		0.720854	3.19614e-05	UP	UP			mrdA				701433	Peptidoglycan D,D-transpeptidase MrdA (EC 3.4.16.4)	GO:0009002|serine-type D-Ala-D-Ala carboxypeptidase activity	00550|Peptidoglycan biosynthesis	N643_02730	601942	E1A98_03250	662777
SL1344_0629	1.36827	1.89128e-21	1.65001	5.20072e-20		1.4764	9.19722e-18	UP	UP	UP	ALL UP		rlmH	ybeA		703365	23S rRNA (pseudouridine(1915)-N(3))-methyltransferase (EC 2.1.1.177)			N643_02735	603874	E1A98_03255	664709
SL1344_0630	1.54665	4.06161e-20	1.62757	3.81442e-16		1.41807	8.27717e-19	UP	UP	UP	ALL UP		RsfA	ybeB		703836	Ribosomal silencing factor RsfA			N643_02740	604345	E1A98_03260	665180
SL1344_0633	-0.389991	0.0163404	-0.339543	0.0743536		0.325827	0.0432833					nadD				706256	Nicotinate-nucleotide adenylyltransferase (EC 2.7.7.18)	GO:0004515|nicotinate-nucleotide adenylyltransferase activity	00760|Nicotinate and nicotinamide metabolism	N643_02750	605042	E1A98_03270	666392
SL1344_0634	-0.253749	0.0951501	-0.238426	0.199917		0.174266	0.227691					holA				706899	DNA polymerase III delta subunit (EC 2.7.7.7)	GO:0003887|DNA-directed DNA polymerase activity	00230|Purine metabolism;00240|Pyrimidine metabolism	N643_02755	605685	E1A98_03275	667035
SL1344_0635	0.106064	0.564313	-0.180377	0.267343		-0.0656657	0.621103					rlpB				707930	LPS-assembly lipoprotein LptE			N643_02760	606716	E1A98_03280	668066
SL1344_0636	0.296862	0.0566919	-0.232945	0.213796		-0.323759	0.00723868					leuS			DskA binding site	708535	Leucyl-tRNA synthetase (EC 6.1.1.4)	GO:0004823|leucine-tRNA ligase activity	00970|Aminoacyl-tRNA biosynthesis	N643_02765	607321	E1A98_03285	668662
SL1344_0641	-0.749422	0.0139255	-0.478639	0.182967		-0.938544	6.20517e-09					ybeL			DskA binding site	715976	Uncharacterized protein YbeL			N643_02775	610422	E1A98_03290	671479
SL1344_0650	-0.376522	0.0229166	-0.512723	0.00481964		-0.396002	0.00167174						ybeK	rihA		724969	Pyrimidine-specific ribonucleoside hydrolase RihA			N643_02780	610990	E1A98_03330	679938
SL1344_0651	0.454642	0.039071	0.147957	0.48535		-0.0968839	0.566284					gltL				726021	Glutamate/aspartate ABC transporter, ATP-binding protein GltL (TC 3.A.1.3.4)			N643_02785	612042	E1A98_03335	680991
SL1344_0652	0.617705	0.00243344	0.159733	0.429495		0.370073	0.0069431					gltK				726746	Glutamate/aspartate ABC transporter, permease protein GltK (TC 3.A.1.3.4)			N643_02790	612767	E1A98_03340	681716
SL1344_0653	0.118202	0.615766	-0.224419	0.340334		0.0553906	0.798918					gltJ				727420	Glutamate/aspartate ABC transporter, permease protein GltJ (TC 3.A.1.3.4)			N643_02795	613441	E1A98_03345	682390
SL1344_0654	-0.142877	0.464185	-0.448067	0.0493427		-0.14968	0.388093						ybeJ	gltI		728320	Glutamate/aspartate ABC transporter, substrate-binding protein GltI (TC 3.A.1.3.4)			N643_02800	614341	E1A98_03350	683300
SL1344_0655	-0.214843	0.279061	0.114	0.505503		0.566251	0.000518178					lnt				729583	Apolipoprotein N-acyltransferase / Copper homeostasis protein CutE			N643_02805	615629	E1A98_03360	685804
SL1344_0656	0.021938	0.920445	-0.0975651	0.702034		0.186595	0.166014						corC	ybeX		731141	Magnesium and cobalt efflux protein CorC			N643_02810	617191	E1A98_03365	687367
SL1344_0657	-0.906735	2.74394e-09	-0.207072	0.349113		-0.992024	2.54744e-13					ybey				732177	Metal-dependent hydrolase YbeY, involved in rRNA and/or ribosome maturation and assembly			N643_02815	618228	E1A98_03370	688335
SL1344_0658	-0.779254	1.85635e-06	-0.531092	0.0138859		-1.90519	4.23003e-56			DOWN			ybeZ	phoL		732647	Phosphate starvation-inducible protein PhoH, predicted ATPase			N643_02820	618698	E1A98_03375	688799
SL1344_0659	1.0261	1.35521e-14	0.337906	0.127641		-0.281167	0.0353533	UP					miaB			733898	tRNA-i(6)A37 methylthiotransferase (EC 2.8.4.3)			N643_02825	619960	E1A98_03380	689992
SL1344_0660	-0.601111	0.00555348	-0.590358	4.08335e-05		-1.63495	1.54711e-29			DOWN			yleB	ubiF		735466	2-polyprenyl-3-methyl-6-methoxy-1,4-benzoquinol hydroxylase			N643_02830	621528	E1A98_03385	691562
SL1344_0662	-0.898581	2.00462e-09	-1.19132	3.46652e-13		-2.92382	1.90415e-63		DOWN	DOWN		asnB				738350	Asparagine synthetase [glutamine-hydrolyzing] (EC 6.3.5.4)	GO:0004066|asparagine synthase (glutamine-hydrolyzing) activity	00250|Alanine, aspartate and glutamate metabolism;00910|Nitrogen metabolism	N643_02870	623764	E1A98_03425	693974
SL1344_0663	0.600624	1.57006e-05	-0.240311	0.146133		-0.337603	0.00838088					nagD				740304	Phosphatase NagD predicted to act in N-acetylglucosamine utilization subsystem	GO:0003824|catalytic activity;GO:0008152|metabolic process		N643_02875	625716	E1A98_03430	696035
SL1344_0664	-0.409917	0.0131522	-0.272956	0.0885622		-0.563247	8.87036e-06					nagC				741103	N-acetylglucosamine-6P-responsive transcriptional repressor NagC, ROK family	GO:0003700|transcription factor activity;GO:0005622|intracellular		N643_02880	626709	E1A98_03435	696835
SL1344_0665	-0.0803089	0.682173	-0.118876	0.453222		-0.600574	2.73037e-06					nagA			DskA binding site	742328	N-acetylglucosamine-6-phosphate deacetylase (EC 3.5.1.25)	GO:0008448|N-acetylglucosamine-6-phosphate deacetylase activity	00052|Galactose metabolism;00520|Amino sugar and nucleotide sugar metabolism	N643_02885	627934	E1A98_03440	698064
SL1344_0666	-0.429806	0.00470165	-0.0829193	0.694786		-0.52239	0.000254641					nagB				743542	Glucosamine-6-phosphate deaminase (EC 3.5.99.6)	GO:0004342|glucosamine-6-phosphate deaminase activity	00520|Amino sugar and nucleotide sugar metabolism	N643_02890	629147	E1A98_03445	699272
SL1344_0667	-0.596579	0.0012438	-0.482187	0.0043188		-0.809137	1.68512e-07					nagE				744669	PTS system, N-acetylglucosamine-specific IIC component / PTS system, N-acetylglucosamine-specific IIB component (EC 2.7.1.193) / PTS system, N-acetylglucosamine-specific IIA component (EC 2.7.1.193)			N643_02895	630274	E1A98_03450	700405
SL1344_0668	0.352428	0.0746034	-0.316044	0.189213		0.432095	0.000648336					glnS			DskA binding site	746832	Glutaminyl-tRNA synthetase (EC 6.1.1.18)	GO:0004819|glutamine-tRNA ligase activity	00970|Aminoacyl-tRNA biosynthesis	N643_02900	632498	E1A98_03455	702554
SL1344_0669	-0.657178	7.65187e-05	-0.00386846	0.99045		1.05873	3.10115e-07			UP		ybfM			DskA binding site	748945	Outer membrane porin for chitooligosaccharides ChiP			N643_02910	634670	E1A98_03460	704795
SL1344_0670	0.237943	0.307988	0.10706	0.655229		0.466416	0.078355						ChiQ	ybfN		750401	Uncharacterized lipoprotein ChiQ			N643_02915	636126	E1A98_03465	706251
SL1344_0675	-0.04589	0.863344	-0.659478	0.00712846		-0.437594	0.00166754					fur				755805	Ferric uptake regulation protein FUR	GO:0003700|transcription factor activity		N643_02940	641530	E1A98_03470	706661
SL1344_0676	0.133498	0.420347	-0.313981	0.0628153		-0.97291	3.76916e-13					fldA			DskA binding site	756539	Flavodoxin 1	GO:0010181|FMN binding;GO:0016491|oxidoreductase activity		N643_02945	642264	E1A98_03480	707396
SL1344_0677	1.88922	1.60036e-11	1.12977	8.29869e-08		1.86243	6.65888e-15	UP	UP	UP	ALL UP	ybfE			DskA binding site	757232	Uncharacterized protein YbfE			N643_02950	642945	E1A98_03485	708066
SL1344_0678	0.179474	0.32192	0.226279	0.267259		-0.250735	0.113895						ybfF			757647	Esterase ybfF (EC 3.1.-.-)			N643_02955	643368	E1A98_03490	708499
SL1344_0679	0.196478	0.328893	-0.334539	0.212005		-0.00785116	0.959538					seqA			DskA binding site	758602	SeqA protein, negative modulator of initiation of replication			N643_02960	644326	E1A98_03495	709448
SL1344_0680	0.135664	0.40234	-0.315569	0.104078		-0.11005	0.402495					pgm				759169	Phosphoglucomutase (EC 5.4.2.2)	GO:0004614|phosphoglucomutase activity	00010|Glycolysis / Gluconeogenesis;00030|Pentose phosphate pathway;00052|Galactose metabolism;00230|Purine metabolism;00500|Starch and sucrose metabolism;00520|Amino sugar and nucleotide sugar metabolism;00521|Streptomycin biosynthesis	N643_02965	644890	E1A98_03500	710019
SL1344_0682	-0.730877	0.0014614	-1.46507	2.13714e-16		0.936378	7.00314e-09		DOWN			potE				761474	Putrescine/proton symporter, putrescine/ornithine antiporter PotE			N643_02975	647235	E1A98_03520	713407
SL1344_0684	-0.115632	0.669801	0.114697	0.610727		-0.428114	0.016119					kdpE				765750	DNA-binding response regulator KdpE	GO:0000156|two-component response regulator activity;GO:0003677|DNA binding		N643_02985	651510	E1A98_03535	717517
SL1344_0685	-0.527027	0.00264869	-0.532878	0.000936705		-0.352249	0.0122483					kdpD				766424	Osmosensitive K+ channel histidine kinase KdpD			N643_02990	652184	E1A98_03540	718191
SL1344_0686	-0.0881274	0.817617	-0.22396	0.521304		0.865052	0.000242438					kdpC				769105	Potassium-transporting ATPase C chain (EC 3.6.3.12) (TC 3.A.3.7.1)	GO:0008556|potassium-transporting ATPase activity		N643_02995	654864	E1A98_03545	720868
SL1344_0687	-0.27295	0.373496	0.209028	0.296363		1.00381	3.04341e-06			UP			kdpB			769698	Potassium-transporting ATPase B chain (EC 3.6.3.12) (TC 3.A.3.7.1)	GO:0008556|potassium-transporting ATPase activity		N643_03000	655457	E1A98_03550	721449
SL1344_0688	0.724086	0.258716	-0.0775983	0.815591		1.49973	0.000309285			UP		kdpA				771767	Potassium-transporting ATPase A chain (EC 3.6.3.12) (TC 3.A.3.7.1)	GO:0008556|potassium-transporting ATPase activity		N643_03005	657526	E1A98_03555	723520
SL1344_0689	-1.09773	3.07467e-08	-0.931239	0.000539464		-2.13237	4.55955e-29	DOWN		DOWN		ybfA				773872	Uncharacterized protein YbfA			N643_03015	659632	E1A98_03565	725595
SL1344_0690	0.608778	0.00216944	0.0356774	0.906957		0.31649	0.0364478					phrB				774189	Deoxyribodipyrimidine photolyase (EC 4.1.99.3)	GO:0003913|DNA photolyase activity;GO:0006281|DNA repair		N643_03035	663630	E1A98_03610	735968
SL1344_0691	-0.181937	0.442103	0.802981	5.85541e-07		0.107724	0.638705						dtpD	ybgH		775649	Dipeptide/H+ symporter DtpD			N643_03040	665090	E1A98_03615	737536
SL1344_0692	-0.0647377	0.830238	0.619745	0.114319		-1.45154	8.6984e-17			DOWN		ybgI				777459	GTP cyclohydrolase 1 type 2 homolog YbgI			N643_03045	666899	E1A98_03620	739288
SL1344_0693	-0.249167	0.359268	0.243344	0.380242		-1.16935	2.0303e-10			DOWN			ybgJ	pxpB		778218	Allophanate hydrolase 2 subunit 1 (EC 3.5.1.54)		00330|Arginine and proline metabolism;00791|Atrazine degradation	N643_03050	667658	E1A98_03625	740054
SL1344_0694	-0.29122	0.229297	0.263909	0.369811		-1.06115	2.12618e-12			DOWN			ybgK	pxpC		778868	Allophanate hydrolase 2 subunit 2 (EC 3.5.1.54)		00330|Arginine and proline metabolism;00791|Atrazine degradation	N643_03055	668308	E1A98_03630	740704
SL1344_0695	-0.137389	0.48497	0.381689	0.320335		-0.880844	3.13018e-11						ybgL	pxpA		779790	Lactam utilization protein LamB			N643_03060	669230	E1A98_03635	741626
SL1344_0710	-0.346773	0.0613004	0.348967	0.147253		-0.261559	0.152886						nei			793336	Endonuclease VIII			N643_03130	686048	E1A98_03640	742396
SL1344_0711	-0.586361	0.000599124	-0.625099	0.00156174		-1.40836	5.92587e-17			DOWN		abrB				794182	AbrB protein			N643_03135	686893	E1A98_03645	743184
SL1344_0712	-0.380211	0.0915159	-0.691718	0.029152		-0.0138701	0.946929					gltA				795365	Citrate synthase (si) (EC 2.3.3.1)	GO:0004108|citrate (Si)-synthase activity	00020|Citrate cycle (TCA cycle);00630|Glyoxylate and dicarboxylate metabolism	N643_03140	688076	E1A98_03670	749646
SL1344_0714	0.365037	0.0431896	-0.479829	0.0159506		-0.424652	0.0118311					sdhC				797505	Succinate dehydrogenase cytochrome b-556 subunit	GO:0000104|succinate dehydrogenase activity;GO:0006099|tricarboxylic acid cycle;GO:0006118|electron transport;GO:0016020|membrane		N643_03145	690217	E1A98_03680	751623
SL1344_0715	0.359137	0.0330701	-0.527155	0.00142782		-0.385701	0.0150799					sdhD				797786	Succinate dehydrogenase hydrophobic membrane anchor protein			N643_03150	690498	E1A98_03685	752021
SL1344_0716	0.120082	0.643872	-0.249306	0.191054		-0.219409	0.290623					sdhA				798133	Succinate dehydrogenase flavoprotein subunit (EC 1.3.5.1)	GO:0008177|succinate dehydrogenase (ubiquinone) activity	00020|Citrate cycle (TCA cycle);00190|Oxidative phosphorylation	N643_03155	690845	E1A98_03690	752368
SL1344_0717	0.301057	0.212031	-0.57313	0.00171202		0.0706378	0.765991					sdhB				799913	Succinate dehydrogenase iron-sulfur protein (EC 1.3.5.1)	GO:0008177|succinate dehydrogenase (ubiquinone) activity	00020|Citrate cycle (TCA cycle);00190|Oxidative phosphorylation	N643_03160	692625	E1A98_03695	754150
SL1344_0718	-0.336183	0.0718186	-0.736813	5.74109e-05		0.0624514	0.795503					sucA			DskA binding site	801156	2-oxoglutarate dehydrogenase E1 component (EC 1.2.4.2)	GO:0004591|oxoglutarate dehydrogenase (succinyl-transferring) activity	00020|Citrate cycle (TCA cycle);00310|Lysine degradation;00380|Tryptophan metabolism	N643_03165	693608	E1A98_03700	755167
SL1344_0719	-0.281743	0.195512	-0.582912	0.00145395		0.101829	0.64725						sucB	N643_03170		803972	Dihydrolipoamide succinyltransferase component (E2) of 2-oxoglutarate dehydrogenase complex (EC 2.3.1.61)	GO:0004149|dihydrolipoyllysine-residue succinyltransferase activity	00020|Citrate cycle (TCA cycle);00310|Lysine degradation	N643_03170	696424	E1A98_03705	757983
SL1344_0720	-0.251942	0.303586	-0.352383	0.12523		-0.0285909	0.900908					sucC				805322	Succinyl-CoA ligase [ADP-forming] beta chain (EC 6.2.1.5)	GO:0004775|succinate-CoA ligase (ADP-forming) activity	00020|Citrate cycle (TCA cycle);00640|Propanoate metabolism;00660|C5-Branched dibasic acid metabolism;00720|Reductive carboxylate cycle (CO2 fixation)	N643_03175	697762	E1A98_03710	759475
SL1344_0721	-0.41163	0.0305685	-0.167709	0.575257		-0.0588483	0.77209					sucD				806488	Succinyl-CoA ligase [ADP-forming] alpha chain (EC 6.2.1.5)	GO:0004775|succinate-CoA ligase (ADP-forming) activity	00020|Citrate cycle (TCA cycle);00640|Propanoate metabolism;00660|C5-Branched dibasic acid metabolism;00720|Reductive carboxylate cycle (CO2 fixation)	N643_03180	698928	E1A98_03715	760641
SL1344_0722	-0.281714	0.15189	-0.714938	0.000585439		-0.780002	1.46605e-10					cydA				808940	Cytochrome d ubiquinol oxidase subunit I (EC 1.10.3.-)	GO:0006118|electron transport;GO:0016020|membrane;GO:0016491|oxidoreductase activity	00965|Betalain biosynthesis	N643_03185	700734	E1A98_03735	767919
SL1344_0723	-0.327362	0.0985797	-0.749657	0.000418851		-1.07854	4.51481e-11			DOWN		cydB				810524	Cytochrome d ubiquinol oxidase subunit II (EC 1.10.3.-)	GO:0006118|electron transport;GO:0016020|membrane	00965|Betalain biosynthesis	N643_03190	702318	E1A98_03740	769503
SL1344_0724	-0.345461	0.100722	-0.77551	3.53021e-05		-1.33731	4.34289e-16			DOWN			cydX	ybgT		811678	Cytochrome d ubiquinol oxidase subunit X (EC 1.10.3.-)	GO:0008827|cytochrome o ubiquinol oxidase activity;GO:0008827|cytochrome bo3 ubiquinol oxidase activity	00965|Betalain biosynthesis	N643_03195	703472	E1A98_03745	770657
SL1344_0725	-0.457339	0.0319009	-0.521438	0.000103152		-0.793292	0.000345156					ybgE				811928	Cyd operon protein YbgE			N643_03205	703797	E1A98_03750	770770
SL1344_0726	1.69995	9.66713e-12	1.11236	5.99909e-11		1.36739	8.52908e-23	UP	UP	UP	ALL UP	ybgC				812501	Tol-Pal system-associated acyl-CoA thioesterase			N643_03210	704351	E1A98_03755	771213
SL1344_0727	1.35036	4.54655e-17	0.924534	8.45288e-11		1.29654	1.23707e-20	UP		UP		tolQ				812839	Tol-Pal system protein TolQ			N643_03215	704752	E1A98_03760	771614
SL1344_0728	1.16868	1.74712e-13	0.594758	2.91921e-05		1.46238	8.53796e-24	UP		UP		tolR				813535	Tol biopolymer transport system, TolR protein	GO:0005215|transporter activity;GO:0006810|transport;GO:0016020|membrane		N643_03220	705448	E1A98_03765	772310
SL1344_0730	0.159363	0.247688	-0.27688	0.111233		0.458551	5.22815e-05					tolB				815372	Tol-Pal system beta propeller repeat protein TolB			N643_03240	707288	E1A98_03775	774201
SL1344_0731	0.183568	0.393619	-0.48065	0.0348406		-0.154898	0.36401					pal				816702	Tol-Pal system peptidoglycan-associated lipoprotein PAL			N643_03245	708617	E1A98_03780	775528
SL1344_0732	-0.22696	0.242278	-0.32764	0.087185		-0.118473	0.344757						cpoB	ybgF		817236	Cell division coordinator CpoB			N643_03250	709151	E1A98_03785	776059
SL1344_0733	0.78815	0.01878	0.388985	0.124612		-0.946898	6.31914e-07					nadA				819489	Quinolinate synthetase (EC 2.5.1.72)			N643_03285	711228	E1A98_03830	778546
SL1344_0734	0.724612	4.48618e-05	-0.113704	0.622684		-0.594568	8.47393e-05					pnuC				820557	Ribosyl nicotinamide transporter, PnuC-like			N643_03290	712299	E1A98_03835	779627
SL1344_0735	0.302732	0.0516648	-0.582812	0.00219843		-0.763771	1.25303e-08					ybgR				821273	Zinc transporter ZitB			N643_03295	713015	E1A98_03840	780343
SL1344_0737	-0.358794	0.028575	-0.612002	0.00161645		-0.720321	2.28094e-10					aroG				823028	2-keto-3-deoxy-D-arabino-heptulosonate-7-phosphate synthase I alpha (EC 2.5.1.54)		00400|Phenylalanine, tyrosine and tryptophan biosynthesis	N643_03305	714770	E1A98_03850	782094
SL1344_0749	-0.215846	0.284072	-0.297591	0.086946		-0.26986	0.0580446					gpmA				835617	Phosphoglycerate mutase (EC 5.4.2.11)			N643_03320	716608	E1A98_03855	783304
SL1344_0750	-0.579302	0.00251133	-0.886107	6.33123e-05		-0.898123	1.95798e-13					galM				836593	Aldose 1-epimerase (EC 5.1.3.3)	GO:0004034|aldose 1-epimerase activity	00010|Glycolysis / Gluconeogenesis	N643_03325	717584	E1A98_03860	784258
SL1344_0751	-0.274488	0.166121	-0.707857	0.00203776		-0.0611188	0.684382					galK				837627	Galactokinase (EC 2.7.1.6)	GO:0004335|galactokinase activity	00052|Galactose metabolism;00520|Amino sugar and nucleotide sugar metabolism	N643_03330	718618	E1A98_03865	785292
SL1344_0752	-1.14019	3.15567e-09	-0.911625	8.96973e-05		-1.51978	8.66447e-27	DOWN		DOWN		galT				838778	Galactose-1-phosphate uridylyltransferase (EC 2.7.7.10)	GO:0017103|UTP:galactose-1-phosphate uridylyltransferase activity	00052|Galactose metabolism;00520|Amino sugar and nucleotide sugar metabolism	N643_03335	719769	E1A98_03870	786444
SL1344_0753	-1.10794	3.12371e-11	-0.900258	3.70965e-08		-1.35383	1.02001e-26	DOWN		DOWN		galE				839835	UDP-glucose 4-epimerase (EC 5.1.3.2)	GO:0003978|UDP-glucose 4-epimerase activity	00052|Galactose metabolism;00520|Amino sugar and nucleotide sugar metabolism	N643_03340	720826	E1A98_03875	787500
SL1344_0755	-0.418982	0.00497597	0.113736	0.562893		0.260852	0.0561012					modF			DskA binding site	842153	Putative molybdenum transport ATP-binding protein modF			N643_03345	722056	E1A98_03880	788777
SL1344_0756	-0.0900073	0.628763	-0.288874	0.0741084		-0.33474	0.0275085					modE			DskA binding site	843696	DNA-binding domain of ModE / Molybdate-binding domain of ModE			N643_03350	723596	E1A98_03885	790317
SL1344_0757	-0.185216	0.50389	-0.444048	0.0103067		-0.630832	2.89278e-06						acrZ	ybhT		844613	AcrZ membrane protein associated with AcrAB-TolC multidrug efflux pump			N643_03355	724513	E1A98_03890	791234
SL1344_0758	0.657428	2.07422e-06	-0.26396	0.131193		3.8513	1.89149e-164			UP		modA			DskA binding site	844929	Molybdenum ABC transporter, substrate-binding protein ModA			N643_03360	724827	E1A98_03895	791550
SL1344_0759	0.185303	0.353046	-0.40167	0.0351732		3.83693	1.22041e-144			UP		modB				845702	Molybdenum ABC transporter permease protein ModB			N643_03365	725713	E1A98_03900	792323
SL1344_0760	-0.294692	0.0324592	0.283515	0.165789		3.50369	1.55672e-106			UP			modC			846394	Molybdenum ABC transporter ATP-binding protein ModC			N643_03370	726318	E1A98_03905	793015
SL1344_0761	0.921521	4.36412e-08	0.397927	0.0518191		1.02248	3.21605e-10			UP		ybhA				847453	Hydrolase, HAD superfamily			N643_03375	727377	E1A98_03910	794074
SL1344_0762	0.00377875	0.98712	-0.418765	0.0167918		0.389977	0.00474667						0	ybhE		848435	6-phosphogluconolactonase (EC 3.1.1.31)	GO:0017057|6-phosphogluconolactonase activity	00030|Pentose phosphate pathway	N643_03380	728359	E1A98_03915	795047
SL1344_0763	2.34798	3.10103e-75	0.424154	0.0783795		1.53511	1.34945e-25	UP		UP		ybhC				849574	Pectinesterase (EC 3.1.1.11)		00040|Pentose and glucuronate interconversions;00500|Starch and sucrose metabolism	N643_03405	735639	E1A98_03940	802459
SL1344_0769	0.418396	0.0199817	-0.388161	0.0402287		0.142571	0.340698					ybhB				857515	UPF0098 protein ybhB			N643_03445	747522	E1A98_03945	803894
SL1344_0770	0.882409	0.0136078	0.18694	0.618612		0.0961093	0.80301					bioA				858049	Adenosylmethionine-8-amino-7-oxononanoate aminotransferase (EC 2.6.1.62)	GO:0004015|adenosylmethionine-8-amino-7-oxononanoate transaminase activity	00780|Biotin metabolism	N643_03450	748056	E1A98_03950	804429
SL1344_0771	1.21389	0.0400876	-0.0944216	0.701706		1.59594	3.70378e-07	UP		UP		bioB				859425	Biotin synthase (EC 2.8.1.6)	GO:0004076|biotin synthase activity	00780|Biotin metabolism	N643_03455	749432	E1A98_03955	805805
SL1344_0772	0.591699	0.347572	-0.272188	0.405344		1.69011	3.47253e-08			UP		bioF				860462	8-amino-7-oxononanoate synthase (EC 2.3.1.47)	GO:0008710|8-amino-7-oxononanoate synthase activity	00780|Biotin metabolism	N643_03460	750469	E1A98_03960	806842
SL1344_0773	0.447742	0.712228	-0.142398	0.774234		0.711779	0.0944295					bioC				861603	Malonyl-[acyl-carrier protein] O-methyltransferase (EC 2.1.1.197)		00780|Biotin metabolism	N643_03465	751604	E1A98_03965	807983
SL1344_0774	0.370726	0.524337	-0.216489	0.535587		0.958881	0.005214						bioD	bioDa		862351	Dethiobiotin synthase BioD (EC 6.3.3.3)	GO:0004141|dethiobiotin synthase activity	00780|Biotin metabolism	N643_03470	752352	E1A98_03970	808731
SL1344_0775	1.149	4.82501e-17	0.765208	0.000119822		-0.287346	0.0233978	UP				uvrB			DskA binding site	863688	Excinuclease ABC subunit B	GO:0003676|nucleic acid binding;GO:0003677|DNA binding;GO:0004386|helicase activity;GO:0004518|nuclease activity;GO:0005524|ATP binding;GO:0006289|nucleotide-excision repair		N643_03480	753685	E1A98_03975	809987
SL1344_0777	-0.576484	5.46595e-05	-0.0950361	0.628872		1.12033	1.34927e-13			UP			yvcK	ybhK		868588	hypothetical protein			N643_03495	758349	E1A98_03980	812200
SL1344_0778	-0.26274	0.198842	-0.363316	0.0573502		0.362547	0.0661039					moaA			DskA binding site	869893	GTP 3',8-cyclase (EC 4.1.99.22)			N643_03500	759654	E1A98_03985	813505
SL1344_0779	-0.0600471	0.791482	-0.139371	0.595222		-0.459211	0.00158233					moaB				870904	Molybdenum cofactor biosynthesis protein MoaB			N643_03505	760665	E1A98_03990	814516
SL1344_0780	-0.150341	0.498647	-0.0980728	0.652175		-0.598634	0.000305897					moaC				871419	Cyclic pyranopterin monophosphate synthase (EC 4.6.1.17)			N643_03510	761180	E1A98_03995	815031
SL1344_0781	-0.358805	0.355042	0.00986021	0.979245		-0.6035	0.00108889					moaD				871897	Molybdopterin synthase sulfur carrier subunit			N643_03515	761658	E1A98_04000	815509
SL1344_0782	-0.458598	0.0768324	-0.159046	0.486493		-0.644968	0.000683555					moaE				872144	Molybdopterin synthase catalytic subunit MoaE (EC 2.8.1.12)	GO:0030366|molybdopterin synthase activity		N643_03520	761905	E1A98_04005	815756
SL1344_0783	0.194097	0.390707	-0.365322	0.0494637		-1.50558	1.51123e-29			DOWN		ybhL				872644	Inner membrane protein YbhL			N643_03525	762405	E1A98_04010	816345
SL1344_0787	0.65508	0.00109083	1.06996	0.000145652		-0.150961	0.437498		UP			ybhN				875405	Inner membrane protein YbhQ			N643_03530	763220	E1A98_04020	818003
SL1344_0788	0.460337	0.0492552	0.904982	0.00257824		-0.608272	0.000102445						clsB	ybhO		876367	Cardiolipin synthase (EC 2.7.8.-) bacterial type ClsB, has minor trans-phosphatidylation activity converting PE to PG	GO:0008808|cardiolipin synthase activity;GO:0008808|UDP-N-acetylglucosamine:serine-protein N-acetylglucosamine-1-phosphotransferase activity;GO:0008808|GDP-mannose:serine-protein mannose-1-phosphotransferase activity;GO:0008808|archaetidylserine synthase activity	00440|Phosphonate and phosphinate metabolism;00513|High-mannose type N-glycan biosynthesis;00564|Glycerophospholipid metabolism;00600|Sphingolipid metabolism;00770|Pantothenate and CoA biosynthesis	N643_03535	764182	E1A98_04025	818959
SL1344_0789	0.819965	0.0250001	0.690569	0.271283		-0.79204	9.5035e-08						0	ybhP		877605	Endonuclease/exonuclease/phosphatase family protein			N643_03540	765420	E1A98_04030	820197
SL1344_0790	-0.532044	0.00184921	-0.978786	1.02202e-09		-0.232384	0.100173						ybhQ	N643_03545		878496	Inner membrane protein YbhQ			N643_03545	766311	E1A98_04035	821091
SL1344_0791	-0.50228	0.00191728	-0.214573	0.231681		0.0414783	0.810832					ybhR				878868	ABC-type efflux pump permease component YbhR			N643_03550	766720	E1A98_04040	821463
SL1344_0792	-0.659334	5.42764e-05	-0.300435	0.160125		0.0259741	0.883176					ybhS				880090	ABC-type efflux pump permease component YbhS			N643_03555	767942	E1A98_04045	822580
SL1344_0793	-0.772274	3.26904e-08	-0.477577	0.0176633		0.00535266	0.97498					ybhF				881213	ABC-type efflux pump, duplicated ATPase component YbhF			N643_03560	769065	E1A98_04050	823706
SL1344_0794	-0.733636	1.02839e-06	-0.460039	0.0718518		0.0544318	0.77118						hlyD			882942	ABC-type efflux pump membrane fusion component YbhG			N643_03565	770833	E1A98_04055	825435
SL1344_0795	-0.864449	1.61085e-06	-0.0124883	0.966145		-0.519435	0.000344819					ybiH				883937	Transcriptional regulator YbiH, TetR family			N643_03570	771828	E1A98_04060	826433
SL1344_0796	1.28886	5.96161e-14	0.939513	2.43332e-05		0.637354	0.00207373	UP				rhlE				884841	ATP-dependent RNA helicase RhlE (EC 3.6.4.13)			N643_03575	772730	E1A98_04065	827333
SL1344_0797	-0.23588	0.103185	-0.00270998	0.99045		-1.25506	4.78119e-24			DOWN		dinG				886413	ATP-dependent helicase DinG/Rad3			N643_03580	774295	E1A98_04075	829396
SL1344_0798	-0.315499	0.0608016	-0.354038	0.0583394		-1.64964	5.65744e-26			DOWN		ybiB				888587	Anthranilate phosphoribosyltransferase-like protein			N643_03585	776469	E1A98_04080	831709
SL1344_0799	0.531109	0.112147	-0.0968404	0.844111		-0.486156	0.00908049					ybiJ				889717	Uncharacterized periplasmic protein YbiJ			N643_03590	777599	E1A98_04090	834126
SL1344_0800	-0.878322	0.00066755	-0.446099	0.299832		-1.48922	7.19387e-20			DOWN		ybiI			DskA binding site	890262	Uncharacterized zinc-finger containing protein YbiI			N643_03595	778145	E1A98_04095	834651
SL1344_0801	1.37704	5.68735e-21	1.76858	1.64207e-23		0.503891	0.00246596	UP	UP				rlmF	ybiN		890733	23S rRNA (adenine(1618)-N(6))-methyltransferase (EC 2.1.1.181)	GO:0052907|23S rRNA (adenine(1618)-N(6))-methyltransferase activity		N643_03600	778613	E1A98_04115	838712
SL1344_0802	0.78051	0.000210462	0.849931	0.000260193		-0.194294	0.166283					ybiO				891662	Potassium efflux system KefA protein / Small-conductance mechanosensitive channel			N643_03605	779536	E1A98_04120	839716
SL1344_0803	0.0282393	0.899309	-0.0643461	0.836997		-0.657105	0.000175899					glnQ				894003	Glutamine ABC transporter, ATP-binding protein GlnQ			N643_03610	781884	E1A98_04125	842202
SL1344_0804	-0.446966	0.00475382	0.111392	0.617943		-0.91096	5.14071e-08					glnP				894722	Glutamine ABC transporter, permease protein GlnP			N643_03615	782603	E1A98_04130	842921
SL1344_0805	0.322081	0.0362218	0.181125	0.554056		-1.29919	1.97083e-17			DOWN		glnH				895525	Glutamine ABC transporter, substrate-binding protein GlnH			N643_03620	783439	E1A98_04135	843719
SL1344_0806	0.0560227	0.81106	-0.27744	0.314324		-1.12193	2.98995e-19			DOWN		dps				896748	DNA protection during starvation protein			N643_03625	784657	E1A98_04140	844869
SL1344_0807	1.51284	2.7784e-22	0.709315	2.84024e-05		-0.0311225	0.898448	UP				ybiF				897554	Threonine/homoserine exporter RhtA			N643_03630	785450	E1A98_04145	845671
SL1344_0808	0.198334	0.214629	0.230789	0.247288		-1.60879	5.20423e-25			DOWN			ompX			898795	Outer membrane protein X precursor			N643_03635	786691	E1A98_04155	846911
SL1344_0809	2.22721	4.01134e-29	1.57874	3.07472e-20		1.32781	4.39746e-16	UP	UP	UP	ALL UP	ybiP				899373	Phosphoethanolamine transferase OpgE			N643_03640	787268	E1A98_04160	847475
SL1344_0810	0.927835	0.00370842	0.684052	0.0141465		-0.165506	0.407774						MntR			901532	Mn-dependent transcriptional regulator MntR	GO:0003700|transcription factor activity;GO:0005506|iron ion binding		N643_03655	789426	E1A98_04170	849644
SL1344_0811	0.54653	0.00982655	0.439382	0.0198704		0.254822	0.0983463					ybiR				902002	Inner membrane protein YbiR, putative anion permease			N643_03660	789896	E1A98_04175	850108
SL1344_0813	0.199574	0.258716	-0.582258	0.00612827		0.00636375	0.969712					ybiT			DskA binding site	904297	Bis-ABC ATPase YbiT			N643_03670	792221	E1A98_04185	852424
SL1344_0817	0.550445	0.0291711	0.375358	0.0660284		-0.381626	0.145649						0	ybiU		908194	Uncharacterized protein YbiU			N643_03690	798978	E1A98_04190	854257
SL1344_0818	0.259359	0.152991	-0.494325	0.0144036		-1.10809	1.33479e-06			DOWN			ybiV	ybiV(1)		909721	Sugar phosphatase YbiV			N643_03695	800501	E1A98_04195	855674
SL1344_0819	-0.445543	0.102306	-0.144166	0.584485		-0.0681498	0.746567						ybiW	pflF		910608	Pyruvate formate-lyase (EC 2.3.1.54)	GO:0008861|formate C-acetyltransferase activity	00620|Pyruvate metabolism;00640|Propanoate metabolism;00650|Butanoate metabolism	N643_03700	801387	E1A98_04200	856635
SL1344_0820	-0.142588	0.694373	-0.28876	0.226434		-0.0326244	0.926037						ybiY	pflE		913046	Pyruvate formate-lyase activating enzyme (EC 1.97.1.4)	GO:0043365|[formate-C-acetyltransferase]-activating enzyme activity		N643_03705	803825	E1A98_04205	859073
SL1344_0821	0.758163	9.17888e-06	-0.447335	0.0712398		-0.69176	8.87079e-07					moeB				914223	Molybdopterin-synthase adenylyltransferase (EC 2.7.7.80)	GO:0061605|molybdopterin-synthase adenylyltransferase activity		N643_03710	805053	E1A98_04215	860841
SL1344_0822	0.956861	1.15267e-09	-0.62322	0.00227063		-1.14927	3.21903e-17			DOWN		moeA				914972	Molybdopterin molybdenumtransferase (EC 2.10.1.1)	GO:0061599|molybdopterin molybdotransferase activity		N643_03715	805802	E1A98_04220	861590
SL1344_0825	-0.305379	0.144773	-0.206361	0.253481		-0.731813	0.000165462					yliB				919266	Oligopeptide transport substrate-binding protein @ Glutathione ABC transporter, substrate-binding protein GsiB			N643_03720	809226	E1A98_04235	865872
SL1344_0826	-0.170766	0.326667	-0.187647	0.426806		-0.409673	0.0814563					yliC				920865	Oligopeptide transport permease protein OppB-like @ Glutathione ABC transporter, permease protein GsiC			N643_03725	810824	E1A98_04240	867428
SL1344_0827	-0.447506	0.00483911	0.0762762	0.676771		0.0473087	0.832247					yliD				921788	Oligopeptide transport permease protein OppC-like @ Glutathione ABC transporter, permease protein GsiD			N643_03730	811747	E1A98_04245	868351
SL1344_0828	2.02349	3.65235e-28	1.36887	2.84661e-12		0.373504	0.0519919	UP	UP			rimO				922790	Ribosomal protein S12p Asp88 (E. coli) methylthiotransferase (EC 2.8.4.4)			N643_03735	812775	E1A98_04260	873171
SL1344_0829	-1.47378	9.47698e-30	-0.82006	9.91654e-07		-1.92634	1.73603e-36	DOWN		DOWN		bssR				924346	Biofilm regulator BssR			N643_03740	814330	E1A98_04265	874709
SL1344_0838	-0.471305	0.0336981	0.23	0.397724		-0.834132	1.47125e-09						yliJ			933888	Uncharacterized glutathione S-transferase-like protein			N643_03750	815949	E1A98_04275	876315
SL1344_0839	0.270464	0.141029	0.820761	3.49956e-09		-0.737698	2.44346e-06					dacC				934758	D-alanyl-D-alanine carboxypeptidase (EC 3.4.16.4)	GO:0009002|serine-type D-Ala-D-Ala carboxypeptidase activity	00550|Peptidoglycan biosynthesis	N643_03755	816819	E1A98_04280	877188
SL1344_0840	0.370723	0.039963	0.0863516	0.694456		-0.231343	0.0930762					deoR			DskA binding site	936005	Deoxyribose operon repressor DeoR			N643_03760	818066	E1A98_04285	878437
SL1344_0841	-0.94219	2.62771e-08	-0.233118	0.195216		0.659834	0.000575131					ybjG			DskA binding site	936835	Undecaprenyl-diphosphatase BcrC (EC 3.6.1.27), conveys bacitracin resistance	GO:0050380|undecaprenyl-diphosphatase activity	00550|Peptidoglycan biosynthesis	N643_03765	818896	E1A98_04290	879253
SL1344_0842	1.16943	3.12739e-06	1.1712	4.04168e-10		0.215288	0.192557	UP	UP			mdfA			DskA binding site	937756	Multidrug efflux pump MdfA/Cmr (of MFS type), broad spectrum			N643_03770	819814	E1A98_04295	880134
SL1344_0843	-0.0193692	0.925683	-0.266831	0.264335		0.452393	0.0194241						ybjI			939042	5-amino-6-(5-phospho-D-ribitylamino)uracil phosphatase YbjI			N643_03775	821106	E1A98_04305	881777
SL1344_0844	-0.1188	0.546551	-0.531583	0.00299816		-0.354386	0.0389069						ybjJ			939854	Inner membrane protein YbjJ			N643_03780	821918	E1A98_04310	882592
SL1344_0845	0.00936219	0.984659	0.2179	0.357839		-0.860801	2.69538e-08									941233	HTH-type transcriptional regulator RcdA			N643_03785	823296	E1A98_04315	883884
SL1344_0846	-0.537145	0.00235461	-0.539994	0.000248673		-0.193004	0.205951						ybjL			941970	Putative transport protein YbjL			N643_03790	824035	E1A98_04320	884595
SL1344_0847	-1.41844	1.23516e-23	-0.960565	1.59597e-07		1.19183	0.000157956	DOWN		UP		ybjM				944001	Inner membrane protein YbjM			N643_03795	826184	E1A98_04325	886550
SL1344_0848	-0.463429	0.000469273	-0.525849	0.00316415		0.251864	0.175432					grxA				944335	Glutaredoxin 1			N643_03800	826401	E1A98_04330	886957
SL1344_0849	1.07349	2.12967e-07	0.340085	0.0926963		-0.166897	0.425793	UP					ybjC			944768	Uncharacterized protein YbjC			N643_03805	826834	E1A98_04335	887374
SL1344_0852	1.33795	1.0325e-15	0.422965	0.00604386		0.310368	0.0500109	UP				rimK				945821	Ribosomal protein S6--L-glutamate ligase			N643_03815	827889	E1A98_04345	888428
SL1344_0853	0.653672	1.11404e-05	0.773395	1.23002e-07		0.783727	1.28838e-07					ybjN				946820	Uncharacterized sensory transduction regulator YbjN			N643_03820	828888	E1A98_04350	889418
SL1344_0854	0.146438	0.721907	-0.877049	1.38918e-05		0.24463	0.353356					potF				947642	Putrescine ABC transporter putrescine-binding protein PotF (TC 3.A.1.11.2)			N643_03825	829710	E1A98_04355	890245
SL1344_0855	-0.239339	0.473043	-0.257191	0.314161		0.2252	0.41392					potG				948845	Putrescine transport ATP-binding protein PotG (TC 3.A.1.11.2)			N643_03830	830911	E1A98_04360	891452
SL1344_0856	0.543632	0.131288	-0.274924	0.310163		0.605073	0.0195832					potH				949988	Putrescine transport system permease protein PotH (TC 3.A.1.11.2)			N643_03835	832054	E1A98_04365	892595
SL1344_0857	-0.343597	0.162481	-0.319469	0.135041		0.796241	2.78852e-05					potI				950938	Putrescine transport system permease protein PotI (TC 3.A.1.11.2)			N643_03840	833004	E1A98_04370	893545
SL1344_0858	0.617987	0.00099093	0.954769	4.29442e-07		0.592249	0.00196969					ybjO				951767	Inner membrane protein YbjO			N643_03845	833994	E1A98_04375	894450
SL1344_0859	1.58092	3.11856e-13	0.653171	0.00388307		1.1963	2.07891e-09	UP		UP			ybjF	rumB		952373	23S rRNA (uracil(747)-C(5))-methyltransferase (EC 2.1.1.189)			N643_03850	834438	E1A98_04380	894979
SL1344_0863	0.11507	0.682107	-0.958931	4.07839e-07		-0.166283	0.383027					artJ				957195	Arginine ABC transporter, substrate-binding protein ArtJ			N643_03875	840717	E1A98_04385	896305
SL1344_0864	-0.15747	0.32298	-0.59297	0.000562314		0.292011	0.0249229					artM				958163	Arginine ABC transporter, permease protein ArtM			N643_03880	841683	E1A98_04390	897327
SL1344_0865	-0.0463813	0.812533	-0.78216	0.000485078		0.10067	0.486342					artQ				958831	Arginine ABC transporter, permease protein ArtQ			N643_03885	842351	E1A98_04395	897995
SL1344_0866	0.147385	0.546204	-0.706612	0.00125044		-0.257253	0.0408563					artI				959554	Arginine ABC transporter, substrate-binding protein ArtI			N643_03890	843074	E1A98_04400	898718
SL1344_0867	0.677197	0.000211516	-0.421823	0.0504988		-0.37578	0.00188726					artP			DskA binding site	960303	Arginine ABC transporter, ATP-binding protein ArtP			N643_03895	843823	E1A98_04405	899467
SL1344_0868	0.0536919	0.815501	-0.745571	0.000702527		-0.210426	0.0949408					ybjP				961261	Uncharacterized lipoprotein YbjP			N643_03900	844776	E1A98_04410	900413
SL1344_0869	-0.176208	0.600689	0.18635	0.66848		-1.46114	2.61736e-23			DOWN			ybjQ			961904	UPF0145 protein YbjQ			N643_03915	848427	E1A98_04415	901054
SL1344_0870	-0.686183	4.68168e-06	-0.433237	0.00558035		-0.91695	6.14926e-09						0	ybjR		962224	N-acetylmuramoyl-L-alanine amidase (EC 3.5.1.28) @ 1,6-anhydro-N-acetylmuramyl-L-alanine amidase	GO:0008745|N-acetylmuramoyl-L-alanine amidase activity		N643_03920	848747	E1A98_04420	901374
SL1344_0871	0.402685	0.0216549	0.507968	0.00137287		1.33621	4.75191e-23			UP			ybjS		DskA binding site	963051	Uncharacterized NAD(P)-dependent epimerase/dehydratase family protein YbjS			N643_03925	849574	E1A98_04425	902201
SL1344_0872	-0.648565	4.58071e-05	0.0901324	0.65019		1.09561	6.92761e-17			UP		ybjT				964160	Uncharacterized protein YbjT			N643_03930	850683	E1A98_04430	903313
SL1344_0873	-0.270875	0.101936	-0.415456	0.0634896		0.393374	0.00194097						ybjU	ltaA		965604	Low-specificity L-threonine aldolase (EC 4.1.2.48)			N643_03935	852127	E1A98_04435	904754
SL1344_0874	1.02166	1.64076e-07	0.786458	0.000647873		-0.127893	0.486303	UP				poxB				966644	Pyruvate dehydrogenase (quinone) (EC 1.2.5.1)	GO:0052737|pyruvate dehydrogenase (quinone) activity	00620|Pyruvate metabolism	N643_03940	853167	E1A98_04440	905792
SL1344_0875	0.461405	0.00963958	-0.448223	0.0172952		-1.18592	1.17823e-11			DOWN		hcr				968520	NADH oxidoreductase for hydroxylamine reductase			N643_03945	855077	E1A98_04445	907643
SL1344_0876	0.330959	0.0637921	-0.535865	0.00527273		-0.498325	0.00878324						0	hcp		969500	Hydroxylamine reductase (EC 1.7.99.1)	GO:0050418|hydroxylamine reductase activity	00910|Nitrogen metabolism	N643_03950	856056	E1A98_04450	908623
SL1344_0878	0.125997	0.512328	-0.51944	0.0129037		0.263645	0.136954						0	ybjD		972397	Predicted ATP-dependent endonuclease of the OLD family, YbjD subgroup			N643_03965	858961	E1A98_04465	912934
SL1344_0879	-0.236291	0.223524	-0.0488337	0.876654		-0.0402404	0.831678					ybjX			DskA binding site	974052	Virulence factor VirK			N643_03970	860616	E1A98_04470	914589
SL1344_0880	-0.543093	0.0132208	-0.58359	0.0369819		-0.476059	0.00120151					ybjy			DskA binding site	975148	Macrolide-specific efflux protein MacA			N643_03975	861712	E1A98_04475	915696
SL1344_0881	-0.522913	0.00102591	-0.832998	1.38358e-07		-0.0904595	0.605562						macB	ybjZ		976263	Macrolide export ATP-binding/permease protein MacB			N643_20630	863618	E1A98_04480	916808
SL1344_0882	0.27859	0.108452	0.493578	0.01449		-0.0614123	0.734783					cspD			DskA binding site	978339	Cold shock protein of CSP family => CspD (naming convention as in E.coli)			N643_03980	864923	E1A98_04485	918827
SL1344_0883	-1.85686	2.93017e-17	-0.736328	0.0200912		-0.666386	5.55504e-05	DOWN				clpS				978884	ATP-dependent Clp protease adaptor protein ClpS			N643_03985	865468	E1A98_04490	919374
SL1344_0884	-1.24191	6.9553e-10	-0.893252	7.93971e-08		-1.65035	9.46506e-24	DOWN		DOWN		clpA				979235	ATP-dependent Clp protease ATP-binding subunit ClpA			N643_03990	865819	E1A98_04495	919725
SL1344_0891	1.05702	3.67682e-05	1.12578	1.67485e-09		0.677134	0.00550908	UP	UP			infA			DskA binding site	986884	Translation initiation factor 1	GO:0003723|RNA binding;GO:0003743|translation initiation factor activity;GO:0006413|translational initiation		N643_04025	872453	E1A98_04510	922686
SL1344_0893	0.0444932	0.847823	-0.147457	0.538081		0.985144	5.57791e-12					aat				987414	Leucyl/phenylalanyl-tRNA--protein transferase (EC 2.3.2.6)	GO:0008914|leucyltransferase activity		N643_04030	872964	E1A98_04515	923189
SL1344_0894	0.457452	0.00160562	-0.0708065	0.782554		0.0399119	0.823959					cydC				988163	Efflux ABC transporter for glutathione/L-cysteine, essential for assembly of bd-type respiratory oxidases => CydC subunit			N643_04035	873713	E1A98_04520	923935
SL1344_0895	1.10896	2.67e-14	0.442738	0.0046454		0.736526	8.04326e-08	UP				cydD				989885	Efflux ABC transporter for glutathione/L-cysteine, essential for assembly of bd-type respiratory oxidases => CydD subunit			N643_04040	875435	E1A98_04525	925657
SL1344_0896	0.635725	1.26607e-05	-0.363775	0.0411853		-0.265665	0.0678494					trxB			DskA binding site	991765	Thioredoxin reductase (EC 1.8.1.9)	GO:0004791|thioredoxin-disulfide reductase activity	00240|Pyrimidine metabolism;00450|Selenoamino acid metabolism	N643_04045	877316	E1A98_04530	927546
SL1344_0897	-0.362413	0.079741	0.0183341	0.931169		-0.211107	0.0927932					lrp				993279	Leucine-responsive regulatory protein, regulator for leucine (or lrp) regulon and high-affinity branched-chain amino acid transport system			N643_04050	878832	E1A98_04535	929056
SL1344_0898	-0.345563	0.0155912	-0.282034	0.052635		-0.298366	0.0390631					ftsK			DskA binding site	993908	DNA translocase FtsK			N643_20610	881185	E1A98_04540	929685
SL1344_0899	-0.432448	0.00239608	-0.535338	0.00144573		-1.08756	1.51938e-14			DOWN		lolA				998136	Outer membrane lipoprotein carrier protein LolA			N643_04055	883496	E1A98_04545	933833
SL1344_0900	-0.519655	3.62565e-05	-0.462693	0.0139597		0.00626731	0.968711						RarA	ycaJ		998757	Replication-associated recombination protein RarA			N643_04060	884117	E1A98_04550	934455
SL1344_0901	-1.1409	5.6318e-13	-1.22787	1.62678e-07		-0.969538	1.06491e-12	DOWN	DOWN			serS			DskA binding site	1000359	Seryl-tRNA synthetase (EC 6.1.1.11)	GO:0004828|serine-tRNA ligase activity	00970|Aminoacyl-tRNA biosynthesis	N643_04070	885717	E1A98_04555	935889
SL1344_0902	-1.60988	4.06038e-21	-1.02131	8.7629e-08		-2.25594	1.89392e-43	DOWN	DOWN	DOWN	ALL DOWN	dmsA				1001888	Anaerobic dimethyl sulfoxide reductase chain A (EC 1.8.5.3), molybdopterin-binding domain			N643_04075	887245	E1A98_04560	937420
SL1344_0904	-1.90725	5.4685e-12	-0.858401	8.64155e-10		-2.36134	3.56171e-51	DOWN		DOWN		dmsC				1004962	Anaerobic dimethyl sulfoxide reductase chain C (EC 1.8.5.3), anchor subunit			N643_04085	890319	E1A98_04570	940494
SL1344_0905	0.607802	0.000193698	1.02271	4.81089e-06		2.49469	2.80458e-73		UP	UP		ycaD				1006175	Hypothetical MFS-type transporter protein YcaD			N643_04095	891532	E1A98_04580	942332
SL1344_0906	1.75591	1.78042e-25	1.09435	2.17929e-14		1.81473	1.60721e-33	UP	UP	UP	ALL UP	ycaM				1007541	Inner membrane permease YcaM			N643_04100	892898	E1A98_04585	943690
SL1344_0907	-0.208955	0.150271	-0.657927	0.000135553		-0.804577	4.38425e-10					pflA				1009255	Pyruvate formate-lyase activating enzyme (EC 1.97.1.4)	GO:0043365|[formate-C-acetyltransferase]-activating enzyme activity		N643_04115	898485	E1A98_04600	946801
SL1344_0910	0.336882	0.128015	-0.114066	0.713634		0.0586526	0.733382					pflB				1011663	Pyruvate formate-lyase (EC 2.3.1.54)	GO:0008861|formate C-acetyltransferase activity	00620|Pyruvate metabolism;00640|Propanoate metabolism;00650|Butanoate metabolism	N643_04120	899417	E1A98_04605	947733
SL1344_0911	1.28684	6.32462e-20	0.991498	4.23884e-14		1.82908	1.16734e-30	UP		UP		focA				1014005	Formate efflux transporter FocA			N643_04125	901756	E1A98_04610	950070
SL1344_0912	0.940844	9.39052e-10	0.559857	0.00406739		0.484178	0.0190379					ycaO				1015267	Ribosomal protein S12p methylthiotransferase accessory factor YcaO			N643_04130	903019	E1A98_04615	951333
SL1344_0913	1.08701	0.00531491	-0.184667	0.426567		0.289798	0.177258	UP					0	ycaP		1017164	Putative inner membrane protein			N643_04140	904915	E1A98_04620	953223
SL1344_0914	-0.177126	0.280586	0.173938	0.260921		0.388674	0.00232439					serC				1018042	Phosphoserine aminotransferase (EC 2.6.1.52)	GO:0004648|phosphoserine transaminase activity	00260|Glycine, serine and threonine metabolism;00680|Methane metabolism;00750|Vitamin B6 metabolism	N643_04145	905793	E1A98_04625	954114
SL1344_0915	-0.610244	4.74777e-05	-0.180612	0.376149		-0.0520695	0.786743					aroA				1019201	3-phosphoshikimate 1-carboxyvinyltransferase (EC 2.5.1.19)	GO:0003866|3-phosphoshikimate 1-carboxyvinyltransferase activity	00400|Phenylalanine, tyrosine and tryptophan biosynthesis	N643_04150	906952	E1A98_04630	955273
SL1344_0916	-0.471475	0.0143879	-0.51152	0.020636		-0.210218	0.340253					ycaL				1020627	Putative heat shock protein YcaL			N643_04155	908379	E1A98_04635	956725
SL1344_0917	1.43277	1.51272e-13	1.04485	1.61338e-10		0.208956	0.239356	UP	UP			cmk			DskA binding site	1021561	Cytidylate kinase (EC 2.7.4.25)			N643_04160	909313	E1A98_04640	957662
SL1344_0918	0.808565	0.000216731	0.253137	0.211266		0.000820788	0.994573						rpsA			1022358	SSU ribosomal protein S1p	GO:0003723|RNA binding		N643_04165	910110	E1A98_04645	958456
SL1344_0919	0.195751	0.211676	-0.440144	0.00610327		0.403134	0.00566186					himD			DskA binding site	1024187	Integration host factor beta subunit	GO:0003677|DNA binding		N643_04170	911939	E1A98_04650	960289
SL1344_0920	-0.474526	0.0119343	-0.351095	0.0925772		-0.354132	0.0292797						ycaI	N643_04175		1024752	DNA internalization-related competence protein ComEC/Rec2			N643_04175	912541	E1A98_04655	960781
SL1344_0921	1.26849	6.17894e-22	0.710179	2.55467e-06		-0.001475	0.992906	UP				msbA			DskA binding site	1027002	Lipid A export permease/ATP-binding protein MsbA			N643_04180	914753	E1A98_04660	963082
SL1344_0922	0.405787	0.0172962	0.537459	0.00452308		0.245216	0.0906399					lpxK				1028747	Tetraacyldisaccharide 4'-kinase (EC 2.7.1.130)	GO:0009029|tetraacyldisaccharide 4'-kinase activity	00540|Lipopolysaccharide biosynthesis	N643_04185	916498	E1A98_04665	964827
SL1344_0923	0.251532	0.192023	0.299805	0.140648		0.353794	0.0463438						0	ycaQ		1029768	FIG004798: Putative cytoplasmic protein			N643_04190	917519	E1A98_04670	965850
SL1344_0924	0.0181598	0.958658	-0.0133031	0.961708		-1.40443	2.38854e-16			DOWN		ycaR				1031052	FIG002473: Protein YcaR in KDO2-Lipid A biosynthesis cluster			N643_04195	918803	E1A98_04675	967134
SL1344_0925	-0.0225311	0.937436	-0.375421	0.0130378		-0.586793	2.62158e-06					kdsB				1031231	3-deoxy-manno-octulosonate cytidylyltransferase (EC 2.7.7.38)	GO:0008690|3-deoxy-manno-octulosonate cytidylyltransferase activity	00540|Lipopolysaccharide biosynthesis	N643_04200	918982	E1A98_04680	967313
SL1344_0926	-2.02358	1.98784e-33	-1.03501	3.0732e-05		-2.15328	1.22628e-50	DOWN	DOWN	DOWN	ALL DOWN		ycbJ			1032188	Uncharacterized protein YcbJ			N643_04205	919940	E1A98_04685	968213
SL1344_0927	0.383783	0.0665924	-0.442283	0.0320555		0.88256	3.22013e-07					ycbC				1033061	Membrane Protein Functionally coupled to the MukBEF Chromosome Partitioning Mechanism			N643_04210	920813	E1A98_04690	969083
SL1344_0928	1.12268	3.47916e-12	1.15886	2.13827e-08		0.814686	1.63482e-10	UP	UP			smtA			DskA binding site	1033973	tRNA uridine 5-oxyacetic acid(34) methyltransferase (EC 2.1.1.-)	GO:0000179|rRNA (adenine-N6,N6-)-dimethyltransferase activity;GO:0000179|protein C-terminal carboxyl O-methyltransferase activity;GO:0000179|tRNA (guanine-N2-)-methyltransferase activity;GO:0000179|C-methyltransferase activity;GO:0000179|N-methyltransferase activity;GO:0000179|O-methyltransferase activity;GO:0000179|S-methyltransferase activity;GO:0000179|RNA methyltransferase activity;GO:0000179…	00130|Ubiquinone and other terpenoid-quinone biosynthesis;00253|Tetracycline biosynthesis;00340|Histidine metabolism;00350|Tyrosine metabolism;00360|Phenylalanine metabolism;00380|Tryptophan metabolism;00450|Selenoamino acid metabolism;00522|Biosynthesis of 12-, 14- and 16-membered macrolides;00624|1- and 2-Methylnaphthalene degradation;00627|1,4-Dichlorobenzene degradation;00860|Porphyrin and ch…	N643_04215	921725	E1A98_04695	969998
SL1344_0929	0.385977	0.00841521	0.240805	0.165455		0.723338	2.9704e-09						mukF			1034769	Chromosome partition protein MukF			N643_04220	922521	E1A98_04700	970780
SL1344_0930	0.0984687	0.587004	-0.123927	0.622662		0.229714	0.180698					mukE				1036072	Chromosome partition protein MukE			N643_04225	923830	E1A98_04705	972083
SL1344_0931	-0.243975	0.0988604	-0.405492	0.0131628		-0.0746435	0.63428					mukB				1036776	Chromosome partition protein MukB			N643_04230	924528	E1A98_04710	972787
SL1344_0932	-0.665891	2.40216e-07	-0.899524	9.56518e-12		-1.38326	1.28776e-20			DOWN		ycbB				1041587	L,D-transpeptidase YcbB			N643_04235	929304	E1A98_04715	977508
SL1344_0933	0.501581	0.00136181	0.190049	0.260921		0.344364	0.0526513						0	ycbK		1043688	FIG001587: exported protein			N643_04240	931439	E1A98_04720	979536
SL1344_0934	0.815244	8.31776e-06	0.348596	0.160125		0.483266	0.00566458						ycbL	gloC		1044264	Hypothetical metal-binding enzyme, YcbL homolog			N643_04245	932015	E1A98_04725	980111
SL1344_0935	-0.122272	0.465351	-0.947516	1.17581e-05		0.230707	0.0458052					aspC			DskA binding site	1044973	Aspartate aminotransferase (EC 2.6.1.1)	GO:0004069|L-aspartate:2-oxoglutarate aminotransferase activity;GO:0004069|L-phenylalanine:2-oxoglutarate aminotransferase activity	00250|Alanine, aspartate and glutamate metabolism;00270|Cysteine and methionine metabolism;00330|Arginine and proline metabolism;00350|Tyrosine metabolism;00360|Phenylalanine metabolism;00400|Phenylalanine, tyrosine and tryptophan biosynthesis;00401|Novobiocin biosynthesis;00710|Carbon fixation in photosynthetic organisms;00950|Isoquinoline alkaloid biosynthesis;00960|Tropane, piperidine and pyri…	N643_04250	932724	E1A98_04730	980980
SL1344_0936	0.954215	1.09411e-08	-0.204621	0.338333		1.90083	3.38988e-67			UP		ompF				1046348	Outer membrane porin OmpF			N643_04255	934099	E1A98_04735	982355
SL1344_0937	-0.652869	7.16515e-06	-0.654687	0.000251064		0.45051	0.000324067						asnS	asnCa		1048046	Asparaginyl-tRNA synthetase (EC 6.1.1.22)	GO:0004816|asparagine-tRNA ligase activity	00970|Aminoacyl-tRNA biosynthesis	N643_04265	935794	E1A98_04740	984046
SL1344_0941	0.010396	0.961617	0.205027	0.381041		-0.188725	0.226085						pncB			1053398	Nicotinate phosphoribosyltransferase (EC 6.3.4.21)			N643_04270	937361	E1A98_04745	985615
SL1344_0993	0.300004	0.608743	-0.0878026	0.791774		-0.712812	8.56763e-05						yedK			1097909	Putative SOS response-associated peptidase YedK			N643_07045	1518481	E1A98_09965	2002964
SL1344_0997	-0.940847	5.22165e-12	-1.02659	2.60761e-10		-1.07715	9.39341e-21		DOWN	DOWN		pepN				1100463	Membrane alanine aminopeptidase N (EC 3.4.11.2)	GO:0004179|membrane alanyl aminopeptidase activity	00480|Glutathione metabolism	N643_04280	940258	E1A98_04750	987083
SL1344_0998	1.56727	1.67322e-24	1.37638	9.93734e-20		1.07447	1.1681e-12	UP	UP	UP	ALL UP	pyrD			DskA binding site	1103283	Dihydroorotate dehydrogenase (quinone) (EC 1.3.5.2)	GO:0004152|dihydroorotate dehydrogenase activity	00240|Pyrimidine metabolism	N643_04285	943149	E1A98_04815	1001229
SL1344_0999	0.479746	0.0113726	0.271008	0.0950296		0.593317	0.000263077						0	ycbW		1104459	Cell division protein ZapC			N643_04290	944326	E1A98_04820	1002413
SL1344_1000	0.478895	0.0230054	0.396963	0.158758		0.239481	0.149228						ycbX			1104998	Flavodoxin reductases (ferredoxin-NADPH reductases) family 1	GO:0005506|iron ion binding;GO:0006118|electron transport;GO:0009055|electron carrier activity;GO:0016491|oxidoreductase activity		N643_04295	944865	E1A98_04825	1002952
SL1344_1001	1.51273	1.10891e-15	0.223592	0.334854		0.524167	4.22821e-05	UP					rlmL			1106206	23S rRNA (guanine(2445)-N(2))-methyltransferase (EC 2.1.1.173) / 23S rRNA (guanine(2069)-N(7))-methyltransferase (EC 2.1.1.264)	GO:0052915|23S rRNA (guanine(2445)-N(2))-methyltransferase activity		N643_04300	946073	E1A98_04830	1004305
SL1344_1002	0.793089	1.14655e-06	0.988983	0.000726574		0.119941	0.416273						Uup	uup		1108327	Bis-ABC ATPase Uup			N643_04305	948194	E1A98_04835	1006425
SL1344_1003	0.563481	0.000130262	0.626509	0.000165831		0.20696	0.128851					pqiA				1110249	Paraquat-inducible protein A			N643_04310	950296	E1A98_04840	1008462
SL1344_1004	0.388276	0.00500387	0.514094	0.00316415		0.0471013	0.761329					pqiB				1111507	Paraquat-inducible protein B			N643_04315	951374	E1A98_04845	1009720
SL1344_1005	0.164607	0.291913	0.00149614	0.994579		-0.123592	0.48295						pqiC	ymbA		1113144	Uncharacterized lipoprotein YmbA			N643_04320	953011	E1A98_04850	1011357
SL1344_1007	1.7513	1.67351e-36	1.29613	1.51196e-07		0.342083	0.0324265	UP	UP			fabA				1114230	3-hydroxyacyl-[acyl-carrier-protein] dehydratase, FabA form (EC 4.2.1.59) @ Trans-2-decenoyl-[acyl-carrier-protein] isomerase (EC 5.3.3.14)	GO:0019171|3-hydroxyacyl-[acyl-carrier-protein] dehydratase activity;GO:0019171|3-hydroxyoctanoyl-[acyl-carrier-protein] dehydratase activity;GO:0034017|trans-2-decenoyl-acyl-carrier-protein isomerase activity	00061|Fatty acid biosynthesis;00780|Biotin metabolism	N643_04325	954098	E1A98_04860	1012413
SL1344_1008	1.36039	1.82122e-21	1.13864	8.14852e-14		0.162057	0.257121	UP	UP				ycbZ	lonH		1114817	Lon protease homolog YcbZ			N643_04330	954685	E1A98_04865	1013000
SL1344_1009	-0.984782	3.88906e-08	-0.977644	1.88176e-09		-0.754578	1.72815e-06						matP	ycbG		1116763	Putative dehydrogenase			N643_04335	956631	E1A98_04870	1014946
SL1344_1010	0.0508265	0.845728	-0.627632	0.0270629		-1.40175	3.72771e-16			DOWN		ompA			DskA binding site	1117287	Outer membrane protein A precursor	GO:0016021|integral to membrane		N643_04340	957154	E1A98_04875	1015474
SL1344_1011	0.0879552	0.706	-0.856375	0.000178321		-0.584142	3.75146e-06					sulA				1118696	Cell division inhibitor SulA			N643_04345	958560	E1A98_04880	1016871
SL1344_1012	0.370931	0.0406405	0.459066	0.0092172		0.114983	0.593582						TfoX	sxy		1119422	DNA transformation protein TfoX			N643_04350	959286	E1A98_04885	1017599
SL1344_1013	0.607174	0.000227864	-0.204214	0.325688		0.687486	1.26476e-06					yccS				1120014	Putative efflux (PET) family inner membrane protein YccS			N643_04355	959878	E1A98_04890	1018191
SL1344_1014	1.67095	8.9447e-22	0.26385	0.131696		1.11877	5.19713e-10	UP		UP			yccF			1122186	Inner membrane protein YccF			N643_04360	962050	E1A98_04895	1020363
SL1344_1015	-0.696639	5.95916e-06	-0.425257	0.024948		-1.2311	9.85943e-17			DOWN		helD			DskA binding site	1122756	DNA helicase IV (EC 3.6.4.12)			N643_04365	962619	E1A98_04900	1020932
SL1344_1016	-0.699549	4.03773e-08	-0.533468	0.000656766		-0.65834	3.65458e-09					mgsA				1124846	Methylglyoxal synthase (EC 4.2.3.3)	GO:0008929|methylglyoxal synthase activity	00620|Pyruvate metabolism	N643_04370	964709	E1A98_04905	1023018
SL1344_1017	0.61791	0.00440108	1.46972	8.79893e-15		-0.21667	0.128851		UP			yccT				1125399	UPF0319 protein YccT precursor			N643_04375	965262	E1A98_04910	1023572
SL1344_1018	-0.322189	0.334336	-0.890978	2.14528e-09		-0.963484	0.00013497						0			1126232	Succinyl-CoA synthetase, alpha subunit-related enzymes			N643_04380	966095	E1A98_04915	1024407
SL1344_1019	0.842009	6.54636e-11	0.460633	0.00515938		-0.71919	8.5329e-05						hspQ	yccV		1126693	Heat shock protein HspQ			N643_04385	966559	E1A98_04920	1024865
SL1344_1020	0.915798	1.99564e-11	0.80913	0.000108202		-0.83533	4.41271e-09						rlmI	yccW		1127068	23S rRNA (cytosine(1962)-C(5))-methyltransferase (EC 2.1.1.191)			N643_04390	966934	E1A98_04925	1025240
SL1344_1022	-0.471972	0.0202612	-0.950533	1.06488e-07		-0.699928	0.000126943						ybcM			1129059	Uncharacterized transcriptional regulator YbcM, AraC family			N643_04400	968969	E1A98_02775	567915
SL1344_1023	-0.858555	0.0214031	-0.576886	0.00781248		-1.04291	5.30087e-11			DOWN			0	yccX		1129896	Acylphosphate phosphohydrolase (EC 3.6.1.7)	GO:0003998|acylphosphatase activity	00620|Pyruvate metabolism;00627|1,4-Dichlorobenzene degradation	N643_04405	969761	E1A98_04930	1026525
SL1344_1024	1.66363	1.33667e-19	0.648272	0.000326594		1.20041	7.61945e-18	UP		UP			tusE	yccK		1130174	tRNA 2-thiouridine synthesis protein TusE			N643_04410	970039	E1A98_04935	1026800
SL1344_1025	0.80895	1.13973e-07	-0.172352	0.281018		-0.2267	0.196213					yccA				1130590	Putative TEGT family carrier/transport protein			N643_04415	970450	E1A98_04940	1027220
SL1344_1034	-0.574692	0.0031456	-0.604576	0.00103801		-0.110486	0.693508					copS				1138602	Putative two component system histidine kinase YedV			N643_04485	983544	E1A98_10140	2029937
SL1344_1035	-0.028599	0.910686	-0.174409	0.446234		-1.02321	1.37266e-05			DOWN		copR				1139959	Putative two-component system response regulator YedW			N643_04490	984898	E1A98_10145	2031295
SL1344_1036	-0.358178	0.063009	0.285774	0.317331		-0.49045	0.225626							hiuH		1140775	5-hydroxyisourate hydrolase (EC 3.5.2.17)	GO:0033971|hydroxyisourate hydrolase activity	00230|Purine metabolism	N643_04495	985714	E1A98_10150	2032099
SL1344_1050	-0.585402	0.0458149	-0.482895	0.0121397		-1.37435	6.92761e-17			DOWN			cbpM	yccD		1155016	Chaperone-modulator protein CbpM			N643_04515	989381	E1A98_05100	1059011
SL1344_1051	-0.766994	2.22102e-08	-0.922315	5.9232e-06		-1.63027	7.94916e-34			DOWN		cbpA				1155321	DnaJ-class molecular chaperone CbpA	GO:0006457|protein folding;GO:0031072|heat shock protein binding;GO:0051082|unfolded protein binding		N643_04520	989686	E1A98_05105	1059316
SL1344_1056	-0.545541	0.00619445	-0.19485	0.534737		-1.14903	4.99397e-16			DOWN		agp				1160022	Glucose-1-phosphatase (EC 3.1.3.10)		00010|Glycolysis / Gluconeogenesis	N643_04545	994414	E1A98_05115	1062046
SL1344_1057	-0.000790149	0.997733	0.090386	0.655283		-1.03366	2.23374e-08			DOWN		yccJ				1161297	Uncharacterized protein YccJ			N643_04550	995683	E1A98_05120	1063325
SL1344_1058	0.0518711	0.835326	0.0421795	0.816198		-1.24658	5.61577e-13			DOWN		wrbA				1161545	NAD(P)H dehydrogenase (quinone), Type IV (EC 1.6.5.2)	GO:0003955|NAD(P)H dehydrogenase (quinone) activity	00130|Ubiquinone and other terpenoid-quinone biosynthesis	N643_04555	995931	E1A98_05125	1063573
SL1344_1060	1.52257	1.69128e-17	0.9397	3.95811e-08		0.0502752	0.832729	UP					rutR	ycdC		1162830	Transcriptional regulator of pyrimidine catabolism (TetR family)			N643_04565	997217	E1A98_05175	1070703
SL1344_1062	0.408011	0.0363706	0.295242	0.132462		-0.266358	0.115116						putA			1163919	Transcriptional repressor of PutA and PutP / Proline dehydrogenase (EC 1.5.5.2) / Delta-1-pyrroline-5-carboxylate dehydrogenase (EC 1.2.1.88)			N643_04575	998306	E1A98_05180	1071381
SL1344_1063	0.926448	1.17346e-10	1.25775	1.20505e-09		1.05707	1.23651e-08		UP	UP		putP				1168303	Proline/sodium symporter PutP (TC 2.A.21.2.1) @ Propionate/sodium symporter			N643_04580	1002689	E1A98_05190	1075766
SL1344_1064	-0.69803	0.000213281	-0.0739976	0.697811		1.12681	0.0495616			UP		phoH				1170704	Phosphate starvation-inducible protein PhoH, predicted ATPase	GO:0003676|nucleic acid binding;GO:0005524|ATP binding;GO:0016036|cellular response to phosphate starvation		N643_04610	1009095	E1A98_05210	1081453
SL1344_1072	0.655045	0.00285691	-0.261132	0.188261		-0.69439	2.25137e-07						ghrA	ycdW		1181205	Glyoxylate/hydroxypyruvate reductase A (EC 1.1.1.79) (EC 1.1.1.81)	GO:0030267|glyoxylate reductase (NADP) activity;GO:0016618|hydroxypyruvate reductase activity	00620|Pyruvate metabolism;00630|Glyoxylate and dicarboxylate metabolism;00260|Glycine, serine and threonine metabolism	N643_04625	1010492	E1A98_05275	1094347
SL1344_1073	0.30632	0.0354824	-0.271829	0.108297		-0.225491	0.142956					ycdX				1182228	Putative hydrolase YcdX (EC 3.1.-.-)			N643_04630	1011515	E1A98_05280	1095340
SL1344_1074	-0.0707406	0.782945	-0.320596	0.152356		0.0803977	0.655179						0	ycdY		1182989	Anaerobic respiratory reductase chaperone			N643_04635	1012276	E1A98_05285	1096101
SL1344_1075	0.568977	0.00199267	-0.0371031	0.903548		0.650064	5.36823e-05					ycdZ				1183632	Inner membrane protein YcdZ			N643_04640	1012988	E1A98_05290	1096727
SL1344_1076	-0.301003	0.34734	-0.0784275	0.843341		-0.255599	0.288256					csgG				1184165	Curli production assembly/transport component CsgG			N643_04645	1013460	E1A98_05295	1097312
SL1344_1077	-0.922378	0.531941	0.609668	0.653935		-2.57966	0.0109303			DOWN		csgF				1185025	Curli production assembly/transport component CsgF			N643_04650	1014320	E1A98_05300	1098172
SL1344_1078	0.108454	0.950279	-0.224762	0.911393		-2.84476	0.00626983			DOWN		csgE				1185468	Curli production assembly/transport component CsgE			N643_04655	1014763	E1A98_05305	1098613
SL1344_1079	-0.332271	0.733075	-0.855025	0.484454		-1.12195	0.00149896			DOWN		csgD				1185868	Transcriptional regulator CsgD for 2nd curli operon			N643_04660	1015163	E1A98_05310	1099007
SL1344_1083	-0.93614	3.29887e-08	0.366501	0.438025		5.56588	1.47895e-48			UP			0	ymdA		1188744	Uncharacterized protein YmdA			N643_04680	1018180	E1A98_05320	1100532
SL1344_1084	-0.799995	9.60848e-06	-0.10537	0.751752		-0.155353	0.492194						0			1189154	O-acetyl-ADP-ribose deacetylase			N643_04685	1018467	E1A98_05325	1100938
SL1344_1085	-0.812109	1.72709e-09	-0.60223	4.58642e-05		0.294368	0.0301691						ClsC	ymdC		1189812	Cardiolipin synthase (EC 2.7.8.-) phosphatidylethanolamine-utilizing, bacterial type ClsC	GO:0008808|cardiolipin synthase activity;GO:0008808|UDP-N-acetylglucosamine:serine-protein N-acetylglucosamine-1-phosphotransferase activity;GO:0008808|GDP-mannose:serine-protein mannose-1-phosphotransferase activity;GO:0008808|archaetidylserine synthase activity	00440|Phosphonate and phosphinate metabolism;00513|High-mannose type N-glycan biosynthesis;00564|Glycerophospholipid metabolism;00600|Sphingolipid metabolism;00770|Pantothenate and CoA biosynthesis	N643_04690	1019125	E1A98_05330	1101473
SL1344_1086	0.445319	0.0363285	1.1486	1.77775e-10		0.422597	0.0547228		UP			mdoC				1191133	Glucans biosynthesis protein C (EC 2.1.-.-)			N643_04695	1020445	E1A98_05335	1102902
SL1344_1087	0.33612	0.0208721	0.108062	0.540057		-0.250166	0.0569531					mdoG			DskA binding site	1192541	Glucans biosynthesis protein G precursor			N643_04700	1021852	E1A98_05340	1104435
SL1344_1088	-0.158465	0.273481	-0.203757	0.181088		-0.219508	0.0568861					mdoH				1194087	Glucans biosynthesis glucosyltransferase H			N643_04705	1023398	E1A98_05345	1105981
SL1344_1089	0.115632	0.774038	0.261397	0.214365		0.983358	0.00341637						0	yceK		1196728	Putative outer membrane lipoprotein			N643_04710	1026071	E1A98_05350	1108697
SL1344_1090	1.42565	3.84061e-07	0.0520666	0.8322		0.451403	0.0684533	UP					msyB	msyB_2		1196932	Acidic protein msyB			N643_04715	1026275	E1A98_05355	1108925
SL1344_1091	-0.904364	4.72587e-06	0.0129187	0.959118		0.0718446	0.678596						mdtG	yceE		1197388	Multidrug resistance protein MdtG			N643_04720	1026731	E1A98_05360	1109382
SL1344_1092	0.293812	0.0490371	0.0328876	0.899482		-1.08184	8.34766e-15			DOWN		htrB				1198757	Lipid A biosynthesis lauroyl acyltransferase (EC 2.3.1.241)			N643_04725	1028092	E1A98_05365	1110780
SL1344_1093	1.39926	1.34388e-11	1.52947	8.93036e-08		0.222937	0.202218	UP	UP				0	yceA		1199897	Rhodanese domain protein, Enterobacterial subgroup, YceA homolog			N643_04730	1029231	E1A98_05370	1111925
SL1344_1094	0.138	0.722179	0.0581826	0.85328		1.46212	8.3771e-18			UP		yceI				1201001	Protein yceI precursor			N643_04735	1030335	E1A98_05375	1113019
SL1344_1095	0.762463	0.0930028	0.83245	0.0103297		0.628037	0.0550275					yceJ				1201573	Cytochrome b561 homolog 2			N643_04740	1030907	E1A98_05380	1113598
SL1344_1097	-0.929006	2.99636e-09	-0.994017	3.41211e-06		0.0434971	0.802164					solA				1202562	N-methyl-L-tryptophan oxidase, SolA			N643_20655	1031894	E1A98_05390	1114586
SL1344_1098	-0.527911	0.000974393	-0.546335	0.0162374		-0.690071	0.000122441					bssS				1203793	Biofilm regulator BssS			N643_04745	1033123	E1A98_05395	1115819
SL1344_1099	1.26148	9.84561e-13	-0.670262	0.00410873		-0.514311	0.00305691	UP				dinI				1204337	DNA-damage-inducible protein I			N643_04750	1033656	E1A98_05400	1116360
SL1344_1100	0.96366	4.84511e-09	0.179072	0.615753		-0.0664037	0.744661					pyrC				1204656	Dihydroorotase (EC 3.5.2.3)	GO:0004151|dihydroorotase activity	00240|Pyrimidine metabolism	N643_04755	1033974	E1A98_05405	1116679
SL1344_1101	-1.14693	3.27748e-13	-0.970587	3.87206e-11		-0.413905	0.0156808	DOWN				yceB				1205807	Putative lipoprotein yceB precursor			N643_04760	1035122	E1A98_05410	1117831
SL1344_1102	-0.942351	6.37005e-09	-0.916763	3.71041e-08		-1.42499	5.13201e-29			DOWN		grxB				1206492	Glutaredoxin 2			N643_04765	1035807	E1A98_05415	1118525
SL1344_1103	-0.431809	0.0138404	-0.404148	0.0190934		0.442169	0.00143995						mdtH	yceL		1207203	Multidrug resistance protein MdtH			N643_04770	1036518	E1A98_05420	1119236
SL1344_1104	-1.19084	9.42756e-12	-0.141589	0.664274		-1.42753	2.04366e-27	DOWN		DOWN		rimJ				1208648	Ribosomal-protein-S5p-alanine acetyltransferase (EC 2.3.1.128)	GO:0008999|ribosomal-protein-alanine N-acetyltransferase activity		N643_04775	1037963	E1A98_05425	1120680
SL1344_1105	-1.05911	5.33531e-08	-0.387194	0.170513		-1.04153	2.40048e-12	DOWN		DOWN		yceH				1209268	Protein of unknown function YceH			N643_04780	1038583	E1A98_05430	1121275
SL1344_1106	-1.12253	1.16696e-09	-0.378761	0.111671		-0.782886	3.55068e-06	DOWN				mviM				1209917	Virulence factor MviM			N643_04785	1039232	E1A98_05435	1121924
SL1344_1107	0.453922	0.0184052	0.134257	0.565344		0.369433	0.0144932					mviN				1211105	Peptidoglycan lipid II flippase MurJ			N643_04790	1040420	E1A98_05440	1122957
SL1344_1108	-0.16586	0.49151	-1.0507	1.28706e-12		6.86288	0		DOWN	UP		flgN			DskA binding site	1212761	Flagellar biosynthesis protein FlgN			N643_04795	1042059	E1A98_05445	1124532
SL1344_1109	0.0906506	0.604496	-0.878256	1.17581e-05		7.24309	0			UP		flgM			DskA binding site	1213188	Negative regulator of flagellin synthesis FlgM (anti-sigma28)			N643_04800	1042486	E1A98_05450	1124953
SL1344_1110	1.1694	6.80799e-18	0.6674	0.000668068		5.75878	1.77154e-223	UP		UP		flgA			DskA binding site	1213573	Flagellar basal-body P-ring formation protein FlgA			N643_04805	1042871	E1A98_05455	1125322
SL1344_1111	0.190737	0.244833	-0.0024629	0.992839		5.99096	0			UP		flgB				1214389	Flagellar basal-body rod protein FlgB			N643_04810	1043686	E1A98_05460	1126136
SL1344_1112	-0.0297489	0.882236	-0.40841	0.0322404		6.13633	6.7126e-297			UP		flgC				1214809	Flagellar basal-body rod protein FlgC			N643_04815	1044106	E1A98_05465	1126556
SL1344_1113	-0.274606	0.139393	-0.345177	0.0526843		5.45965	6.94272e-262			UP		flgD				1215225	Flagellar basal-body rod modification protein FlgD			N643_04820	1044522	E1A98_05470	1126972
SL1344_1114	-0.468229	0.00367959	-0.64533	9.26691e-05		5.47225	0			UP		flgE				1215950	Flagellar hook protein FlgE			N643_04825	1045235	E1A98_05475	1127692
SL1344_1115	-0.568414	0.00880871	-0.542228	0.00818106		5.75184	2.32779e-255			UP		flgF				1217182	Flagellar basal-body rod protein FlgF			N643_04830	1046533	E1A98_05480	1128920
SL1344_1116	-0.526496	0.0138727	-0.998375	3.82588e-10		5.31991	7.22841e-247			UP		flgG				1217951	Flagellar basal-body rod protein FlgG			N643_04835	1047302	E1A98_05485	1129847
SL1344_1117	-0.668987	0.000574675	-0.413464	0.173553		5.57274	6.47008e-283			UP		flgH				1218821	Flagellar L-ring protein FlgH			N643_04840	1048132	E1A98_05490	1130682
SL1344_1118	-0.784304	9.81105e-09	-0.175095	0.59673		5.51732	2.9644e-250			UP		flgI				1219498	Flagellar P-ring protein FlgI			N643_04845	1048851	E1A98_05495	1131392
SL1344_1119	-0.925813	5.8234e-15	-0.513517	0.00822713		6.14045	1.01043e-298			UP		flgJ				1220595	Flagellar protein FlgJ [peptidoglycan hydrolase]			N643_04850	1049948	E1A98_05500	1132489
SL1344_1120	0.689185	5.71405e-08	-0.514448	0.00031905		7.23931	0			UP		flgK			DskA binding site	1221610	Flagellar hook-associated protein FlgK			N643_04855	1050963	E1A98_05505	1133496
SL1344_1121	-0.0235765	0.899169	-0.896513	6.38623e-08		6.26623	0			UP		flgL				1223286	Flagellar hook-associated protein FlgL			N643_04860	1052639	E1A98_05510	1135151
SL1344_1122	-0.0512261	0.79947	-0.732346	0.00107644		-0.515576	4.26419e-05						ams	rne		1224496	Ribonuclease E (EC 3.1.26.12)			N643_04870	1054484	E1A98_05515	1136300
SL1344_1123	2.06801	2.08029e-22	0.843929	1.09964e-07		1.26021	1.01724e-18	UP		UP		rluC				1228273	LSU rRNA pseudouridine(955/2504/2580) synthase (EC 5.4.99.24)			N643_04875	1058283	E1A98_05525	1140058
SL1344_1126	-0.392914	0.0343795	-0.885196	9.70802e-09		0.100831	0.474926					maf-a			DskA binding site	1230633	Maf-like protein YceF			N643_04880	1059335	E1A98_05530	1141129
SL1344_1127	1.29087	2.90714e-15	0.736995	0.000115448		0.100936	0.579806	UP				yceD			DskA binding site	1231415	FIG01269488: protein, clustered with ribosomal protein L32p			N643_04885	1060117	E1A98_05535	1141912
SL1344_1128	0.950848	1.50558e-11	0.390317	0.0198276		0.189785	0.196325					rpl32				1231988	LSU ribosomal protein L32p @ LSU ribosomal protein L32p, zinc-independent			N643_04890	1060690	E1A98_05540	1142485
SL1344_1129	0.551793	0.00115857	0.421386	0.00733062		0.0124964	0.941799					plsX			DskA binding site	1232574	Phosphate:acyl-ACP acyltransferase PlsX (EC 2.3.1.n2)			N643_04895	1061028	E1A98_05545	1142739
SL1344_1130	0.582177	9.47998e-05	0.179479	0.372349		-0.198905	0.167344					fabH				1233454	3-oxoacyl-[acyl-carrier-protein] synthase, KASIII (EC 2.3.1.180)	GO:0033818|beta-ketoacyl-acyl-carrier-protein synthase III activity	00061|Fatty acid biosynthesis	N643_04900	1062158	E1A98_05550	1143877
SL1344_1131	0.666646	4.56943e-05	0.0834074	0.706871		-0.240717	0.0910762					fabD				1234423	Malonyl CoA-acyl carrier protein transacylase (EC 2.3.1.39)	GO:0004314|[acyl-carrier-protein] S-malonyltransferase activity	00061|Fatty acid biosynthesis	N643_04905	1063127	E1A98_05555	1144846
SL1344_1132	-0.091333	0.536429	-0.175308	0.431417		-0.619616	5.71745e-09					fabG				1235365	3-oxoacyl-[acyl-carrier protein] reductase (EC 1.1.1.100), FadG	GO:0004316|3-oxoacyl-[acyl-carrier-protein] reductase (NADPH) activity	00061|Fatty acid biosynthesis;00780|Biotin metabolism	N643_04910	1064070	E1A98_05560	1145788
SL1344_1133	0.321685	0.0894239	-0.282566	0.0390652		-0.545431	8.0655e-05					acpP			DskA binding site	1236255	Acyl carrier protein	GO:0048037|cofactor binding		N643_04915	1064959	E1A98_05565	1146733
SL1344_1134	0.591002	7.04634e-06	-0.303823	0.136998		-0.498626	0.000139909					fabF			DskA binding site	1236577	3-oxoacyl-[acyl-carrier-protein] synthase, KASII (EC 2.3.1.179)	GO:0033817|beta-ketoacyl-acyl-carrier-protein synthase II activity	00061|Fatty acid biosynthesis;00780|Biotin metabolism	N643_04920	1065281	E1A98_05570	1147057
SL1344_1135	0.0658702	0.792968	0.428802	0.124385		0.0630725	0.772744					pabC				1237942	Aminodeoxychorismate lyase (EC 4.1.3.38)	GO:0008696|4-amino-4-deoxychorismate lyase activity	00790|Folate biosynthesis	N643_04925	1066646	E1A98_05575	1148418
SL1344_1136	0.21933	0.239256	0.390113	0.0340715		0.068406	0.676219					yceG				1238754	Murein endolytic transglycosylase MltG			N643_04930	1067458	E1A98_05580	1149230
SL1344_1137	-0.0612068	0.764614	-0.142439	0.535799		-0.0903672	0.61774					tmk				1239766	Thymidylate kinase (EC 2.7.4.9)	GO:0004798|thymidylate kinase activity	00240|Pyrimidine metabolism	N643_04935	1068470	E1A98_05585	1150242
SL1344_1138	-0.240997	0.129771	-0.073205	0.718712		0.184442	0.298435					holB				1240404	DNA polymerase III delta prime subunit (EC 2.7.7.7)	GO:0003887|DNA-directed DNA polymerase activity	00230|Purine metabolism;00240|Pyrimidine metabolism	N643_04940	1069108	E1A98_05590	1150880
SL1344_1139	0.126189	0.540172	-0.268677	0.253149		-0.220796	0.188178					ycfH				1241419	Uncharacterized metal-dependent hydrolase YcfH			N643_04945	1070195	E1A98_05595	1151895
SL1344_1140	-0.538551	0.00115857	-0.46966	0.00244165		-1.04696	5.55866e-15			DOWN		ptsG				1242511	PTS system, glucose-specific IIC component / PTS system, glucose-specific IIB component (EC 2.7.1.199)			N643_04950	1071341	E1A98_05600	1152987
SL1344_1141	-0.20045	0.596511	0.173157	0.531575		-0.28056	0.159768					fhuE				1244029	FhuE receptor precursor			N643_04955	1072906	E1A98_05605	1154480
SL1344_1142	0.338396	0.0462113	-0.247798	0.107467		0.0565237	0.700666						hinT	ycfF		1246527	YcfF/hinT protein: a purine nucleoside phosphoramidase			N643_04960	1075412	E1A98_05610	1157003
SL1344_1143	-0.186344	0.286223	-0.546469	0.00010232		0.117794	0.389734					ycfL				1246907	YcfL protein: an outer membrane lipoprotein that is part of a salvage cluster			N643_04965	1075796	E1A98_05615	1157365
SL1344_1144	-0.349337	0.0340567	-0.622314	1.27373e-05		0.287801	0.0163466						lpoB	ycfM		1247295	Lipoprotein YcfM, part of a salvage pathway of unknown substrate			N643_04970	1076181	E1A98_05620	1157756
SL1344_1145	-0.271964	0.0986914	-0.156124	0.541997		0.290353	0.0746938					thiK				1247914	Thiamine kinase (EC 2.7.1.89) @ Adenosylcobinamide kinase (EC 2.7.1.156)	GO:0019165|thiamin kinase activity	00730|Thiamine metabolism;00860|Porphyrin and chlorophyll metabolism	N643_04975	1076803	E1A98_05625	1158378
SL1344_1146	-0.545002	0.000556414	-0.384574	0.0438907		-1.34429	1.962e-12			DOWN		nagZ				1248749	beta-N-acetylglucosaminidase (EC 3.2.1.52)	GO:0004563|beta-N-acetylhexosaminidase activity	00513|High-mannose type N-glycan biosynthesis;00520|Amino sugar and nucleotide sugar metabolism;00531|Glycosaminoglycan degradation;00603|Glycosphingolipid biosynthesis - globo series;00604|Glycosphingolipid biosynthesis - ganglio series	N643_04980	1077638	E1A98_05630	1159213
SL1344_1147	-0.389514	0.0234389	-0.408017	0.0402431		-1.57004	2.9239e-34			DOWN		ycfP			DskA binding site	1249799	YcfP protein: probably an esterase that is part of a salvage cluster			N643_04985	1078688	E1A98_05635	1160261
SL1344_1148	0.252179	0.390837	-0.408543	0.162493		0.588804	0.000180007					ndh				1250569	NADH dehydrogenase (EC 1.6.99.3)	GO:0003954|NADH dehydrogenase activity	00190|Oxidative phosphorylation	N643_04990	1079524	E1A98_05640	1161203
SL1344_1149	0.345339	0.152636	0.0706339	0.843248		-0.172811	0.604655					ycfJ				1252079	hypothetical protein			N643_04995	1081042	E1A98_05645	1162717
SL1344_1150	0.303778	0.0518047	-0.994267	1.04153e-06		0.106481	0.497482						comR	ycfQ		1252693	HTH-type transcriptional repressor ComR			N643_05000	1081655	E1A98_05650	1163318
SL1344_1151	-0.504998	0.261054	-0.142218	0.801513		-2.14578	2.05121e-10			DOWN			bhsA	ycfR		1253570	Multiple stress resistance protein BhsA			N643_05005	1082530	E1A98_05655	1164191
SL1344_1152	-0.00540139	0.985221	-0.261269	0.310392		-0.819571	0.000554496					ycfS				1253924	L,D-transpeptidase => YcfS			N643_05010	1082927	E1A98_05660	1164530
SL1344_1153	-0.00635992	0.9774	-0.230341	0.208883		-0.0266041	0.887271					mfd				1255037	Transcription-repair coupling factor	GO:0003676|nucleic acid binding;GO:0003700|transcription factor activity;GO:0004386|helicase activity;GO:0005524|ATP binding;GO:0008026|ATP-dependent helicase activity		N643_05015	1084040	E1A98_05665	1165636
SL1344_1154	1.0097	8.66077e-10	0.469699	0.0180878		0.0173301	0.934922	UP					lolC	ycfU		1258821	Lipoprotein releasing system transmembrane protein LolC			N643_05020	1087823	E1A98_05675	1170545
SL1344_1155	0.518771	0.00104492	0.193384	0.374352		-0.0468928	0.804654					lolD				1260013	Lipoprotein-releasing system ATP-binding protein LolD			N643_05025	1089015	E1A98_05680	1171737
SL1344_1156	-0.0426792	0.83753	0.259565	0.154761		-0.456257	0.00457455						ycfW	lolE		1260714	Lipoprotein releasing system transmembrane protein LolE			N643_05030	1089779	E1A98_05685	1172444
SL1344_1157	-0.331199	0.0834062	0.12269	0.655283		-0.435642	0.00171103						0	ycfX		1261987	N-acetyl-D-glucosamine kinase (EC 2.7.1.59)	GO:0045127|N-acetylglucosamine kinase activity	00520|Amino sugar and nucleotide sugar metabolism	N643_05035	1090989	E1A98_05690	1173711
SL1344_1158	-0.291683	0.0570742	-0.549321	0.000116302		-0.322089	0.0362772					cobB				1262917	NAD-dependent protein deacetylase of SIR2 family			N643_05040	1091918	E1A98_05695	1174638
SL1344_1159	1.15699	2.85967e-11	0.560338	0.000255101		0.261042	0.154527	UP				potD				1263820	Spermidine/putrescine import ABC transporter substrate-binding protein PotD (TC 3.A.1.11.1)			N643_05045	1092839	E1A98_05710	1176901
SL1344_1160	1.70364	7.24128e-33	0.927935	7.53459e-12		0.34717	0.0273935	UP				potC				1264891	Spermidine/putrescine import ABC transporter permease protein PotC (TC 3.A.1.11.1)			N643_05050	1093910	E1A98_05715	1177944
SL1344_1162	1.70153	9.16094e-27	1.33879	1.82972e-15		0.265313	0.173785	UP	UP			potB				1267325	Spermidine/putrescine import ABC transporter permease protein PotB (TC 3.A.1.11.1)			N643_05055	1094686	E1A98_05720	1178735
SL1344_1163	1.91599	5.63429e-31	1.30738	2.08965e-17		-0.169635	0.30733	UP	UP			potA				1268172	Spermidine/putrescine import ABC transporter ATP-binding protein PotA (TC 3.A.1.11.1)			N643_05060	1095527	E1A98_05725	1179576
SL1344_1164	0.574437	0.0505782	1.00162	0.00326581		-0.139083	0.414668		UP			pepT				1269559	Tripeptide aminopeptidase (EC 3.4.11.4)			N643_05065	1096914	E1A98_05730	1180962
SL1344_1167	0.169827	0.317492	-0.403408	0.0608441		-0.155047	0.316441						0	ycfD		1272877	LSU ribosomal protein L16p arginine hydroxylase			N643_05070	1098272	E1A98_05735	1182237
SL1344_1168	-0.601509	0.000184831	-0.557749	0.000714886		-0.0531713	0.710393					phoQ				1274079	Sensor histidine kinase PhoQ (EC 2.7.13.3)	GO:0004673|protein histidine kinase activity		N643_05075	1099474	E1A98_05740	1183434
SL1344_1169	-0.229741	0.207722	-0.547035	0.00418042		-0.549491	4.04369e-05					phoP				1275542	Transcriptional regulatory protein PhoP			N643_05080	1100937	E1A98_05745	1184894
SL1344_1170	1.00724	3.44017e-10	0.340487	0.128324		0.544028	0.000143089	UP					purB			1276340	Adenylosuccinate lyase (EC 4.3.2.2) @ SAICAR lyase (EC 4.3.2.2)	GO:0004018|N6-(1,2-dicarboxyethyl)AMP AMP-lyase (fumarate-forming) activity;GO:0004018|(S)-2-(5-amino-1-(5-phospho-D-ribosyl)imidazole-4-carboxamido)succinate AMP-lyase (fumarate-forming) activity	00230|Purine metabolism;00250|Alanine, aspartate and glutamate metabolism	N643_05085	1101735	E1A98_05750	1185734
SL1344_1171	1.25197	2.52758e-20	0.69964	1.81166e-05		0.529568	6.60541e-05	UP					hflD	ycfC		1277714	High frequency lysogenization protein HflD			N643_05090	1103109	E1A98_05755	1187108
SL1344_1172	1.28769	1.97091e-19	0.846312	3.9292e-07		0.568276	3.76884e-05	UP					trmU	mnmA		1278442	tRNA-specific 2-thiouridylase MnmA (EC 2.8.1.13)			N643_05095	1103786	E1A98_05760	1187785
SL1344_1173	0.30706	0.0998299	-0.0201862	0.944126		0.861748	2.32475e-07						NudJ	ymfB		1279602	Nudix-like NDP and NTP phosphohydrolase NudJ			N643_05100	1104946	E1A98_05765	1188945
SL1344_1175	0.62004	0.00113078	-0.05288	0.845027		0.564002	0.000231965					rluB				1280401	LSU rRNA pseudouridine(2457) synthase (EC 5.4.99.20)			N643_05105	1105417	E1A98_05770	1189416
SL1344_1176	-0.661138	0.001437	-0.780254	2.6442e-07		-0.656243	6.31042e-07					icdA				1281238	Isocitrate dehydrogenase [NADP] (EC 1.1.1.42)	GO:0004450|isocitrate dehydrogenase (NADP+) activity	00020|Citrate cycle (TCA cycle);00480|Glutathione metabolism;00720|Reductive carboxylate cycle (CO2 fixation)	N643_05110	1106242	E1A98_05775	1190241
SL1344_1205	0.295335	0.0863179	0.182691	0.515305		0.419627	0.0304387						leuE	yeaS		1307448	Leucine efflux protein			N643_05295	1148455	E1A98_09295	1874040
SL1344_1206	-0.440734	0.245111	0.0620101	0.903625		-0.676023	0.344284						yeaR	yeaR_1		1308259	Uncharacterized protein YeaR			N643_05300	1149267	E1A98_09290	1873508
SL1344_1207	-0.696048	0.00782573	-0.337197	0.357839		0.0691438	0.885571					yoaG				1308623	Protein YoaG			N643_05305	1149626	E1A98_09285	1873322
SL1344_1210	0.563761	0.0534539	1.06286	0.00223635		-0.0121173	0.953037		UP			yeaQ				1309991	UPF0410 protein YeaQ			N643_05315	1150996	E1A98_09280	1872926
SL1344_1211	-1.09481	7.89409e-13	0.227526	0.327788		-0.247188	0.172537	DOWN					0	yaoF		1310672	Uncharacterized protein YoaF			N643_05325	1151668	E1A98_09260	1871197
SL1344_1213	0.810091	1.53344e-07	0.20801	0.342604		-0.645218	3.28444e-05						0	yeaO		1311289	FIG016027: protein of unknown function YeaO			N643_05335	1152285	E1A98_09255	1870828
SL1344_1214	1.4489	8.32985e-07	1.06754	9.62422e-09		-0.0282344	0.89141	UP	UP				nimT	yeaN		1311755	2-nitroimidazole transporter NimT			N643_05340	1152743	E1A98_09250	1869592
SL1344_1215	-0.0996404	0.652801	-0.147655	0.500304		-0.852251	3.47253e-08						yeaM	N643_05345		1313040	Uncharacterized transcriptional regulator YeaM, AraC family			N643_05345	1154028	E1A98_09245	1868674
SL1344_1216	0.402702	0.0756078	0.121538	0.618067		1.17661	1.66077e-06			UP		yeaL				1313814	UPF0756 membrane protein YeaL			N643_05350	1154802	E1A98_09240	1868271
SL1344_1217	-0.00434704	0.986726	-0.265194	0.28964		0.508182	0.000625297					yeaK				1314570	Uncharacterized protein YeaK			N643_05365	1155559	E1A98_09230	1867493
SL1344_1218	0.154867	0.411387	-0.348442	0.124385		1.20548	2.90897e-12			UP			DgcJ	yeaJ		1315138	Diguanylate cyclase (EC 2.7.7.65) => DgcJ	GO:0052621|diguanylate cyclase activity		N643_05370	1156130	E1A98_09225	1865960
SL1344_1219	-0.447676	0.0103919	-0.0809272	0.701424		-0.760791	4.07919e-07					yeaH				1317272	UPF0229 protein YeaH			N643_05375	1158273	E1A98_09215	1862874
SL1344_1220	-0.678841	0.00128932	-0.150123	0.469825		-1.23565	5.50562e-16			DOWN		yeaG				1318681	Uncharacterized protein YeaG			N643_05380	1159679	E1A98_09210	1860827
SL1344_1221	-0.0469102	0.82462	-0.181999	0.334866		0.658836	8.60759e-08					MipA			DskA binding site	1320964	MltA-interacting protein MipA			N643_05385	1161981	E1A98_09205	1859645
SL1344_1222	0.012078	0.9774	0.230351	0.429495		-0.122346	0.709022						0			1322180	Arylsulfatase regulator			N643_05390	1163108	E1A98_07715	1573552
SL1344_1223	-0.190669	0.551074	0.784194	0.160222		-0.459963	0.00190558						yaeE			1323380	Putative oxidoreductase YeaE, aldo/keto reductase family			N643_05395	1164520	E1A98_09200	1858701
SL1344_1224	0.672947	0.00181029	-0.256608	0.360993		0.629188	1.10659e-05					yeaD				1324327	Aldose 1-epimerase family protein YeaD			N643_05400	1165508	E1A98_09195	1857769
SL1344_1225	0.224756	0.303364	-0.410457	0.12534		0.912414	1.20829e-12					gapA			DskA binding site	1325546	NAD-dependent glyceraldehyde-3-phosphate dehydrogenase (EC 1.2.1.12)	GO:0004365|glyceraldehyde-3-phosphate dehydrogenase (phosphorylating) activity	00010|Glycolysis / Gluconeogenesis	N643_05405	1166727	E1A98_09190	1856690
SL1344_1226	-0.154632	0.39056	-0.245953	0.168528		-1.70364	8.03589e-34			DOWN			msrB	yeaA		1326883	Peptide-methionine (R)-S-oxide reductase MsrB (EC 1.8.4.12)	GO:0033743|peptide-methionine (R)-S-oxide reductase activity		N643_05410	1168064	E1A98_09185	1855935
SL1344_1227	-0.00743082	0.968626	-0.259642	0.127641		-0.619953	0.0025479					yeaC				1327338	Uncharacterized protein YeaC			N643_05415	1168520	E1A98_09180	1855621
SL1344_1228	0.113743	0.743104	-0.305935	0.0726023		0.419917	0.00437666					nam				1327968	Nicotinamidase (EC 3.5.1.19)	GO:0008936|nicotinamidase activity	00760|Nicotinate and nicotinamide metabolism	N643_05465	1178538	E1A98_09135	1845806
SL1344_1229	-0.142693	0.474175	-0.186068	0.304096		0.181808	0.306881					ansA				1328651	L-asparaginase I, cytoplasmic (EC 3.5.1.1)		00250|Alanine, aspartate and glutamate metabolism;00460|Cyanoamino acid metabolism;00910|Nitrogen metabolism	N643_05470	1179220	E1A98_09130	1844779
SL1344_1230	0.628122	6.4538e-05	0.186022	0.26321		-0.740037	1.87601e-09					sppA				1329763	Signal peptide peptidase SppA (protease 4)			N643_05475	1180372	E1A98_09125	1842756
SL1344_1231	-0.465462	0.0287695	-0.690891	0.000217209		-1.41996	1.28081e-33			DOWN		ydjA				1331793	Putative NAD(P)H nitroreductase YdjA			N643_05480	1182407	E1A98_09120	1842044
SL1344_1232	0.276094	0.224504	0.177757	0.337621		-0.713458	6.28356e-07					selD				1332462	Selenide,water dikinase (EC 2.7.9.3)	GO:0004756|selenide, water dikinase activity	00450|Selenoamino acid metabolism	N643_05485	1183076	E1A98_09115	1840884
SL1344_1233	-0.31818	0.0248969	-0.117207	0.538806		-0.380614	0.0022183					topB				1333510	DNA topoisomerase III (EC 5.99.1.2)	GO:0003917|DNA topoisomerase type I activity		N643_05490	1184124	E1A98_09110	1838918
SL1344_1234	-0.591852	0.000227878	-0.265399	0.181318		-0.571453	1.0584e-05					gdhA				1335489	NADP-specific glutamate dehydrogenase (EC 1.4.1.4)	GO:0004354|glutamate dehydrogenase (NADP+) activity	00250|Alanine, aspartate and glutamate metabolism;00330|Arginine and proline metabolism;00910|Nitrogen metabolism	N643_05495	1186122	E1A98_09100	1836290
SL1344_1235	-0.357419	0.0068551	-0.955643	0.00013797		5.28193	1.12065e-283			UP			ynjH			1337071	Uncharacterized protein YnjH			N643_05500	1187704	E1A98_09095	1835782
SL1344_1236	-0.284715	0.279698	0.257711	0.208437		0.919246	0.000104504						0			1337306	5-methyl-dCTP pyrophosphohydrolase (EC 3.6.1.-)		00230|Purine metabolism;00790|Folate biosynthesis	N643_05505	1187939	E1A98_09090	1835409
SL1344_1237	0.78051	2.86254e-06	0.228323	0.166911		1.1373	7.93766e-14			UP			xthA			1337795	Exodeoxyribonuclease III (EC 3.1.11.2)	GO:0008853|exodeoxyribonuclease III activity		N643_05510	1188428	E1A98_09040	1826347
SL1344_1238	1.20956	2.04404e-07	0.166218	0.533717		1.52005	0.00655999	UP		UP			argD	argDa		1339047	Succinylornithine transaminase (EC 2.6.1.81)		00330|Arginine and proline metabolism	N643_05515	1189680	E1A98_09035	1824681
SL1344_1239	1.07109	1.03396e-05	0.798529	2.52192e-05		1.7515	0.00173663	UP		UP		astA				1340264	Arginine N-succinyltransferase (EC 2.3.1.109)	GO:0008791|arginine N-succinyltransferase activity	00330|Arginine and proline metabolism	N643_05520	1190897	E1A98_09030	1823650
SL1344_1240	1.13783	7.00476e-08	0.723491	0.00248613		1.53472	0.00598034	UP		UP		astD				1341295	Succinylglutamic semialdehyde dehydrogenase (EC 1.2.1.71)		00330|Arginine and proline metabolism	N643_05525	1191928	E1A98_09025	1822175
SL1344_1241	0.887663	1.52153e-05	0.876951	6.55086e-07		1.86509	0.000830184			UP		astB				1342770	Succinylarginine dihydrolase (EC 3.5.3.23)		00330|Arginine and proline metabolism	N643_05530	1193403	E1A98_09020	1820835
SL1344_1242	0.0667551	0.849392	0.277365	0.160919		1.97973	0.000232024			UP			astE			1344106	Succinylglutamate desuccinylase (EC 3.5.1.96)		00330|Arginine and proline metabolism	N643_05535	1194739	E1A98_09015	1819874
SL1344_1243	0.50542	0.00370384	-0.331855	0.224836		-0.597586	3.39915e-05									1345410	Spheroplast protein Y			N643_05540	1196039	E1A98_09010	1819059
SL1344_1244	-0.466449	0.00821971	-0.641172	0.000182749		-0.647619	0.000403101						cho			1345970	Excinuclease cho (excinuclease ABC alternative C subunit)			N643_05545	1196599	E1A98_09000	1817434
SL1344_1245	-1.17062	5.8399e-15	-0.733998	9.6095e-09		-0.455331	0.00415629	DOWN				nadE				1346972	NAD synthetase (EC 6.3.1.5)	GO:0008795|NAD+ synthase activity	00760|Nicotinate and nicotinamide metabolism	N643_05550	1197602	E1A98_08995	1816377
SL1344_1246	-0.217888	0.386226	-0.405788	0.0472435		-1.0268	2.43507e-11			DOWN		osmE				1348018	Osmotically-inducible lipoprotein E			N643_05555	1198648	E1A98_08990	1815837
SL1344_1247	-0.84279	3.93133e-09	-0.307162	0.0472042		2.13771	8.62548e-35			UP		celA				1348660	PTS system, N,N'-diacetylchitobiose-specific IIB component (EC 2.7.1.196)			N643_05560	1199290	E1A98_08980	1815218
SL1344_1248	-1.30467	1.4439e-09	-0.54171	0.00200187		1.52728	4.34524e-33	DOWN		UP		celB				1349063	PTS system, N,N'-diacetylchitobiose-specific IIC component			N643_05565	1199692	E1A98_08975	1813775
SL1344_1249	-0.642473	0.0358007	-0.273821	0.261515		0.341346	0.148477					celC				1350472	PTS system, N,N'-diacetylchitobiose-specific IIA component (EC 2.7.1.196)			N643_05570	1201101	E1A98_08970	1813374
SL1344_1250	-0.943358	3.74343e-06	-0.328489	0.0707468		0.662964	0.00230978					celD				1350830	N,N'-diacetylchitobiose-specific regulator ChbR, AraC family			N643_05575	1201459	E1A98_08965	1812524
SL1344_1251	-0.0506587	0.862551	0.298208	0.16851		-0.113006	0.634205						celF			1351797	N,N'-diacetylchitobiose-specific 6-phospho-beta-glucosidase (EC 3.2.1.86)	GO:0008706|6-phospho-beta-glucosidase activity	00010|Glycolysis / Gluconeogenesis	N643_05580	1202420	E1A98_08960	1811067
SL1344_1252	-0.308796	0.118893	-0.181872	0.439333		-0.250108	0.28827						chbG	celG		1353165	N,N'-diacetylchitobiose utilization operon protein YdjC			N643_05585	1203787	E1A98_08955	1810305
SL1344_1253	0.927736	1.96298e-07	0.192754	0.436653		-1.14265	4.13858e-11			DOWN		katE				1353967	Catalase KatE-intracellular protease (EC 1.11.1.6)	GO:0004096|catalase activity	00380|Tryptophan metabolism;00630|Glyoxylate and dicarboxylate metabolism;00680|Methane metabolism	N643_05590	1204589	E1A98_08950	1807786
SL1344_1254	0.311036	0.142764	0.298936	0.190597		0.299265	0.300833						cedA			1356584	Cell division activator CedA			N643_05595	1207043	E1A98_08945	1807340
SL1344_1255	0.745852	9.86954e-06	-0.478159	0.01733		-0.928257	7.38335e-07						tcyP	ydjN		1356928	L-cystine uptake protein TcyP, sodium:anion symporter family			N643_05600	1207388	E1A98_08935	1804853
SL1344_1256	0.195047	0.574045	-0.378382	0.222622		-0.892573	8.93598e-07					ydjM				1358456	Membrane-bound metal-dependent hydrolase YdjM, induced during SOS response			N643_05605	1208916	E1A98_08930	1804130
SL1344_1257	-0.0409858	0.888729	-0.79209	9.39125e-06		-0.215841	0.224027						hxpB	yniC		1359193	2-deoxyglucose-6-phosphate hydrolase (EC 3.1.3.68) @ Mannitol-1-phosphatase (EC 3.1.3.22) @ Sorbitol-6-phosphatase (EC 3.1.3.50)	GO:0003850|2-deoxyglucose-6-phosphatase activity;GO:0050084|mannitol-1-phosphatase activity;GO:0050286|sorbitol-6-phosphatase activity	00051|Fructose and mannose metabolism	N643_05610	1209653	E1A98_08925	1803299
SL1344_1258	0.569242	0.000495035	-0.10496	0.639279		-0.999675	8.48341e-14					yniB				1360010	putative membrane protein			N643_05615	1210470	E1A98_08920	1802616
SL1344_1259	-1.51784	1.06579e-26	-1.64282	2.39836e-33		-1.47906	4.00682e-19	DOWN	DOWN	DOWN	ALL DOWN		0			1360589	Ribulosamine/erythrulosamine 3-kinase potentially involved in protein deglycation			N643_05620	1211060	E1A98_08915	1801715
SL1344_1260	-0.419425	0.254677	-0.753618	0.000567804		-1.18232	1.31294e-07			DOWN			ghoS	ydiZ		1361556	Uncharacterized protein YdiZ			N643_05625	1212027	E1A98_08910	1801319
SL1344_1261	-0.372322	0.0424048	-0.905169	1.48245e-06		-2.81958	2.20319e-109			DOWN		pfkB				1361943	6-phosphofructokinase class II (EC 2.7.1.11)	GO:0003872|6-phosphofructokinase activity	00010|Glycolysis / Gluconeogenesis;00030|Pentose phosphate pathway;00051|Fructose and mannose metabolism;00052|Galactose metabolism;00680|Methane metabolism	N643_05630	1212419	E1A98_08905	1800289
SL1344_1262	0.696779	1.06289e-05	0.730178	0.0237086		2.07758	1.16456e-20			UP			0	ydiY		1363197	Putative outer membrane protein			N643_05635	1213669	E1A98_08900	1799244
SL1344_1267	-0.465642	0.0170745	-0.814003	2.93535e-05		-0.979521	5.59973e-16					thrS				1369055	Threonyl-tRNA synthetase (EC 6.1.1.3)	GO:0004829|threonine-tRNA ligase activity	00970|Aminoacyl-tRNA biosynthesis	N643_05650	1216972	E1A98_08885	1794561
SL1344_1268	0.201972	0.206236	-0.469224	0.0131001		-0.722012	4.92689e-09					infC			DskA binding site	1371188	Translation initiation factor 3	GO:0003743|translation initiation factor activity;GO:0006413|translational initiation		N643_05655	1219105	E1A98_08880	1794015
SL1344_1269	0.352619	0.106275	-0.581855	0.0311037		-0.225376	0.135938					rpl35			DskA binding site	1371625	LSU ribosomal protein L35p	GO:0003735|structural constituent of ribosome;GO:0005622|intracellular;GO:0005840|ribosome;GO:0006412|translation		N643_05660	1219542	E1A98_08875	1793721
SL1344_1270	0.19201	0.32448	-0.791877	4.14394e-05		-0.197302	0.192105					rpl20				1371873	LSU ribosomal protein L20p	GO:0003723|RNA binding;GO:0003735|structural constituent of ribosome;GO:0005622|intracellular;GO:0005840|ribosome;GO:0006412|translation		N643_05665	1219789	E1A98_08870	1793312
SL1344_1271	0.0112795	0.960848	-0.342167	0.0812453		-0.764841	4.3082e-05					pheS			DskA binding site	1372531	Phenylalanyl-tRNA synthetase alpha chain (EC 6.1.1.20)	GO:0004826|phenylalanine-tRNA ligase activity	00970|Aminoacyl-tRNA biosynthesis	N643_05670	1220446	E1A98_08860	1791878
SL1344_1272	-0.0525842	0.782011	-0.376767	0.00845762		-0.887869	1.20036e-11					pheT				1373530	Phenylalanyl-tRNA synthetase beta chain (EC 6.1.1.20)	GO:0004826|phenylalanine-tRNA ligase activity	00970|Aminoacyl-tRNA biosynthesis	N643_05675	1221445	E1A98_08855	1789476
SL1344_1273	-0.156731	0.407297	-0.74559	2.80783e-05		-1.20938	8.02978e-17			DOWN		himA			DskA binding site	1375922	Integration host factor alpha subunit	GO:0003677|DNA binding		N643_05680	1223837	E1A98_08850	1789172
SL1344_1274	1.40894	4.33769e-16	0.918252	1.51098e-08		0.0917831	0.588848	UP				btuC				1376424	Vitamin B12 ABC transporter, permease protein BtuC			N643_05685	1224339	E1A98_08845	1788091
SL1344_1275	0.753738	0.000980704	0.0587525	0.771247		0.0465812	0.779443					btuE				1377496	Glutathione peroxidase (EC 1.11.1.9) @ Thioredoxin peroxidase (EC 1.11.1.15)	GO:0004602|glutathione peroxidase activity;GO:0051920|peroxiredoxin activity	00480|Glutathione metabolism;00590|Arachidonic acid metabolism	N643_05690	1225411	E1A98_08840	1787477
SL1344_1276	0.905884	7.17099e-05	-0.0488274	0.822319		0.388685	0.00632296					btuD				1378059	Vitamin B12 ABC transporter, ATP-binding protein BtuD			N643_05695	1225962	E1A98_08835	1786728
SL1344_1277	0.224691	0.254845	-0.136962	0.57001		-0.861378	1.06716e-12					nlpC				1378873	Probable endopeptidase NlpC			N643_05700	1226788	E1A98_08830	1786186
SL1344_1278	-1.45221	0.000181814	-1.68378	1.82888e-14		-0.806569	3.8707e-07	DOWN	DOWN			ydiV				1379651	Putative anti-FlhC(2)FlhD(4) factor YdiV			N643_05705	1227561	E1A98_08825	1785226
SL1344_1279	-0.781625	9.42055e-07	-0.672637	0.000165831		0.55155	0.000110576					ydiU				1380426	UPF0061 protein YdiU			N643_05710	1228336	E1A98_08820	1783727
SL1344_1280	-0.128441	0.856404	-0.183587	0.812906		0.453469	0.355535						hemP	ydiE		1381903	Hemin uptake protein HemP/HmuP			N643_05715	1229814	E1A98_08815	1783532
SL1344_1281	-0.560042	0.000544712	1.51493	1.44437e-23		0.680556	0.0001241		UP			aroH				1382251	2-keto-3-deoxy-D-arabino-heptulosonate-7-phosphate synthase I alpha (EC 2.5.1.54)		00400|Phenylalanine, tyrosine and tryptophan biosynthesis	N643_05720	1230151	E1A98_08810	1782354
SL1344_1282	-0.991371	3.43682e-09	-0.846411	2.14336e-05		-0.578421	5.23907e-06						0	ydiA		1383453	Phosphoenolpyruvate synthase regulatory protein			N643_05725	1231354	E1A98_08805	1781364
SL1344_1283	-1.76548	1.27991e-41	-1.70888	1.27504e-33		-0.654995	1.27119e-06	DOWN	DOWN			pps				1384623	Phosphoenolpyruvate synthase (EC 2.7.9.2)	GO:0008986|pyruvate, water dikinase activity	00620|Pyruvate metabolism;00680|Methane metabolism;00720|Reductive carboxylate cycle (CO2 fixation)	N643_05735	1232524	E1A98_08800	1778653
SL1344_1292	-0.284718	0.215634	-0.499979	0.000743747		0.287361	0.115864					aroD				1396470	3-dehydroquinate dehydratase I (EC 4.2.1.10)		00400|Phenylalanine, tyrosine and tryptophan biosynthesis	N643_05740	1235006	E1A98_08755	1768605
SL1344_1298	-0.612661	3.25658e-05	-0.75108	1.14787e-05		-0.3303	0.0135329					ydiK				1401973	UPF0118 inner membrane protein YdiK			N643_05745	1236115	E1A98_08725	1762993
SL1344_1299	-0.729639	2.10362e-06	-0.38309	0.0136893		0.10828	0.548191					ydiJ				1403356	Uncharacterized protein YdiJ			N643_05750	1237498	E1A98_08720	1759548
SL1344_1300	-0.722392	0.000843207	0.593466	0.218478		-0.149276	0.528652						0			1406409	1,4-dihydroxy-2-naphthoyl-CoA hydrolase (EC 3.1.2.28) in menaquinone biosynthesis		00130|Ubiquinone and other terpenoid-quinone biosynthesis	N643_05755	1240551	E1A98_08715	1759141
SL1344_1301	-1.11125	1.76315e-08	-0.878081	3.86592e-05		-0.88152	1.72683e-06	DOWN				ydiH				1406918	Uncharacterized protein YdiH			N643_05760	1241060	E1A98_08710	1758853
SL1344_1303	-0.533008	0.436598	1.63135	0.384629		-2.28965	1.37579e-31			DOWN		sufA				1409167	Iron-sulfur cluster assembly iron binding protein SufA			N643_05770	1243294	E1A98_08705	1757937
SL1344_1304	-0.966735	3.58555e-05	0.794627	0.0220194		-1.93422	2.96195e-24			DOWN		sufB				1409544	Iron-sulfur cluster assembly protein SufB			N643_05775	1243671	E1A98_08700	1756441
SL1344_1305	-0.698618	0.00227166	0.115584	0.81936		-1.43635	5.27585e-23			DOWN		sufC				1411048	Iron-sulfur cluster assembly ATPase protein SufC	GO:0005524|ATP binding;GO:0016887|ATPase activity		N643_05780	1245175	E1A98_08695	1755685
SL1344_1306	-0.373322	0.163224	0.280188	0.318829		-1.31081	3.32562e-22			DOWN			sufD			1411769	Iron-sulfur cluster assembly protein SufD			N643_05785	1245896	E1A98_08690	1754439
SL1344_1307	-0.0261749	0.939404	0.449005	0.135656		-1.01598	1.04942e-10			DOWN		SufS				1413037	Cysteine desulfurase (EC 2.8.1.7) => SufS	GO:0031071|cysteine desulfurase activity	00730|Thiamine metabolism	N643_05790	1247164	E1A98_08685	1753222
SL1344_1308	-0.198818	0.709259	0.486545	0.0617217		-0.98711	8.26626e-09						sufE	ynhA		1414270	Sulfur acceptor protein => iron-sulfur cluster assembly SufE			N643_05795	1248397	E1A98_08680	1752793
SL1344_1309	0.287744	0.182778	-0.121785	0.558995		-1.42759	1.32539e-15			DOWN		ynhG				1414841	L,D-transpeptidase => YnhG			N643_05800	1248968	E1A98_08675	1751640
SL1344_1311	-0.442383	0.141678	-0.77259	0.00262324		-0.259873	0.0461462						lppA	lpp		1416231	Major outer membrane lipoprotein Lpp			N643_05805	1250037	E1A98_08670	1751340
SL1344_1312	1.51912	2.44369e-20	1.18711	2.48703e-08		-0.252881	0.0627965	UP	UP			pykF			DskA binding site	1416778	Pyruvate kinase (EC 2.7.1.40)	GO:0004743|pyruvate kinase activity	00010|Glycolysis / Gluconeogenesis;00230|Purine metabolism;00620|Pyruvate metabolism;00710|Carbon fixation in photosynthetic organisms	N643_05810	1250583	E1A98_08665	1749617
SL1344_1322	-1.27199	5.75855e-08	0.913094	0.453222		-0.0270821	0.917386	DOWN					fumD	orf70		1430672	Fumarate hydratase FumD (EC 4.2.1.2)	GO:0004333|fumarate hydratase activity	00020|Citrate cycle (TCA cycle);00720|Reductive carboxylate cycle (CO2 fixation)	N643_05845	1260452	E1A98_08660	1748851
SL1344_1323	-0.0232457	0.912611	-0.377755	0.109059		-0.0225415	0.897535						ybgA	orf319		1430980	COG1683: Uncharacterized conserved protein / FIG143828: Hypothetical protein YbgA			N643_05860	1262397	E1A98_03605	735462
SL1344_1357	0.43339	0.00685446	-0.0210667	0.929745		0.51857	0.000193008					norM				1458814	Multidrug efflux transporter MdtK/NorM (MATE family)			N643_05965	1283747	E1A98_08600	1737376
SL1344_1358	0.289313	0.164512	0.189539	0.562715		0.260925	0.0950678					ribE				1460404	Riboflavin synthase eubacterial/eukaryotic (EC 2.5.1.9)		00740|Riboflavin metabolism	N643_05970	1285336	E1A98_08595	1736520
SL1344_1359	0.562824	5.63187e-05	-0.0788172	0.743705		-0.76618	2.26664e-07					cfa				1461087	Cyclopropane-fatty-acyl-phospholipid synthase (EC 2.1.1.79)			N643_05975	1286021	E1A98_08590	1735332
SL1344_1360	1.74654	8.52153e-28	1.09902	6.86797e-11		2.07246	3.94858e-43	UP	UP	UP	ALL UP	ydhC				1462525	Inner membrane transport protein YdhC			N643_05980	1287459	E1A98_08585	1733830
SL1344_1361	-0.211762	0.532567	0.526708	0.0758412		-0.422407	0.00292645					ydhB				1463843	LysR-family transcriptional regulator YdhB			N643_05985	1288777	E1A98_08580	1732785
SL1344_1362	0.94107	2.32879e-11	0.581765	0.000449283		0.25549	0.152387					purR				1464772	Purine nucleotide synthesis repressor			N643_05990	1289706	E1A98_08575	1731763
SL1344_1363	-0.516464	0.00670391	-0.936103	2.99819e-07		-0.819789	8.32695e-10					sodB				1466265	Superoxide dismutase [Fe] (EC 1.15.1.1)	GO:0004784|superoxide dismutase activity		N643_06000	1291402	E1A98_08560	1729297
SL1344_1364	0.548845	0.00440108	0.680377	1.01497e-05		0.5256	0.00187282						MepH	ydhO		1466973	Murein DD-endopeptidase MepH			N643_06005	1292109	E1A98_08555	1728354
SL1344_1365	0.0633156	0.760477	-0.427011	0.00255529		0.0284718	0.865192						GrxD	ydhD		1468129	Monothiol glutaredoxin GrxD			N643_06010	1293267	E1A98_08550	1727673
SL1344_1366	1.04466	2.71728e-09	1.20251	6.38887e-11		0.748866	2.99673e-06	UP	UP			rnt			DskA binding site	1468554	Ribonuclease T			N643_06020	1294563	E1A98_08540	1722266
SL1344_1367	-0.261193	0.280787	-0.968085	1.67133e-07		-0.319678	0.11042					gloA				1469302	Lactoylglutathione lyase (EC 4.4.1.5)	GO:0004462|lactoylglutathione lyase activity	00620|Pyruvate metabolism	N643_06025	1295311	E1A98_08535	1721756
SL1344_1368	0.0579644	0.786026	-0.397149	0.02789		0.0164065	0.934977					nemA				1469778	N-ethylmaleimide reductase			N643_06030	1295787	E1A98_08530	1720578
SL1344_1369	0.480853	0.0282177	-0.173299	0.321688		-0.24568	0.192557						memR	ydhM		1470934	Transcriptional repressor NemR, AcrR family			N643_06035	1296943	E1A98_08525	1719942
SL1344_1372	0.104813	0.574906	-0.0268163	0.902311		-0.746069	3.41397e-07						sodC	sodCb		1472902	Superoxide dismutase [Cu-Zn] precursor (EC 1.15.1.1)	GO:0004784|superoxide dismutase activity		N643_06045	1298911	E1A98_08510	1718053
SL1344_1373	0.123848	0.60586	-0.263328	0.205366		0.799074	1.77025e-05						0			1473399	Tetrapartite efflux system, inner membrane component FusBC-like			N643_06050	1299408	E1A98_08505	1716040
SL1344_1374	0.941467	3.07919e-06	0.00385719	0.99045		0.532407	0.00419436						0	ydhJ		1475438	Tetrapartite efflux system, membrane fusion component FusE-like			N643_06055	1301444	E1A98_08500	1715183
SL1344_1375	0.950715	0.000716563	0.325118	0.260589		0.846971	0.000248475						0	ydhI		1476301	Tetrapartite efflux system component, FusD-like			N643_06060	1302307	E1A98_08495	1714944
SL1344_1376	-0.237986	0.15914	-0.144212	0.394384		-0.467634	0.000241789					slyA				1476846	Transcriptional regulator SlyA			N643_06065	1302780	E1A98_08490	1714309
SL1344_1377	-0.205101	0.481772	-0.536671	0.0125427		-0.803695	2.02984e-06					slyB				1477220	Outer membrane lipoprotein pcp precursor			N643_06070	1303228	E1A98_08485	1713795
SL1344_1378	0.398242	0.0449939	-0.236821	0.152356		0.741121	1.57587e-07					anmK				1477959	Anhydro-N-acetylmuramic acid kinase (EC 2.7.1.170)			N643_06075	1303979	E1A98_08480	1712412
SL1344_1379	-0.360925	0.0720637	-0.607182	0.00110172		0.450036	0.0435966					mliC				1479174	Inhibitor of vertebrate c-type lysozyme, outer membrane => MliC			N643_06080	1305224	E1A98_08475	1711985
SL1344_1380	0.60622	4.42302e-05	-0.22285	0.194872		0.101469	0.488257					pdxH				1479556	Pyridoxamine 5'-phosphate oxidase (EC 1.4.3.5)	GO:0004733|pyridoxamine-phosphate oxidase activity	00750|Vitamin B6 metabolism	N643_06085	1305576	E1A98_08470	1711270
SL1344_1381	0.230622	0.105198	-0.209596	0.306802		0.0599326	0.663783					tyrS			DskA binding site	1480339	Tyrosyl-tRNA synthetase (EC 6.1.1.1)	GO:0004831|tyrosine-tRNA ligase activity	00970|Aminoacyl-tRNA biosynthesis	N643_06090	1306359	E1A98_08465	1709867
SL1344_1382	0.128526	0.443662	0.0683661	0.812538		1.00772	2.65944e-10			UP		pdxY				1481673	Pyridoxal kinase (EC 2.7.1.35)	GO:0008478|pyridoxal kinase activity	00750|Vitamin B6 metabolism	N643_06095	1307693	E1A98_08460	1708945
SL1344_1383	-1.09895	2.542e-14	-0.783505	5.56886e-06		-1.59513	1.85522e-33	DOWN		DOWN		gst			DskA binding site	1482592	Glutathione S-transferase (EC 2.5.1.18)	GO:0004364|glutathione transferase activity	00480|Glutathione metabolism;00980|Metabolism of xenobiotics by cytochrome P450;00982|Drug metabolism - cytochrome P450	N643_06100	1308612	E1A98_08455	1708296
SL1344_1384	0.99268	1.50558e-11	0.308972	0.0339059		0.664679	5.4412e-05						tppB	dtpA		1483302	Di-tripeptide/H+ symporter DtpA			N643_06105	1309322	E1A98_08450	1706688
SL1344_1385	0.0864558	0.661354	0.014909	0.951259		-0.0761411	0.784049					nth				1485409	Endonuclease III (EC 4.2.99.18)	GO:0003906|DNA-(apurinic or apyrimidinic site) lyase activity		N643_06110	1311419	E1A98_08445	1705442
SL1344_1386	0.323472	0.0438534	0.159463	0.425748		-0.0682251	0.798125					rnfE				1486044	Electron transport complex protein RnfE			N643_06115	1312054	E1A98_08440	1704747
SL1344_1387	-0.0189857	0.929295	-0.277198	0.158857		-0.57316	0.00627084					rnfG				1486739	Electron transport complex protein RnfG			N643_06120	1312749	E1A98_08435	1704123
SL1344_1388	0.297683	0.0539393	-0.336497	0.0405709		0.0729271	0.774398					rnfD				1487363	Electron transport complex protein RnfD			N643_06125	1313373	E1A98_08430	1703061
SL1344_1389	0.319499	0.0896902	-0.0351005	0.884447		0.164429	0.493027					rnfC				1488422	Electron transport complex protein RnfC			N643_06130	1314432	E1A98_08425	1700838
SL1344_1390	0.507646	0.00772789	0.383998	0.111762		0.328206	0.140138						rnfB			1490622	Electron transport complex protein RnfB			N643_06135	1316539	E1A98_08420	1700267
SL1344_1391	0.982993	6.10869e-07	0.548356	0.00481964		0.398212	0.0736197					rnfA			DskA binding site	1491200	Electron transport complex protein RnfA			N643_06140	1317117	E1A98_08415	1699686
SL1344_1392	0.431773	0.00962065	0.371948	0.0440194		-0.166695	0.542364						0	ydgK		1491858	Inner membrane protein YdgK			N643_06145	1317775	E1A98_08410	1699169
SL1344_1393	0.447813	0.0316879	0.424411	0.0162444		0.0825794	0.854006					ydgT				1492387	Cnu protein			N643_06150	1318304	E1A98_08405	1698868
SL1344_1394	-0.656584	0.000239816	-0.0526137	0.892542		-0.146785	0.367446					ydgJ				1493233	Uncharacterized oxidoreductase YdgJ			N643_06155	1319138	E1A98_08395	1697187
SL1344_1395	0.406624	0.0113726	-0.489452	0.0218098		-0.020444	0.908302					add				1494348	Adenosine deaminase (EC 3.5.4.4)	GO:0004000|adenosine deaminase activity	00230|Purine metabolism	N643_06160	1320253	E1A98_08390	1696152
SL1344_1396	-0.0921228	0.673728	-0.665366	0.000165847		-1.01671	1.87527e-20			DOWN		ydgA				1496053	Putative GTP-binding protein YdgA			N643_06185	1329738	E1A98_08345	1683771
SL1344_1397	0.768003	3.76268e-07	-0.246978	0.20272		-0.411959	0.00294494					manA				1497664	Mannose-6-phosphate isomerase (EC 5.3.1.8)	GO:0004476|mannose-6-phosphate isomerase activity	00051|Fructose and mannose metabolism;00520|Amino sugar and nucleotide sugar metabolism	N643_06190	1331348	E1A98_08340	1682495
SL1344_1398	-0.397591	0.0169392	0.0197433	0.936418		-0.138926	0.430359					fumA				1499039	Fumarate hydratase class I, aerobic (EC 4.2.1.2)	GO:0004333|fumarate hydratase activity	00020|Citrate cycle (TCA cycle);00720|Reductive carboxylate cycle (CO2 fixation)	N643_06195	1332723	E1A98_08335	1680650
SL1344_1400	-0.685331	1.64283e-06	0.0428476	0.86602		1.15145	1.38631e-07			UP		fumC				1500853	Fumarate hydratase class II (EC 4.2.1.2)	GO:0004333|fumarate hydratase activity	00020|Citrate cycle (TCA cycle);00720|Reductive carboxylate cycle (CO2 fixation)	N643_06200	1334526	E1A98_08330	1679104
SL1344_1401	0.453068	0.0202262	-0.176535	0.45833		-1.12712	1.56987e-13			DOWN		tus				1502253	DNA replication terminus site-binding protein			N643_06205	1335926	E1A98_08325	1678178
SL1344_1402	0.905687	3.02e-05	0.844015	6.8168e-07		0.815003	1.31872e-07					rstB				1503258	Sensory histidine kinase in two-component regulatory system with RstA			N643_06210	1336930	E1A98_08320	1676801
SL1344_1405	0.461879	0.000551299	1.35553	7.60081e-16		0.899183	6.93732e-07		UP			rstA				1508142	Two-component transcriptional response regulator RstA			N643_06230	1341832	E1A98_08315	1676078
SL1344_1406	1.00771	4.46056e-05	0.364117	0.242997		-0.288658	0.119068	UP					0	ydgC		1509009	Inner membrane protein YdgC			N643_06235	1342693	E1A98_08310	1675614
SL1344_1407	1.75243	8.47505e-26	2.25627	3.10325e-26		0.390718	0.0634237	UP	UP				ArcD	ydgI		1509397	Arginine/ornithine antiporter ArcD			N643_06240	1343082	E1A98_08300	1673476
SL1344_1408	0.485704	0.00063369	-0.381503	0.0587959		-0.370173	0.0224085					ydgH				1511078	Protein YdgH			N643_06245	1344774	E1A98_08295	1672346
SL1344_1409	-0.772053	0.000130779	-0.847048	4.16854e-08		0.0180515	0.917314					pntA				1512549	NAD(P) transhydrogenase N-domain of subunit alpha (EC 1.6.1.2) / NAD(P) transhydrogenase C-domain of subunit alpha (EC 1.6.1.2)	GO:0008750|NAD(P)+ transhydrogenase (AB-specific) activity	00760|Nicotinate and nicotinamide metabolism	N643_20650	1346857	E1A98_08290	1670290
SL1344_1410	-0.863458	9.71251e-08	-0.454377	0.000656303		-0.0462839	0.825437					pntB				1514089	NAD(P) transhydrogenase subunit beta (EC 1.6.1.2)	GO:0008750|NAD(P)+ transhydrogenase (AB-specific) activity	00760|Nicotinate and nicotinamide metabolism	N643_06250	1347779	E1A98_08285	1668891
SL1344_1411	1.34421	2.36521e-13	0.100624	0.680398		-1.12157	4.3716e-12	UP		DOWN		tqsA				1515652	AI-2 transport protein TqsA			N643_06255	1349220	E1A98_08280	1667832
SL1344_1412	0.940517	1.48349e-07	0.807366	0.000347053		0.744523	0.000872445						mdtJ	ydgF		1517104	Spermidine export protein MdtJ			N643_06260	1350670	E1A98_08270	1667055
SL1344_1413	0.519288	0.00347334	0.538883	0.000340777		0.920191	1.31714e-05						mdtI	ydgE		1517453	Spermidine export protein MdtI			N643_06265	1351019	E1A98_08265	1666739
SL1344_1414	-0.842863	1.04691e-07	-0.951344	1.64397e-07		-1.31845	1.72381e-18			DOWN			ydgD			1517822	Uncharacterized serine protease YdgD			N643_06270	1351401	E1A98_08260	1665879
SL1344_1416	-0.565038	0.000536611	-0.277497	0.169292		-1.46201	4.37802e-14			DOWN		ynfM				1519555	Uncharacterized MFS-type transporter YnfM			N643_06280	1353153	E1A98_08245	1663618
SL1344_1417	-0.288163	0.388803	0.229396	0.493222		-0.774568	0.000687784						0	ynfL		1520928	LysR family transcriptional regulator YnfL			N643_06285	1354526	E1A98_08240	1662618
SL1344_1418	-0.542295	0.000241177	0.30607	0.248868		0.602835	5.13563e-06						mlc			1521955	Mlc, transcriptional repressor of MalT (the transcriptional activator of maltose regulon) and manXYZ operon			N643_06290	1355553	E1A98_08235	1661263
SL1344_1419	0.559936	0.00396167	0.780901	0.000564767		0.277841	0.0655751						bioD			1523301	Dethiobiotin synthase BioD (EC 6.3.3.3)	GO:0004141|dethiobiotin synthase activity	00780|Biotin metabolism	N643_06295	1356899	E1A98_08230	1660443
SL1344_1420	0.0738028	0.799215	0.0400767	0.880959		0.458853	0.0334777					clcB				1523952	Voltage-gated ClC-type chloride channel ClcB			N643_06300	1357550	E1A98_08225	1659198
SL1344_1425	-0.702952	2.98626e-05	-0.471801	0.0742877		-0.130151	0.431344						dmsD	ynfI		1529128	Anaerobic dimethyl sulfoxide reductase chaperone DmsD			N643_06325	1362713	E1A98_08220	1658425
SL1344_1426	-0.479855	0.00655707	0.0803274	0.704142		-0.658516	6.6151e-05						dmsC			1529785	Anaerobic selenate reductase protein YnfH			N643_06330	1363371	E1A98_08215	1657528
SL1344_1428	-1.34058	3.78381e-15	-0.106116	0.620309		-0.46303	0.0022371	DOWN				dmsA2				1531272	Homolog of anaerobic selenate reductase			N643_06340	1364854	E1A98_08205	1654475
SL1344_1429	-1.0093	1.95075e-12	0.032118	0.877374		-0.0349512	0.838258	DOWN				dmsA1				1533806	Anaerobic selenate reductase, molybdenum cofactor-containing periplasmic protein			N643_06345	1367366	E1A98_08200	1651988
SL1344_1430	0.18382	0.317492	-0.777725	7.02905e-06		-0.546005	3.67603e-05						ynfE	ynfD		1536401	Uncharacterized protein YnfE			N643_06350	1369956	E1A98_08195	1651484
SL1344_1431	-0.622601	0.00188562	-0.26942	0.251418		0.169505	0.28827					ynfC				1536813	UPF0257 lipoprotein YnfC			N643_06355	1370360	E1A98_08190	1650666
SL1344_1432	-0.318978	0.0452734	-0.836282	0.000466926		-0.412039	0.00556724					speG				1537564	Spermidine N1-acetyltransferase (EC 2.3.1.57)	GO:0004145|diamine N-acetyltransferase activity	00330|Arginine and proline metabolism	N643_06360	1371110	E1A98_08185	1650103
SL1344_1433	-0.200243	0.170558	-0.436694	0.0139597		-0.506179	0.000239787					ynfB				1538160	UPF0482 protein YnfB			N643_06365	1371704	E1A98_08180	1649727
SL1344_1435	0.859264	0.0111517	0.386242	0.147554		0.0989772	0.845773					rspA				1539102	Mannonate dehydratase (EC 4.2.1.8)	GO:0008927|mannonate dehydratase activity	00040|Pentose and glucuronate interconversions	N643_06375	1372643	E1A98_08170	1647846
SL1344_1436	0.825996	0.00409665	0.307946	0.522561		-0.598376	0.212641						rspB			1540327	Starvation sensing protein RspB			N643_06380	1373866	E1A98_08165	1646815
SL1344_1437	0.185655	0.490918	1.17599	0.0130147		-0.74552	0.0910194		UP				ydfJ	proP_3		1541439	Uncharacterized MFS-type transporter YdfJ			N643_06385	1375154	E1A98_07950	1624921
SL1344_1438	-0.00702858	0.981927	0.548307	0.0104315		0.776194	0.00485667						0	ydfI		1542923	D-mannonate oxidoreductase (EC 1.1.1.57)	GO:0008866|fructuronate reductase activity	00040|Pentose and glucuronate interconversions	N643_06390	1376483	E1A98_07945	1623372
SL1344_1439	2.59109	7.64709e-61	2.26299	4.13371e-34		1.8933	2.3536e-26	UP	UP	UP	ALL UP	ydfZ				1544456	Putative selenium-binding protein YdfZ			N643_06395	1378019	E1A98_07940	1623134
SL1344_1440	-0.360498	0.0452734	-0.297582	0.100798		0.956872	6.96067e-10						mily	ydfH		1544840	Transcriptional regulator YdfH, GntR family			N643_06400	1378402	E1A98_07935	1622271
SL1344_1441	-0.617121	0.000113353	0.101471	0.65019		0.292593	0.01424					ydfG				1545656	NADP-dependent 3-hydroxy acid dehydrogenase YdfG (EC 1.1.1.381) @ 3-hydroxypropionate dehydrogenase (EC 1.1.1.298)	GO:0035527|3-hydroxypropionate dehydrogenase (NADP+) activity	00720|Reductive carboxylate cycle (CO2 fixation)	N643_06405	1379214	E1A98_07930	1621436
SL1344_1442	-0.538309	0.00672262	-0.141176	0.46845		0.434447	0.00126472					dcp				1546541	Dipeptidyl carboxypeptidase Dcp (EC 3.4.15.5)			N643_06410	1380098	E1A98_07925	1619254
SL1344_1444	-0.68597	0.0240092	-0.954705	0.00539785		-0.684809	0.0280972						vity	ydeJ		1549230	Nicotinamide-nucleotide amidase paralog YdeJ, no functional activity			N643_06420	1382784	E1A98_07920	1618692
SL1344_1445	0.336303	0.380824	0.857892	0.0693354		-1.15209	1.62264e-10			DOWN		ydeI				1550184	Putative periplasmic protein			N643_06425	1383633	E1A98_07915	1618024
SL1344_1446	-1.25153	6.63169e-14	-0.823054	7.95674e-07		0.673021	6.15891e-05	DOWN				ydeE				1551267	Putative transport protein			N643_20660	1384730	E1A98_07900	1615251
SL1344_1447	0.550804	0.0223581	0.363368	0.295304		-0.153944	0.355828						ydeD	eamA		1552682	Permease of the drug/metabolite transporter (DMT) superfamily	GO:0016020|membrane		N643_06435	1386157	E1A98_07895	1614157
SL1344_1448	1.4105	1.04482e-10	1.10083	2.64051e-11		1.16716	4.96592e-08	UP	UP	UP	ALL UP	marB				1553703	Multiple antibiotic resistance protein MarB			N643_06440	1387166	E1A98_07890	1613908
SL1344_1449	1.6096	1.3507e-18	1.91248	2.89456e-17		0.526538	0.00196958	UP	UP			marA				1553947	Multiple antibiotic resistance protein MarA			N643_06445	1387413	E1A98_07885	1613493
SL1344_1450	2.54714	3.64918e-33	2.15267	1.25878e-30		0.311616	0.12875	UP	UP			marR			DskA binding site	1554350	Multiple antibiotic resistance protein MarR			N643_06450	1387816	E1A98_07880	1613039
SL1344_1451	-0.25009	0.276654	1.02417	0.0014119		-0.258631	0.0970024		UP			marC				1555043	UPF0056 inner membrane protein MarC			N643_06455	1388512	E1A98_07875	1612162
SL1344_1452	-0.527352	0.0464599	-0.438167	0.0267054		-0.277088	0.328138					sotB				1555755	Probable sugar efflux transporter			N643_06460	1389214	E1A98_07870	1610947
SL1344_1453	0.693034	0.0117282	-0.0227041	0.927105		0.380846	0.049196					yneJ				1557061	LysR family transcriptional regulator YneJ			N643_06465	1390516	E1A98_07860	1608723
SL1344_1454	1.02917	5.06521e-06	0.743798	0.00426856		-0.394182	0.0712918	UP					satP	yneI		1558036	Succinate-semialdehyde dehydrogenase [NAD] (EC 1.2.1.24); Succinate-semialdehyde dehydrogenase [NADP+] (EC 1.2.1.79)	GO:0004777|succinate-semialdehyde dehydrogenase (NAD+) activity	00250|Alanine, aspartate and glutamate metabolism;00650|Butanoate metabolism	N643_06470	1391559	E1A98_07855	1607234
SL1344_1455	1.58581	1.26564e-23	1.40629	4.08546e-13		0.822289	9.47554e-06	UP	UP				0	yneH		1559497	Glutaminase (EC 3.5.1.2)		00250|Alanine, aspartate and glutamate metabolism;00330|Arginine and proline metabolism;00471|D-Glutamine and D-glutamate metabolism;00910|Nitrogen metabolism	N643_06475	1392953	E1A98_07850	1606244
SL1344_1456	-0.246739	0.244958	-0.377555	0.0446114		0.787888	0.0100513					yneG				1560423	Uncharacterized protein YneG			N643_06480	1393879	E1A98_07845	1605885
SL1344_1457	0.531194	0.0367482	0.510107	0.0722869		0.459002	0.0647032						yneE			1561006	UPF0187 protein YneE			N643_06490	1396221	E1A98_07830	1602027
SL1344_1472	-0.416564	0.22978	-0.23881	0.508274		-0.0513738	0.812718						0			1575173	Putative transport protein			N643_06565	1410391	E1A98_22185	4576566
SL1344_1475	0.855691	0.00771937	-0.26583	0.318586		0.30993	0.406095						0			1579493	Putative monooxygenase STM1546			N643_06580	1414709	E1A98_01780	363849
SL1344_1478	0.61661	0.00273175	0.869685	2.43934e-05		0.023754	0.934922						0			1582858	RidA/YER057c/UK114 superfamily, group 7, YjgH-like protein			N643_06595	1418074	E1A98_21665	4462615
SL1344_1487	-0.127141	0.606593	-0.116258	0.646575		0.227352	0.178395						malY			1591598	Putative aminotransferase STM1557			N643_06170	1325717	E1A98_08385	1694876
SL1344_1493	0.309147	0.217868	-0.162363	0.652997		-0.0203286	0.916774					osmC				1601090	Peroxiredoxin OsmC (EC 1.11.1.15)	GO:0051920|peroxiredoxin activity	00480|Glutathione metabolism	N643_06650	1432768	E1A98_07635	1550544
SL1344_1494	0.256001	0.43142	-0.356989	0.223514		1.45438	1.0559e-09			UP			bdm	yddX		1602034	Bdm protein			N643_06660	1433700	E1A98_07630	1549984
SL1344_1495	0.477599	0.0138823	-0.891784	7.66729e-05		0.504135	0.0426153					rpsV				1602344	Stationary-phase-induced ribosome-associated protein			N643_06665	1434010	E1A98_07625	1549745
SL1344_1496	0.333089	0.0852638	-0.28509	0.217863		0.120488	0.386579					sfcA				1602664	NAD-dependent malic enzyme (EC 1.1.1.38)	GO:0016619|malate dehydrogenase (oxaloacetate-decarboxylating) activity	00620|Pyruvate metabolism	N643_06670	1434331	E1A98_07620	1547891
SL1344_1497	-0.74663	0.00160312	-0.725771	1.28658e-06		-0.241339	0.202551					adhP				1604647	Alcohol dehydrogenase (EC 1.1.1.1)	GO:0004022|alcohol dehydrogenase activity	00010|Glycolysis / Gluconeogenesis;00071|Fatty acid metabolism;00260|Glycine, serine and threonine metabolism;00350|Tyrosine metabolism;00625|Tetrachloroethene degradation;00626|Naphthalene and anthracene degradation;00830|Retinol metabolism;00980|Metabolism of xenobiotics by cytochrome P450;00982|Drug metabolism - cytochrome P450	N643_06675	1436297	E1A98_07615	1546747
SL1344_1498	1.51541	5.34087e-09	2.16872	8.20794e-18		2.50459	3.25192e-32	UP	UP	UP	ALL UP	fdnI				1605748	Formate dehydrogenase N gamma subunit (EC 1.2.1.2)	GO:0008863|formate dehydrogenase activity	00630|Glyoxylate and dicarboxylate metabolism;00680|Methane metabolism;00910|Nitrogen metabolism	N643_06680	1437417	E1A98_07605	1545257
SL1344_1499	1.78073	2.21854e-14	2.35681	3.24545e-31		2.6424	2.21436e-19	UP	UP	UP	ALL UP	fdnH				1606397	Formate dehydrogenase N beta subunit (EC 1.2.1.2)	GO:0008863|formate dehydrogenase activity	00630|Glyoxylate and dicarboxylate metabolism;00680|Methane metabolism;00910|Nitrogen metabolism	N643_06685	1438066	E1A98_07600	1544380
SL1344_1500	2.25439	4.32788e-50	2.64078	3.80165e-70		3.11562	4.60876e-85	UP	UP	UP	ALL UP	fdnG				1607295	Formate dehydrogenase N alpha subunit (EC 1.2.1.2) @ selenocysteine-containing	GO:0008863|formate dehydrogenase activity	00630|Glyoxylate and dicarboxylate metabolism;00680|Methane metabolism;00910|Nitrogen metabolism	N643_06690	1438963	E1A98_07595	1541320
SL1344_1502	1.13907	3.2002e-08	0.717608	0.000145268		0.658397	8.21689e-05	UP				yddG				1610677	Permease of the drug/metabolite transporter (DMT) superfamily	GO:0016020|membrane		N643_06700	1442276	E1A98_07585	1540207
SL1344_1503	0.0212602	0.941856	-0.57931	0.0220194		-0.296974	0.0227368					ompD				1612026	Outer membrane porin OmpD			N643_06705	1443686	E1A98_02820	572219
SL1344_1507	0.0685509	0.84485	0.0733405	0.885515		-1.29371	1.0031e-10			DOWN		narU				1616210	Nitrate/nitrite transporter NarU			N643_06725	1447832	E1A98_07565	1536591
SL1344_1508	0.619162	0.000633944	0.100038	0.697678		-1.2365	1.86789e-12			DOWN		narZ				1617540	Respiratory nitrate reductase alpha chain (EC 1.7.99.4)	GO:0008940|nitrate reductase activity	00910|Nitrogen metabolism	N643_06730	1449194	E1A98_07560	1532769
SL1344_1509	0.523695	0.0676648	0.321158	0.34695		-1.28514	1.463e-09			DOWN			narH	narY		1621277	Respiratory nitrate reductase beta chain (EC 1.7.99.4)	GO:0008940|nitrate reductase activity	00910|Nitrogen metabolism	N643_06735	1452931	E1A98_07555	1531228
SL1344_1510	0.419371	0.189162	0.485842	0.240263		-0.884359	0.00270589					narW				1622821	Respiratory nitrate reductase delta chain (EC 1.7.99.4)	GO:0008940|nitrate reductase activity	00910|Nitrogen metabolism	N643_06740	1454475	E1A98_07550	1530533
SL1344_1511	-0.359053	0.157174	0.790772	0.00114763		-0.959865	0.000264226					narV				1623513	Respiratory nitrate reductase gamma chain (EC 1.7.99.4)	GO:0008940|nitrate reductase activity	00910|Nitrogen metabolism	N643_06745	1455167	E1A98_07545	1529856
SL1344_1512	-0.210762	0.287939	-0.374531	0.0629554		-0.54115	0.000181958						0	yddE		1624299	Phenazine biosynthesis protein PhzF like			N643_06750	1455956	E1A98_07540	1528884
SL1344_1513	0.778587	0.000164111	0.874154	0.000243383		0.679173	0.00172262					nhoA				1625228	N-hydroxyarylamine O-acetyltransferase (EC 2.3.1.118)			N643_06755	1456886	E1A98_07535	1527943
SL1344_1515	2.03782	5.88779e-51	1.21671	5.00898e-12		0.678754	0.000293222	UP	UP			ansP				1627502	L-asparagine permease			N643_06790	1464946	E1A98_07480	1518400
SL1344_1517	-0.331476	0.0905412	-0.618776	0.000310827		-0.512838	0.00201912						yncE			1629438	Uncharacterized protein YncE			N643_06800	1466885	E1A98_07475	1517226
SL1344_1518	0.455807	0.0196186	0.965095	1.28858e-05		0.278612	0.187076					yncD				1630763	Probable tonB-dependent receptor yncD precursor			N643_06805	1468273	E1A98_07470	1514882
SL1344_1519	1.4716	5.29554e-05	0.409998	0.21646		0.372443	0.184343	UP				yncC				1632950	Transcriptional regulator YncC, GntR family			N643_06810	1470368	E1A98_07465	1514181
SL1344_1520	0.403703	0.0569407	0.0314887	0.933412		-0.339182	0.0698085						curA	yncB		1633949	Putative oxidoreductase YncB			N643_06815	1471375	E1A98_07460	1512946
SL1344_1521	-0.830286	4.16822e-07	-0.641787	0.0056121		-0.108769	0.528279						MnaT	yncA		1635198	L-amino acid N-acyltransferase MnaT			N643_06820	1472650	E1A98_07455	1512247
SL1344_1523	0.0547251	0.800633	-0.250151	0.313954		-0.178438	0.280295					ydcY				1636167	Uncharacterized protein YdcY (not antitoxin to OrtT)			N643_06825	1473210	E1A98_07445	1511567
SL1344_1527	0.118659	0.673	0.466908	0.0894834		0.634988	0.0630264					ydcX				1643115	Orphan toxin OrtT			N643_06845	1480175	E1A98_07440	1511233
SL1344_1528	0.780918	3.69414e-06	0.1087	0.612557		0.378313	0.0740135						patD	ydcW		1643687	4-aminobutyraldehyde dehydrogenase (EC 1.2.1.19)		00330|Arginine and proline metabolism;00410|beta-Alanine metabolism	N643_06855	1480745	E1A98_07430	1509497
SL1344_1529	0.631816	0.000279872	-0.127175	0.588332		0.403235	0.00749885						0	ydcR		1645247	DNA-binding transcriptional regulator, MocR family / aminotransferase domain			N643_06860	1482321	E1A98_07405	1503922
SL1344_1530	0.972132	3.21297e-05	-0.531528	0.016884		0.306151	0.262689						pcgL	pdgL		1646807	D-alanyl-D-alanine dipeptidase (EC 3.4.13.22)			N643_06865	1483875	E1A98_07665	1556414
SL1344_1533	-0.370831	0.734281	-0.126841	0.80706		0.234435	0.658548					yncJ				1650258	Uncharacterized protein YncJ			N643_06900	1491090	E1A98_07390	1502753
SL1344_1535	-0.356626	0.0502512	-0.390329	0.162704		0.31235	0.141458						yidN	ydcN		1652532	Transcriptional regulator yidN, Cro/CI family			N643_06905	1493368	E1A98_07380	1500091
SL1344_1536	1.06617	6.26327e-08	2.39844	3.58656e-32		0.185494	0.425481	UP	UP				benE			1653159	Benzoate transport protein	GO:0016021|integral to membrane		N643_06910	1493997	E1A98_07375	1498824
SL1344_1537	0.0158881	0.954979	0.262857	0.151988		-0.0226958	0.900708						0			1654391	Uncharacterized membrane lipoprotein clustered with tellurite resistance proteins TehA/TehB			N643_06915	1495212	E1A98_07360	1496376
SL1344_1538	-0.257663	0.408053	-0.280933	0.118534		0.00731141	0.96823					tehB				1655215	Tellurite methyltransferase (EC 2.1.1.265)			N643_06920	1496037	E1A98_07355	1495481
SL1344_1539	-0.291653	0.153538	-0.251481	0.190148		-0.169815	0.283622					tehA				1655798	Tellurite resistance protein TehA			N643_06925	1496620	E1A98_07350	1494480
SL1344_1540	-0.431428	0.180636	-0.643249	0.00066298		-1.93045	2.71106e-29			DOWN			TehB	ydcK		1656918	FIG005189: putative transferase clustered with tellurite resistance proteins TehA/TehB			N643_06930	1497740	E1A98_07345	1493388
SL1344_1541	0.0314991	0.899169	-0.48699	0.0232653		-1.31038	1.36743e-18			DOWN		rimL				1657895	Ribosomal-protein-L7p-serine acetyltransferase			N643_06935	1498712	E1A98_07340	1492857
SL1344_1542	-0.317244	0.192037	-0.738386	1.74387e-05		-0.0746887	0.698503						sgcX			1658651	Putative sgc region protein sgcX			N643_06940	1499475	E1A98_21950	4520331
SL1344_1544	-0.698389	0.00772427	-0.764278	0.000139443		0.10288	0.615427						0			1660058	PTS system, IIC component			N643_06950	1500882	E1A98_21940	4518731
SL1344_1545	-0.558401	0.109463	-0.18298	0.451406		0.336152	0.0921453							sgcQ		1661385	Uncharacterized protein STM1615			N643_06955	1502209	E1A98_21935	4517912
SL1344_1547	-0.540501	0.0775671	-0.566962	0.0519429		0.244118	0.222046						sgcE			1662772	Protein sgcE (EC 5.1.3.-)	GO:0036373|L-fucose mutarotase activity	00520|Amino sugar and nucleotide sugar metabolism	N643_06965	1503596	E1A98_21925	4516706
SL1344_1548	-0.455314	0.0354473	0.227278	0.337621		0.617629	0.000566684						0			1663414	Putative sgc region transcriptional regulator			N643_06970	1504238	E1A98_21920	4515907
SL1344_1552	1.89397	2.84135e-43	0.90737	2.84342e-10		0.924829	1.06471e-16	UP					mdoD	ydcG		1666680	Glucans biosynthesis protein D precursor			N643_06995	1507518	E1A98_07330	1490775
SL1344_1554	2.13803	9.82678e-55	0.579236	0.000584893		0.823373	5.14018e-07	UP					ydcJ			1670112	Uncharacterized protein YdcJ			N643_07005	1510952	E1A98_07325	1489207
SL1344_1555	0.357045	0.207589	0.0417379	0.86483		-0.81559	4.69145e-08					ydcI				1671748	LysR family transcriptional regulator YdcI			N643_07010	1512600	E1A98_07320	1488067
SL1344_1556	-0.199661	0.138291	0.0436525	0.844495		7.67464	0			UP		trg			DskA binding site	1672732	Methyl-accepting chemotaxis protein III (ribose and galactose chemoreceptor protein)			N643_07015	1513585	E1A98_07315	1486389
SL1344_1557	-0.399325	0.0739187	0.465405	0.0332486		-0.554154	0.00116421					adhC				1674526	S-(hydroxymethyl)glutathione dehydrogenase (EC 1.1.1.284)		00680|Methane metabolism	N643_07020	1515368	E1A98_01835	374923
SL1344_1558	0.632858	0.0558241	0.550157	0.272196		-0.66201	0.000676498						frmR			1675676	RcnR-like protein clustered with cobalt-zinc-cadmium resistance protein CzcD			N643_07025	1516518	E1A98_01840	376067
SL1344_1569	0.31917	0.0392124	0.65518	0.00639001		0.956919	2.53931e-16					cybB				1686676	Cytochrome b561			N643_07105	1529286	E1A98_07295	1484785
SL1344_1570	-0.182264	0.4195	-0.390687	0.0249799		0.138712	0.345751					ydcF				1687323	Uncharacterized SAM-binding protein YdcF			N643_07110	1529932	E1A98_07280	1481154
SL1344_1571	-0.184473	0.238502	-0.227517	0.130999		-1.06332	6.64754e-15			DOWN		hrpA				1688187	ATP-dependent helicase HrpA			N643_07115	1530807	E1A98_07275	1476980
SL1344_1572	0.273953	0.244633	-0.20387	0.404389		0.281483	0.0504128					acpD				1692290	FMN-dependent NADH-azoreductase (EC 1.7.1.6)	GO:0050446|azobenzene reductase activity		N643_07120	1534910	E1A98_07270	1476174
SL1344_1574	-0.51318	0.0678744	0.394859	0.378368		0.60173	0.0991926					ydbL				1693484	Putative uncharacterized protein ydbL, may be related to amine metabolism			N643_07135	1536839	E1A98_07120	1439799
SL1344_1575	-0.298502	0.237815	0.0334638	0.928057		0.283262	0.322089					ynbE				1693815	Uncharacterized protein YnbE			N643_07140	1537170	E1A98_07115	1439606
SL1344_1576	-0.63257	2.56274e-05	-0.35349	0.0391242		-0.533709	3.45886e-05					ydbH				1694006	Putative uncharacterized protein ydbH			N643_07145	1537361	E1A98_07110	1436970
SL1344_1577	0.239401	0.387698	-0.572412	0.00570022		0.386463	0.0213287					ldhA				1696882	D-lactate dehydrogenase (EC 1.1.1.28)	GO:0008720|D-lactate dehydrogenase activity	00620|Pyruvate metabolism	N643_07150	1540261	E1A98_07105	1435773
SL1344_1578	-0.0814413	0.814259	-0.054191	0.81936		-1.081	4.361e-13			DOWN		hslJ				1697982	Heat shock protein HslJ			N643_07155	1541361	E1A98_07100	1435240
SL1344_1579	0.388291	0.101943	1.22969	0.109296		0.518962	0.00838088						ydbJ			1698436	Uncharacterized protein YdbJ			N643_07160	1541798	E1A98_07095	1434977
SL1344_1581	-0.169273	0.326371	-0.633017	0.00704182		-0.760966	4.86523e-08					nifJ			DskA binding site	1698978	Pyruvate-flavodoxin oxidoreductase			N643_07170	1542340	E1A98_07090	1431179
SL1344_1582	-1.30521	1.65479e-24	-1.11191	1.83633e-18		-0.262431	0.0785209	DOWN	DOWN				uspF	ynaF		1702984	Universal stress protein F			N643_07180	1547017	E1A98_07080	1429104
SL1344_1583	-0.598303	0.00499935	0.332762	0.0932896		-0.186495	0.32262						0			1703468	small multidrug resistance family (SMR) protein			N643_07185	1547503	E1A98_02755	564776
SL1344_1585	1.11091	8.09893e-16	1.13417	7.16703e-09		0.508346	0.000115326	UP	UP				ttcA	ydaO		1704162	tRNA-(cytosine32)-2-thiocytidine synthetase TtcA			N643_07200	1552232	E1A98_06915	1404932
SL1344_1587	0.390618	0.0180257	0.103358	0.761333		-1.14033	5.73274e-13			DOWN		zntB				1707001	Zinc transport protein ZntB			N643_07205	1555072	E1A98_06905	1401969
SL1344_1589	0.131889	0.64371	0.253873	0.301301		-0.0861512	0.721821						ydaL	smrA		1709695	Probable DNA endonuclease SmrA			N643_07215	1557782	E1A98_06895	1399898
SL1344_1590	0.0206285	0.923421	-0.375651	0.0393685		0.448496	0.0265015					ogt				1710516	Methylated-DNA--protein-cysteine methyltransferase (EC 2.1.1.63)	GO:0003908|methylated-DNA-[protein]-cysteine S-methyltransferase activity		N643_07220	1558629	E1A98_06870	1393640
SL1344_1591	-0.0690031	0.715355	-0.353929	0.0532005		-1.01365	1.35259e-17			DOWN		fnr				1711227	Fumarate and nitrate reduction regulatory protein	GO:0003700|transcription factor activity;GO:0005622|intracellular		N643_07225	1559340	E1A98_06865	1392693
SL1344_1592	-0.834265	2.25066e-08	-1.13005	2.03249e-07		-1.72106	4.84825e-27		DOWN	DOWN			uspE	ydaA		1712130	Universal stress protein E			N643_07230	1560244	E1A98_06860	1391591
SL1344_1593	0.0229509	0.943137	-0.748185	2.80156e-05		-0.738452	1.00758e-09					ynaJ				1713132	Uncharacterized inner membrane protein YnaJ			N643_07235	1561242	E1A98_06855	1391284
SL1344_1594	-0.1441	0.479326	-0.54372	0.00488468		0.0284102	0.888782						0	ynaI		1713625	Mechanosensitive ion channel			N643_07240	1561741	E1A98_06845	1388810
SL1344_1604	0.0109578	0.983933	-0.0190686	0.953396		0.169772	0.445315						yjgJ			1724186	Putative AraC family bacterial regulatory helix-turn-helix protein			N643_07305	1572003	E1A98_21675	4463925
SL1344_1605	0.282012	0.440406	-0.575172	0.028296		-0.553225	0.0434265						bdcA			1724854	Cyclic-di-GMP-binding biofilm dispersal mediator protein			N643_07310	1572672	E1A98_21670	4463141
SL1344_1609	-0.392704	0.0035108	-0.337941	0.015736		0.557803	1.82616e-06					mppA				1728851	Murein peptide ABC transporter, substrate-binding protein (requires DppBCDF)			N643_07360	1584002	E1A98_06840	1387146
SL1344_1610	0.0472931	0.83463	-0.483024	0.08109		-0.191791	0.167344						mpaA	ycjI		1730654	Gamma-D-Glutamyl-meso-Diaminopimelate Amidase			N643_07365	1585806	E1A98_06815	1383789
SL1344_1611	-0.757106	2.3053e-05	0.249351	0.149163		-0.279665	0.0923583						0	ycjG		1731357	L-alanine-DL-glutamate epimerase (EC 5.1.1.n1)			N643_07370	1586509	E1A98_06810	1382849
SL1344_1612	-0.273311	0.133231	-0.598089	0.0263634		-0.453407	6.92575e-05					tpx				1732438	Thiol peroxidase, Tpx-type (EC 1.11.1.15)		00480|Glutathione metabolism	N643_07375	1587590	E1A98_06805	1382224
SL1344_1613	-0.926653	8.03645e-08	-0.95644	8.01406e-12		-1.61889	1.25931e-35			DOWN		tyrR				1733034	Transcriptional repressor protein TyrR			N643_07380	1588185	E1A98_06800	1380639
SL1344_1614	-0.608146	0.00105705	0.294456	0.0660411		0.75379	1.74035e-05						0	ycjF		1734723	Membrane protein YcjF			N643_07385	1589874	E1A98_06795	1379430
SL1344_1615	-0.265388	0.105769	0.167326	0.330086		0.913251	6.05955e-08						main	ycjX		1735781	Conserved protein YcjX with nucleoside triphosphate hydrolase domain			N643_07390	1590932	E1A98_06790	1378036
SL1344_1617	0.335497	0.309628	0.258067	0.255024		-0.920015	0.00563389						pspD			1737717	Phage shock protein D			N643_07450	1606410	E1A98_06720	1363312
SL1344_1618	0.582484	0.0646262	1.65715	2.12352e-10		-1.06142	1.89664e-06		UP	DOWN		pspC				1737958	Phage shock protein C			N643_07455	1606661	E1A98_06715	1362944
SL1344_1619	0.181148	0.64201	-0.419568	0.327179		-0.923316	0.000648532					pspB				1738317	Phage shock protein B			N643_07460	1607020	E1A98_06710	1362720
SL1344_1620	-0.200165	0.258233	-0.515842	0.0114769		-0.517344	0.000462849					pspA			DskA binding site	1738601	Phage shock protein A @ Suppressor of sigma54-dependent transcription, PspA-like			N643_07465	1607304	E1A98_06705	1361998
SL1344_1621	-0.0459985	0.83818	0.262671	0.205366		-0.885532	3.16057e-08						pspF			1739425	Psp operon transcriptional activator	GO:0003700|transcription factor activity;GO:0005524|ATP binding;GO:0005622|intracellular;GO:0008134|transcription factor binding		N643_07470	1608143	E1A98_06700	1360854
SL1344_1622	0.119364	0.464482	-0.210603	0.30688		-0.333824	0.0060373					sapA				1740646	Peptide ABC transporter, substrate-binding protein SapA			N643_07475	1609346	E1A98_06650	1349386
SL1344_1623	-0.48739	0.00147713	-0.613731	0.00285887		-0.51569	0.000514257					sapB				1742178	Peptide ABC transporter, permease protein SapB			N643_07480	1610878	E1A98_06645	1348424
SL1344_1624	-0.428024	0.0162964	-0.63903	0.00251998		-0.397368	0.0203331					sapC				1743130	Peptide ABC transporter, permease protein SapC			N643_07485	1611830	E1A98_06640	1347547
SL1344_1625	-0.385455	0.0232672	-0.205764	0.237773		-0.604959	7.74137e-05					sapD				1744020	Peptide ABC transporter, ATP-binding protein SapD			N643_07490	1612720	E1A98_06635	1346555
SL1344_1626	-0.39796	0.0278145	-0.537369	0.00262868		-0.384594	0.00945807					sapF				1745014	Peptide ABC transporter, ATP-binding protein SapF			N643_07495	1613714	E1A98_06630	1345747
SL1344_1631	-0.0501253	0.834779	-0.680554	0.00296149		-0.776833	3.74649e-11					fabI				1748989	Enoyl-[acyl-carrier-protein] reductase [NADH] (EC 1.3.1.9)	GO:0004318|enoyl-[acyl-carrier-protein] reductase (NADH) activity	00061|Fatty acid biosynthesis	N643_07510	1617678	E1A98_06620	1344170
SL1344_1632	0.392031	0.069429	0.167358	0.435889		-0.236574	0.383027						ycjX	yciW		1749977	Uncharacterized protein YciW			N643_07520	1618673	E1A98_06615	1342899
SL1344_1633	1.01676	3.71059e-11	0.657356	0.00108698		1.03299	1.03712e-08	UP		UP		rnb				1751199	Exoribonuclease II (EC 3.1.13.1)	GO:0008859|exoribonuclease II activity		N643_07525	1619886	E1A98_06610	1340897
SL1344_1634	0.187009	0.292552	-0.587352	0.000892531		-0.572502	0.000231965						pdeR	yciR		1753386	c-di-GMP phosphodiesterase (EC 3.1.4.52) => PdeR	GO:0071111|cyclic-guanylate-specific phosphodiesterase activity		N643_07530	1622067	E1A98_06600	1338676
SL1344_1635	-0.843088	0.000258449	-1.27729	4.23513e-12		1.57903	8.41363e-34		DOWN	UP			yciZ			1755499	UPF0509 protein YciZ			N643_07535	1624219	E1A98_06595	1338355
SL1344_1636	-1.00448	5.08063e-09	-1.11525	6.07099e-06		1.21951	1.42858e-16	DOWN	DOWN	UP		yciT				1755765	Transcriptional regulatory protein YciT			N643_07540	1624489	E1A98_06590	1337516
SL1344_1637	0.418535	0.0244578	0.185672	0.525856		-1.34161	9.00857e-11			DOWN		osmB				1756776	Osmotically-inducible lipoprotein OsmB			N643_07545	1625498	E1A98_06585	1337029
SL1344_1638	2.11836	3.55117e-16	1.2772	7.08144e-12		1.56878	6.50429e-12	UP	UP	UP	ALL UP	yciH				1757114	Translation initiation factor SUI1-related protein	GO:0003743|translation initiation factor activity;GO:0006413|translational initiation		N643_07550	1625835	E1A98_06580	1336574
SL1344_1639	1.80572	5.47476e-23	1.13584	3.29907e-10		1.37098	3.92971e-15	UP	UP	UP	ALL UP	pyrF				1757440	Orotidine 5'-phosphate decarboxylase (EC 4.1.1.23)	GO:0004590|orotidine-5'-phosphate decarboxylase activity	00240|Pyrimidine metabolism	N643_07555	1626158	E1A98_06575	1335780
SL1344_1640	-0.510589	0.000292152	-0.277629	0.108901		0.124608	0.433393						lapB	yciM		1758368	Lipopolysaccharide assembly protein LapB			N643_07560	1627088	E1A98_06570	1334477
SL1344_1641	-0.156764	0.38404	-0.427462	0.00970659		0.11383	0.455436						lapA	yciS		1759544	Inner membrane protein yciS			N643_07565	1628264	E1A98_06565	1334162
SL1344_1642	-0.26237	0.222159	-0.0303123	0.918137		-0.223555	0.20035					pgpB				1760002	Phosphatidylglycerophosphatase B (EC 3.1.3.27)	GO:0008962|phosphatidylglycerophosphatase activity	00564|Glycerophospholipid metabolism	N643_07570	1628722	E1A98_06560	1333249
SL1344_1643	-0.031669	0.884915	-0.285655	0.224179		-0.901612	2.56094e-13					ribA				1760875	GTP cyclohydrolase II (EC 3.5.4.25)	GO:0003935|GTP cyclohydrolase II activity	00740|Riboflavin metabolism	N643_07575	1629682	E1A98_06555	1332489
SL1344_1644	0.0838846	0.694267	-0.0211359	0.920343		-0.73507	2.55857e-05					acnA				1761608	Aconitate hydratase (EC 4.2.1.3) @ 2-methylisocitrate dehydratase (EC 4.2.1.99)	GO:0003994|aconitate hydratase activity;GO:0047456|2-methylisocitrate dehydratase activity	00020|Citrate cycle (TCA cycle);00630|Glyoxylate and dicarboxylate metabolism;00640|Propanoate metabolism;00720|Reductive carboxylate cycle (CO2 fixation)	N643_07580	1630339	E1A98_06550	1329750
SL1344_1645	-0.961706	5.92817e-12	-0.865767	9.99115e-06		-1.11281	6.30886e-14			DOWN		cysB				1765260	Cys regulon transcriptional activator CysB			N643_07595	1633992	E1A98_06530	1327774
SL1344_1646	1.20054	5.65238e-20	0.523867	0.0132458		0.451236	8.24288e-05	UP				topA				1766645	DNA topoisomerase I (EC 5.99.1.2)	GO:0003917|DNA topoisomerase type I activity		N643_07600	1635177	E1A98_06525	1324967
SL1344_1647	0.703836	7.3551e-06	0.587586	0.00122372		-0.830482	7.12583e-11					yciN			DskA binding site	1769645	Protein YciN			N643_07605	1638177	E1A98_06520	1324336
SL1344_1648	-0.244011	0.163032	0.557523	0.422651		-0.802858	8.25885e-06					sohB				1769938	Possible protease sohB (EC 3.4.21.-)			N643_07610	1638574	E1A98_06515	1323251
SL1344_1649	1.8833	4.78076e-37	1.09639	9.37083e-09		1.84862	2.28298e-42	UP	UP	UP	ALL UP		0	yciK		1771222	Putative oxidoreductase			N643_07615	1639857	E1A98_06510	1322273
SL1344_1650	1.08086	7.34683e-16	0.843448	1.41709e-06		1.71086	1.29175e-30	UP		UP		btuR				1771980	Cob(I)alamin adenosyltransferase (EC 2.5.1.17)	GO:0008817|cob(I)yrinic acid a,c-diamide adenosyltransferase activity	00860|Porphyrin and chlorophyll metabolism	N643_07620	1640615	E1A98_06505	1321686
SL1344_1651	1.40966	7.11885e-30	0.646784	0.000232465		1.26714	4.74851e-12	UP		UP			rluB	yciL		1772657	LSU rRNA pseudouridine(2605) synthase (EC 5.4.99.22)			N643_07625	1641279	E1A98_06500	1320771
SL1344_1652	-0.514708	0.0318082	-0.642324	0.000608605		-0.937663	1.11471e-11					yciO				1773633	YciO protein, TsaC/YrdC paralog			N643_07630	1642255	E1A98_06490	1318017
SL1344_1653	-0.554667	0.000982334	-0.410209	0.00658194		-0.150055	0.306632					trpH				1774261	FIG00031715: Predicted metal-dependent phosphoesterases (PHP family)			N643_07635	1642883	E1A98_06485	1317139
SL1344_1654	-0.397822	0.311026	0.0137723	0.979245		-0.00537808	0.986013					trpE				1775403	Anthranilate synthase, aminase component (EC 4.1.3.27)	GO:0004049|anthranilate synthase activity	00400|Phenylalanine, tyrosine and tryptophan biosynthesis	N643_07640	1644026	E1A98_06475	1315303
SL1344_1655	-0.721174	0.00658064	0.403612	0.0849274		-0.256338	0.166972					trpD				1776965	Anthranilate synthase, amidotransferase component (EC 4.1.3.27) / Anthranilate phosphoribosyltransferase (EC 2.4.2.18)	GO:0004048|anthranilate phosphoribosyltransferase activity;GO:0004049|anthranilate synthase activity	00400|Phenylalanine, tyrosine and tryptophan biosynthesis;00400|Phenylalanine, tyrosine and tryptophan biosynthesis	N643_07645	1645588	E1A98_06470	1313708
SL1344_1656	-0.706827	0.000263643	-0.999702	8.25389e-05		-0.65767	2.05625e-05					trpC				1778564	Indole-3-glycerol phosphate synthase (EC 4.1.1.48) / Phosphoribosylanthranilate isomerase (EC 5.3.1.24)	GO:0004425|indole-3-glycerol-phosphate synthase activity;GO:0004640|phosphoribosylanthranilate isomerase activity	00400|Phenylalanine, tyrosine and tryptophan biosynthesis;00400|Phenylalanine, tyrosine and tryptophan biosynthesis	N643_07650	1647187	E1A98_06465	1312346
SL1344_1657	-0.487909	0.032023	-0.899043	0.0018711		-0.865787	1.07592e-05					trpB				1779932	Tryptophan synthase beta chain (EC 4.2.1.20)	GO:0004834|tryptophan synthase activity	00260|Glycine, serine and threonine metabolism;00400|Phenylalanine, tyrosine and tryptophan biosynthesis	N643_07655	1648555	E1A98_06460	1311141
SL1344_1658	-0.193177	0.433228	-0.777332	0.00106052		-0.711686	1.16702e-06					trpA				1781125	Tryptophan synthase alpha chain (EC 4.2.1.20)	GO:0004834|tryptophan synthase activity	00260|Glycine, serine and threonine metabolism;00400|Phenylalanine, tyrosine and tryptophan biosynthesis	N643_07660	1649748	E1A98_06455	1310335
SL1344_1660	-0.558852	0.481332	-0.22329	0.919924		-0.764988	0.0204791					yciF				1782683	Stress response diiron-containing protein YciF			N643_07670	1651294	E1A98_06445	1309189
SL1344_1661	-0.581567	0.427724	0.71406	0.5383		-0.53301	0.0231373					yciE				1783260	Protein YciE			N643_07675	1651871	E1A98_06440	1308637
SL1344_1663	0.438202	0.195453	0.671809	0.0683254		0.300232	0.107348					ompW			DskA binding site	1784746	Outer membrane protein W precursor			N643_07685	1653357	E1A98_06435	1307939
SL1344_1665	0.805045	1.37067e-08	0.286989	0.0904507		-0.0124241	0.941058						yciC			1786152	Membrane protein YciC, linked to IspA			N643_07695	1654762	E1A98_06425	1306839
SL1344_1666	0.320626	0.0787355	-0.208759	0.261607		-0.449563	0.00427427					ispZ				1786952	Intracellular septation protein IspA			N643_07700	1655562	E1A98_06420	1306270
SL1344_1668	-0.128591	0.57191	-0.732221	9.28183e-06		0.607165	0.00155566					tonB				1788113	TonB-ExbBD energy transducing system, TonB subunit			N643_07705	1656721	E1A98_06410	1304993
SL1344_1669	0.282057	0.0465611	0.488644	0.0111508		0.221168	0.173993					yciI				1789065	YciL protein			N643_07710	1657673	E1A98_06405	1304488
SL1344_1670	0.425672	0.00706718	0.14883	0.437158		-0.0388891	0.80301					cls				1789721	Cardiolipin synthase, bacterial type ClsA			N643_07720	1658329	E1A98_06390	1301104
SL1344_1671	1.5914	8.39003e-12	2.31138	3.80165e-70		1.28575	1.7119e-15	UP	UP	UP	ALL UP		0	yciU		1791215	dsDNA mimic protein, highly acidic			N643_07725	1659823	E1A98_06385	1300740
SL1344_1673	0.0384462	0.881439	-0.225395	0.124002		-1.32102	1.06716e-12			DOWN		oppF				1792476	Oligopeptide ABC transporter, ATP-binding protein OppF (TC 3.A.1.5.1)			N643_07735	1661085	E1A98_06380	1299683
SL1344_1674	-0.203025	0.363963	0.375206	0.184277		-1.16535	2.39015e-12			DOWN			oppD			1793477	Oligopeptide ABC transporter, ATP-binding protein OppD (TC 3.A.1.5.1)			N643_07740	1662086	E1A98_06375	1298673
SL1344_1675	-0.275904	0.173629	0.270223	0.344104		-0.59361	0.000526841						oppC			1794496	Oligopeptide ABC transporter, permease protein OppC (TC 3.A.1.5.1)			N643_07745	1663111	E1A98_06370	1297753
SL1344_1676	-0.653817	8.21797e-06	-0.189784	0.363849		-0.755838	7.60355e-07					oppB				1795419	Oligopeptide ABC transporter, permease protein OppB (TC 3.A.1.5.1)			N643_07750	1664034	E1A98_06365	1296818
SL1344_1677	-0.543548	0.00141829	-0.0933195	0.550121		-1.61206	2.11899e-40			DOWN		oppA				1796461	Oligopeptide ABC transporter, substrate-binding protein OppA (TC 3.A.1.5.1)			N643_07755	1665077	E1A98_06360	1295056
SL1344_1679	2.27412	4.96071e-41	1.8061	5.42972e-20		0.806819	6.39974e-07	UP	UP			ychE				1798857	UPF0056 inner membrane protein YchE			N643_07765	1667473	E1A98_06355	1293716
SL1344_1680	0.350621	0.117167	-0.120627	0.612557		-0.0683416	0.641756					adh				1799981	Acetaldehyde dehydrogenase (EC 1.2.1.10) / Alcohol dehydrogenase (EC 1.1.1.1)	GO:0008774|acetaldehyde dehydrogenase (acetylating) activity;GO:0004022|alcohol dehydrogenase (NAD) activity	00362|Benzoate degradation via hydroxylation;00620|Pyruvate metabolism;00621|Biphenyl degradation;00622|Toluene and xylene degradation;00650|Butanoate metabolism;00010|Glycolysis / Gluconeogenesis;00071|Fatty acid metabolism;00260|Glycine, serine and threonine metabolism;00350|Tyrosine metabolism;00625|Tetrachloroethene degradation;00626|Naphthalene and anthracene degradation;00830|Retinol metabo…	N643_07770	1668597	E1A98_06350	1290564
SL1344_1681	1.1559	5.69276e-10	1.22861	8.839e-08		0.686514	0.000739967	UP	UP			tdk				1802856	Thymidine kinase (EC 2.7.1.21)	GO:0004797|thymidine kinase activity	00240|Pyrimidine metabolism;00983|Drug metabolism - other enzymes	N643_07775	1671466	E1A98_06340	1288645
SL1344_1682	-0.234517	0.171855	-0.552359	0.00179817		-0.231297	0.0505167					hns			DskA binding site	1804136	DNA-binding protein H-NS			N643_07780	1672621	E1A98_06335	1287627
SL1344_1683	0.480746	0.00774352	0.290092	0.235249		0.28062	0.0309942						galU			1804681	UTP--glucose-1-phosphate uridylyltransferase (EC 2.7.7.9)	GO:0003983|UTP:glucose-1-phosphate uridylyltransferase activity	00040|Pentose and glucuronate interconversions;00052|Galactose metabolism;00500|Starch and sucrose metabolism;00520|Amino sugar and nucleotide sugar metabolism	N643_07785	1673165	E1A98_06330	1286575
SL1344_1684	0.225472	0.301741	0.123871	0.509266		-0.389645	0.0136731						rssB	hnr		1805792	Regulator of RpoS			N643_07790	1674276	E1A98_06325	1285360
SL1344_1685	0.190353	0.368218	0.103258	0.592039		-0.130193	0.357607						rssA	ychK		1806896	FIG00613342: Bacterial patatin-like phospholipase domain containing protein			N643_07795	1675380	E1A98_06320	1284324
SL1344_1686	0.0949517	0.643131	0.420749	0.0785373		-0.508334	0.000312798					ychJ				1808011	UPF0225 protein YchJ			N643_07800	1676493	E1A98_06315	1283792
SL1344_1687	0.133814	0.426	0.70656	1.70761e-07		-0.664627	3.19627e-06					purU				1808421	Formyltetrahydrofolate deformylase (EC 3.5.1.10)	GO:0008864|formyltetrahydrofolate deformylase activity	00630|Glyoxylate and dicarboxylate metabolism;00670|One carbon pool by folate	N643_07805	1676903	E1A98_06310	1282900
SL1344_1689	-0.124286	0.700703	-0.0932484	0.665131		-1.12263	8.60759e-08			DOWN		narI				1812350	Respiratory nitrate reductase gamma chain (EC 1.7.99.4)	GO:0008940|nitrate reductase activity	00910|Nitrogen metabolism	N643_07830	1679424	E1A98_06275	1280967
SL1344_1690	-0.433175	0.229297	-0.261517	0.360722		-1.38557	1.19665e-10			DOWN		narJ				1813027	Respiratory nitrate reductase delta chain (EC 1.7.99.4)	GO:0008940|nitrate reductase activity	00910|Nitrogen metabolism	N643_07835	1680101	E1A98_06270	1280257
SL1344_1691	-0.654797	0.0186112	0.380676	0.0314336		-1.55743	3.91988e-18			DOWN			narH			1813734	Respiratory nitrate reductase beta chain (EC 1.7.99.4)	GO:0008940|nitrate reductase activity	00910|Nitrogen metabolism	N643_07840	1680808	E1A98_06265	1278722
SL1344_1692	0.042728	0.864366	0.76497	1.43792e-06		-1.73123	1.28019e-25			DOWN		narG				1815266	Respiratory nitrate reductase alpha chain (EC 1.7.99.4)	GO:0008940|nitrate reductase activity	00910|Nitrogen metabolism	N643_07845	1682343	E1A98_06260	1274982
SL1344_1693	1.12178	0.000195699	0.571458	0.00217783		0.505801	0.0023749	UP				narK				1819397	Nitrate/nitrite transporter NarK			N643_07855	1686473	E1A98_06255	1273075
SL1344_1694	0.574797	0.00407326	0.380662	0.0358515		0.326923	0.0149368						narX			1821135	Nitrate/nitrite sensor protein NarX			N643_07860	1688211	E1A98_06250	1270940
SL1344_1695	-0.0620407	0.799597	-0.300941	0.196898		0.149697	0.318917					narL				1822924	Nitrate/nitrite response regulator protein NarL			N643_07865	1690000	E1A98_06245	1270297
SL1344_1696	-0.716444	6.79178e-06	-0.363916	0.0352625		0.979615	5.26484e-06						ychO	ychP		1823575	Putative invasin			N643_07870	1690651	E1A98_06240	1268902
SL1344_1697	0.197652	0.344855	-1.09707	3.11153e-09		0.727526	2.22395e-05		DOWN			ychN				1825176	Protein YchN			N643_07875	1692281	E1A98_06235	1268364
SL1344_1698	1.06279	1.72854e-09	1.26075	6.61961e-07		-0.261918	0.212203	UP	UP			chaB				1825609	Cation transport regulator chaB			N643_07885	1693547	E1A98_06225	1267237
SL1344_1699	0.659956	0.00098495	0.547525	0.0253224		0.848122	1.41743e-06					chaA				1826106	Calcium/proton antiporter			N643_07890	1694044	E1A98_06220	1265867
SL1344_1700	-0.113613	0.568823	-0.31596	0.0870218		-0.25136	0.105419					kdsA				1827260	2-Keto-3-deoxy-D-manno-octulosonate-8-phosphate synthase (EC 2.5.1.55)		00540|Lipopolysaccharide biosynthesis	N643_07895	1695194	E1A98_06195	1263283
SL1344_1701	0.323668	0.186365	-0.158693	0.445819		-0.318832	0.0201315						sirB1	ychA		1828152	FIG002708: Protein SirB1			N643_07900	1696086	E1A98_06190	1262438
SL1344_1702	0.0182703	0.949593	-0.377094	0.0873129		-0.232868	0.180984						sirB2	sirC		1828965	FIG002082: Protein SirB2			N643_07905	1696899	E1A98_06185	1262042
SL1344_1703	-0.372123	0.0240455	-0.875003	1.81087e-07		-0.0122932	0.959538					hemK				1829351	Peptide chain release factor N(5)-glutamine methyltransferase (EC 2.1.1.297)			N643_07910	1697285	E1A98_06180	1261212
SL1344_1704	-0.17933	0.319081	-1.19693	1.13739e-07		-0.278328	0.206916		DOWN			prfA				1830184	Peptide chain release factor 1	GO:0003747|translation release factor activity;GO:0006415|translational termination		N643_07915	1698118	E1A98_06175	1260130
SL1344_1705	0.306756	0.100185	-0.251058	0.172145		0.223091	0.248047					hemA				1831307	Glutamyl-tRNA reductase (EC 1.2.1.70)	GO:0008883|glutamyl-tRNA reductase activity	00860|Porphyrin and chlorophyll metabolism	N643_07920	1699242	E1A98_06170	1258832
SL1344_1706	-0.291138	0.104359	-0.290865	0.320896		-0.642591	1.32729e-06					hemM				1832877	Outer membrane lipoprotein component of lipoprotein transport system LolB			N643_07925	1700812	E1A98_06165	1257995
SL1344_1707	0.460605	0.00623135	0.0886172	0.722472		0.237771	0.128036					ipk			DskA binding site	1833500	4-diphosphocytidyl-2-C-methyl-D-erythritol kinase (EC 2.7.1.148)	GO:0050515|4-(cytidine 5'-diphospho)-2-C-methyl-D-erythritol kinase activity	00900|Terpenoid backbone biosynthesis	N643_07930	1701432	E1A98_06160	1257144
SL1344_1708	0.67641	4.28251e-05	-0.142927	0.585244		0.133259	0.44058					prs				1834614	Ribose-phosphate pyrophosphokinase (EC 2.7.6.1)	GO:0004749|ribose phosphate diphosphokinase activity	00030|Pentose phosphate pathway;00230|Purine metabolism	N643_07935	1702551	E1A98_06155	1256046
SL1344_1709	-0.119135	0.559086	-0.369777	0.0424946		0.0809186	0.686747						dauA	ychM		1835686	Putative sulfate permease			N643_07940	1703623	E1A98_06150	1254242
SL1344_1710	-1.6739	1.14196e-10	-0.119568	0.905795		-0.771859	2.01414e-06	DOWN				ychH			DskA binding site	1837416	Putative membrane protein YchH			N643_07945	1705355	E1A98_06145	1253909
SL1344_1711	1.80629	3.18397e-24	1.2671	2.5565e-06		0.0734821	0.759284	UP	UP			pth				1837970	Peptidyl-tRNA hydrolase (EC 3.1.1.29)	GO:0004045|aminoacyl-tRNA hydrolase activity		N643_07950	1705909	E1A98_06140	1253047
SL1344_1712	0.570292	0.00011606	0.0113894	0.957885		-0.74693	1.32776e-08					ychF				1838671	GTP-binding and nucleic acid-binding protein YchF	GO:0005525|GTP binding;GO:0005622|intracellular		N643_07955	1706610	E1A98_06135	1251839
SL1344_1719	0.53383	0.180386	-0.0422025	0.92959		-0.647054	0.00550908					hyaF				1846323	Uptake [NiFe] hydrogenase maturation maturation factor HyaF			N643_08000	1714492	E1A98_04975	1033210
SL1344_1720	0.386199	0.238729	-0.00612939	0.97872		-0.617642	0.000407367					appC				1847246	Cytochrome d ubiquinol oxidase subunit I (EC 1.10.3.-)	GO:0006118|electron transport;GO:0016020|membrane;GO:0016491|oxidoreductase activity	00965|Betalain biosynthesis	N643_08005	1715433	E1A98_04980	1034201
SL1344_1721	0.832301	0.0216549	0.817259	0.00682265		-0.590555	0.00210194					appB				1848802	Cytochrome d ubiquinol oxidase subunit II (EC 1.10.3.-)	GO:0006118|electron transport;GO:0016020|membrane	00965|Betalain biosynthesis	N643_08010	1716989	E1A98_04985	1035757
SL1344_1724	0.778788	4.89067e-05	-0.33888	0.0979131		-0.132012	0.431495					treA				1851923	Trehalase (EC 3.2.1.28) @ Periplasmic trehalase (EC 3.2.1.28)	GO:0004555|alpha,alpha-trehalase activity	00500|Starch and sucrose metabolism	N643_08025	1720110	E1A98_06105	1240797
SL1344_1725	0.249039	0.561768	1.05447	0.151121		-0.865761	0.00020286					ymgE			DskA binding site	1853698	UPF0410 protein YmgE			N643_08030	1721884	E1A98_06095	1239846
SL1344_1726	0.0835497	0.612111	-0.168126	0.503901		7.86109	0			UP		ycgR			DskA binding site	1854121	Flagellar brake protein YcgR			N643_08035	1722311	E1A98_06090	1238911
SL1344_1727	1.92657	2.36915e-16	1.16268	3.01146e-09		0.245554	0.124424	UP	UP				mltE	emtA		1854869	Endo-type membrane-bound lytic murein transglycosylase A (EC 4.2.2.n2)			N643_08040	1723059	E1A98_06085	1238298
SL1344_1728	-0.29975	0.0789089	-0.801028	5.34508e-06		-0.764091	2.49162e-06					ldcA				1855651	Muramoyltetrapeptide carboxypeptidase (EC 3.4.17.13)			N643_08045	1723911	E1A98_06080	1237284
SL1344_1729	0.472136	0.00100653	-0.582991	0.000968223		1.2747	5.51119e-29			UP		cvrA				1856662	K(+)/H(+) antiporter NhaP2			N643_08050	1724922	E1A98_06075	1235453
SL1344_1730	-0.151078	0.4448	-0.227007	0.166019		-0.0985399	0.696117						alr	alr-a		1858458	Alanine racemase (EC 5.1.1.1)	GO:0008784|alanine racemase activity	00473|D-Alanine metabolism	N643_08055	1726726	E1A98_06070	1233997
SL1344_1731	-0.330834	0.0674315	-0.383855	0.0477685		-0.662338	0.00216594					dadA				1859542	D-amino acid dehydrogenase (EC 1.4.99.6)			N643_08060	1727810	E1A98_06065	1232689
SL1344_1732	-0.652493	1.92316e-05	-0.31061	0.0683254		-1.94096	2.21121e-46			DOWN			0	ycgB		1861163	FIG004684: SpoVR-like protein			N643_08065	1729432	E1A98_06060	1230827
SL1344_1733	-0.764398	2.35354e-06	-0.496345	0.00161024		-0.143238	0.259518					fadR			DskA binding site	1862742	Transcriptional regulator for fatty acid degradation FadR, GntR family			N643_08070	1731011	E1A98_06055	1230056
SL1344_1734	0.0304665	0.883797	0.251098	0.118182		-0.30793	0.0178946						nhaB			1863681	Na+/H+ antiporter NhaB			N643_08075	1731950	E1A98_06050	1228294
SL1344_1735	0.809941	1.50203e-05	0.232366	0.127898		0.659019	5.10435e-07						dsbB			1865418	Periplasmic thiol:disulfide oxidoreductase DsbB, required for DsbA reoxidation	GO:0006118|electron transport;GO:0015035|protein disulfide oxidoreductase activity;GO:0016020|membrane		N643_08080	1733687	E1A98_06045	1227618
SL1344_1739	1.40296	2.16974e-23	1.9547	7.22447e-34		-0.177503	0.331155	UP	UP			ycgN				1867273	UPF0260 protein YcgN			N643_08100	1735644	E1A98_06025	1223933
SL1344_1740	-1.22394	1.47028e-14	-0.616382	0.0180952		-0.264655	0.158889	DOWN				ycgM				1867812	Uncharacterized fumarylacetoacetase-like protein YcgM			N643_08105	1736183	E1A98_06020	1223197
SL1344_1741	-1.28914	1.6073e-16	-1.12715	1.47145e-07		0.460199	0.00886274	DOWN	DOWN			ycgL				1868521	Protein YcgL			N643_08110	1736909	E1A98_06015	1222832
SL1344_1742	0.375851	0.00712023	0.174292	0.302601		-0.113437	0.413322					minC				1868940	Septum site-determining protein MinC			N643_08115	1737328	E1A98_06000	1220503
SL1344_1743	0.0181581	0.955978	0.000384039	0.998572		-0.247519	0.0776029					minD				1869671	Septum site-determining protein MinD			N643_08120	1738059	E1A98_05995	1219667
SL1344_1744	-0.1887	0.410995	-0.0657096	0.808823		-0.339954	0.0178948					minE				1870487	Cell division topological specificity factor MinE			N643_08125	1738875	E1A98_05990	1219397
SL1344_1745	-0.332909	0.325687	-0.378921	0.0605709		-0.405244	0.0299584					rnd				1870875	Ribonuclease D (EC 3.1.26.3)	GO:0004525|ribonuclease III activity		N643_08130	1739264	E1A98_09325	1880783
SL1344_1747	0.517421	0.00099095	0.68544	0.000210027		-0.563852	4.0327e-05					fadD				1872787	Long-chain-fatty-acid--CoA ligase (EC 6.2.1.3)	GO:0004467|long-chain-fatty-acid-CoA ligase activity	00071|Fatty acid metabolism	N643_08135	1740464	E1A98_09330	1881980
SL1344_1748	0.596129	0.0117282	0.398928	0.0537774		0.645712	0.0040505					yeaY				1874677	Uncharacterized lipoprotein YeaY			N643_08140	1742354	E1A98_09335	1883870
SL1344_1749	1.68554	8.8401e-16	0.835928	0.000123169		0.282817	0.168271	UP					tsaB	yeaZ		1875330	tRNA threonylcarbamoyladenosine biosynthesis protein TsaB			N643_08145	1743004	E1A98_09340	1884491
SL1344_1750	1.15355	2.31945e-15	0.218385	0.162193		1.20762	1.75446e-16	UP		UP			0	yoaA		1876083	DinG family ATP-dependent helicase YoaA	GO:0003676|nucleic acid binding;GO:0005524|ATP binding;GO:0008026|ATP-dependent helicase activity		N643_08150	1743757	E1A98_09345	1885244
SL1344_1751	-0.615005	0.000211799	-0.113289	0.650631		1.24459	3.23324e-21			UP			0	yoaB		1878124	RidA/YER057c/UK114 superfamily, group 2, YoaB-like protein			N643_08155	1745798	E1A98_09350	1887283
SL1344_1752	-0.212833	0.292184	-0.337832	0.0870408		0.0910105	0.679513					yoaH				1878474	UPF0181 protein YoaH			N643_08160	1746148	E1A98_09360	1888471
SL1344_1753	0.787391	6.33888e-06	-0.342792	0.144966		0.790394	6.28356e-07					pabB				1878734	Para-aminobenzoate synthase, aminase component (EC 2.6.1.85)	GO:0046820|4-amino-4-deoxychorismate synthase activity	00790|Folate biosynthesis	N643_08165	1746408	E1A98_09365	1888724
SL1344_1754	0.135239	0.479376	-0.369149	0.113122		0.390041	0.0607351						NudL	yeaB		1880102	Uncharacterized Nudix hydrolase NudL			N643_08170	1747776	E1A98_09370	1890089
SL1344_1755	2.12512	3.14003e-60	0.41342	0.0367553		0.302292	0.0203377	UP				sdaA				1880944	L-serine dehydratase, beta subunit (EC 4.3.1.17) / L-serine dehydratase, alpha subunit (EC 4.3.1.17)	GO:0003941|L-serine ammonia-lyase activity	00260|Glycine, serine and threonine metabolism;00270|Cysteine and methionine metabolism	N643_08175	1748802	E1A98_09375	1890851
SL1344_1756	1.03379	3.83798e-07	0.116842	0.590205		0.181892	0.319244	UP					PdeD			1882665	c-di-GMP phosphodiesterase (EC 3.1.4.52) => PdeD	GO:0071111|cyclic-guanylate-specific phosphodiesterase activity		N643_08180	1750250	E1A98_09380	1892346
SL1344_1757	0.540036	0.00035856	0.408877	0.00938191		1.18862	4.46262e-15			UP		yoaE				1884069	UPF0053 inner membrane protein YoaE			N643_08185	1751859	E1A98_09385	1893948
SL1344_1759	-0.676102	0.000457527	-0.583227	0.000192959		-1.25466	1.17823e-11			DOWN			gptB			1886101	PTS system, mannose-specific IIA component (EC 2.7.1.191) / PTS system, mannose-specific IIB component (EC 2.7.1.191)			N643_08190	1753890	E1A98_09390	1895967
SL1344_1760	-0.84157	1.46422e-05	-0.265324	0.117355		-1.10558	2.35006e-12			DOWN			manY			1887122	PTS system, mannose-specific IIC component			N643_08195	1754914	E1A98_09395	1897001
SL1344_1761	-0.743448	0.00148543	-0.235985	0.305222		-1.0537	3.09528e-08			DOWN			manZ			1887935	PTS system, mannose-specific IID component			N643_08200	1755727	E1A98_09400	1897814
SL1344_1762	-0.605032	0.00351649	0.522586	0.0135282		0.0722704	0.795503						yobD			1888844	UPF0266 membrane protein YobD			N643_08205	1756642	E1A98_09405	1898720
SL1344_1763	2.58666	2.74343e-63	1.93142	8.46399e-19		0.0447828	0.825437	UP	UP				mntP	yebN		1889712	Putative manganese efflux pump MntP			N643_08210	1757510	E1A98_09410	1899607
SL1344_1764	1.47664	2.10391e-13	1.86379	2.19266e-12		-0.460096	0.0104748	UP	UP			rrmA				1890275	23S rRNA (guanine(745)-N(1))-methyltransferase (EC 2.1.1.187)	GO:0052911|23S rRNA (guanine(745)-N(1))-methyltransferase activity		N643_08215	1758073	E1A98_09415	1900170
SL1344_1766	0.193014	0.238729	-0.298002	0.112058		-0.0531164	0.741224					cspC				1893115	Cold shock protein of CSP family => CspC (naming convention as in E.coli)			N643_08225	1760915	E1A98_09420	1901145
SL1344_1768	-0.335741	0.0815146	0.128738	0.648495		0.549263	0.0148811						yebO			1894129	Uncharacterized protein YebO			N643_08230	1761947	E1A98_09430	1902180
SL1344_1769	-0.612415	0.000978686	0.462716	0.526842		-1.201	8.11091e-12			DOWN			mgrB	yobG		1894487	PhoP/PhoQ regulator MgrB			N643_08235	1762305	E1A98_09435	1902542
SL1344_1770	-1.61339	6.86124e-19	-1.17264	1.52059e-08		0.815343	2.08108e-07	DOWN	DOWN				yobH			1894788	Uncharacterized protein YobH			N643_08240	1762606	E1A98_09440	1902844
SL1344_1771	-0.288428	0.14808	-0.475852	0.00316415		-0.985769	5.87601e-14					kdgR				1895239	Transcriptional regulator KdgR, KDG operon repressor			N643_08245	1763052	E1A98_09445	1903227
SL1344_1772	0.540132	0.00319977	0.161157	0.577797		0.905261	5.90976e-05						yaaI			1896206	Uncharacterized transporter YebQ, major facilitator superfamily (MFS)			N643_08250	1764019	E1A98_09450	1904195
SL1344_1773	0.146165	0.327892	-0.302398	0.113965		-0.484398	0.000596556					htpX				1897627	Protease HtpX			N643_08255	1765438	E1A98_09455	1905614
SL1344_1774	0.660278	1.77338e-07	0.464367	0.00249553		0.167027	0.170073					prc				1898702	Tail-specific protease precursor (EC 3.4.21.102)			N643_08260	1766512	E1A98_09460	1906687
SL1344_1775	1.31591	3.65235e-28	0.973878	2.57074e-06		0.217238	0.161723	UP					proP	proQ		1900770	RNA chaperone ProQ			N643_08265	1768580	E1A98_09465	1908755
SL1344_1776	0.0154713	0.937787	0.332237	0.229584		-0.155559	0.355992						0	yebR		1901554	Free methionine-(R)-sulfoxide reductase, contains GAF domain			N643_08270	1769364	E1A98_09470	1909550
SL1344_1777	0.00344453	0.988119	-0.400207	0.0232653		-0.431376	0.00119973					yebS				1902180	Inner membrane protein YebS			N643_08275	1769990	E1A98_09475	1910177
SL1344_1778	-0.167293	0.261595	-0.449944	0.00334159		0.19615	0.11821						yebT			1903432	Uncharacterized protein YebT			N643_08280	1771242	E1A98_09480	1911429
SL1344_1779	1.31315	7.8489e-13	1.14839	3.59987e-11		-0.223602	0.181653	UP	UP				yebU	rsmF		1906041	16S rRNA (cytosine(1407)-C(5))-methyltransferase (EC 2.1.1.178)			N643_08285	1773851	E1A98_09485	1914136
SL1344_1780	-0.646065	0.00722724	0.21765	0.620018		0.636288	0.00243615						0			1907697	Putative cytoplasmic protein YebV			N643_08290	1775507	E1A98_09490	1915699
SL1344_1781	0.344056	0.106304	-0.568053	0.0294097		-0.864364	1.2852e-07					yebW				1908104	Uncharacterized protein YebW			N643_08295	1775856	E1A98_09495	1915956
SL1344_1782	1.42253	3.10014e-06	-0.0256321	0.949853		0.397443	0.118659	UP				pphA				1908257	Serine/threonine protein phosphatase 1 (EC 3.1.3.16)	GO:0004721|phosphoprotein phosphatase activity	04660|T cell receptor signaling pathway	N643_08300	1776064	E1A98_09500	1916232
SL1344_1807	0.0979186	0.680316	0.0324316	0.889052		-0.265921	0.204072						yeby			1925864	FIG00923183: possible exported protein YebY			N643_08325	1781461	E1A98_09505	1917284
SL1344_1808	-0.265498	0.163477	0.44564	0.0544047		-0.430022	0.000801358						CopD			1926234	Copper resistance protein CopD			N643_08330	1781828	E1A98_09510	1917638
SL1344_1809	-0.255907	0.0917789	-0.429488	0.0105243		-1.5079	1.79294e-29			DOWN		yobA				1927110	Copper resistance protein CopC			N643_08335	1782704	E1A98_09515	1918514
SL1344_1810	3.12631	3.15621e-45	2.58031	1.81023e-58		1.44266	6.9605e-15	UP	UP	UP	ALL UP	holE				1927622	DNA polymerase III theta subunit (EC 2.7.7.7)	GO:0003887|DNA-directed DNA polymerase activity	00230|Purine metabolism;00240|Pyrimidine metabolism	N643_08340	1783217	E1A98_09520	1919027
SL1344_1811	0.189935	0.343481	0.803031	2.28022e-05		-0.731578	3.77326e-08						yobB			1927960	Uncharacterized protein YobB			N643_08345	1783555	E1A98_09525	1919359
SL1344_1812	-0.04083	0.839708	-0.0155324	0.948927		-0.319071	0.0409319					exoX				1928640	Exodeoxyribonuclease X			N643_08350	1784235	E1A98_09530	1920039
SL1344_1813	-0.509668	0.00122993	-0.0552428	0.76485		-0.615841	2.06774e-06					opdB				1929373	Protease II (EC 3.4.21.83)			N643_08355	1784953	E1A98_09535	1920698
SL1344_1814	0.168202	0.460461	0.204186	0.360732		0.16165	0.370505						0	yebE		1931637	FIG004088: inner membrane protein YebE			N643_08360	1787217	E1A98_09540	1922967
SL1344_1815	0.214159	0.331327	0.137514	0.760349		0.961854	9.17091e-13					yebF				1932390	Small secreted protein YebF			N643_08365	1787970	E1A98_09545	1923953
SL1344_1816	0.101238	0.611056	0.39781	0.396235		-1.35168	1.52345e-17			DOWN		yebG				1932811	YebG, DNA damage-inducible gene in SOS regulon, expressed in stationary phase			N643_08370	1788390	E1A98_09550	1924376
SL1344_1817	0.346637	0.157377	0.678907	0.0891568		0.749102	0.00588736					purT				1933232	Formate-dependent phosphoribosylglycinamide formyltransferase			N643_08375	1788811	E1A98_09555	1924800
SL1344_1818	0.250374	0.355002	-0.3608	0.0182596		0.142102	0.33584					eda				1934510	4-hydroxy-2-oxoglutarate aldolase (EC 4.1.3.16) @ 2-dehydro-3-deoxyphosphogluconate aldolase (EC 4.1.2.14)	GO:0008675|2-dehydro-3-deoxy-phosphogluconate aldolase activity	00030|Pentose phosphate pathway;00040|Pentose and glucuronate interconversions;00330|Arginine and proline metabolism;00330|Arginine and proline metabolism;00630|Glyoxylate and dicarboxylate metabolism	N643_08380	1790062	E1A98_09560	1926034
SL1344_1819	0.377702	0.0515359	-0.0184043	0.931113		-0.46934	0.00359375					edd				1935189	Phosphogluconate dehydratase (EC 4.2.1.12)	GO:0004456|phosphogluconate dehydratase activity	00030|Pentose phosphate pathway	N643_08385	1790741	E1A98_09565	1926712
SL1344_1820	-0.113183	0.578483	-0.236027	0.307584		-0.99736	8.14064e-16					zwf				1937235	Glucose-6-phosphate 1-dehydrogenase (EC 1.1.1.49)	GO:0004345|glucose-6-phosphate dehydrogenase activity	00030|Pentose phosphate pathway;00480|Glutathione metabolism	N643_08390	1792787	E1A98_09570	1928758
SL1344_1821	-0.612224	0.00117734	-0.7456	4.26043e-05		0.0385183	0.828193						hexR	N643_08395		1939052	Phosphogluconate repressor HexR, RpiR family			N643_08395	1794604	E1A98_09575	1930571
SL1344_1822	-1.02722	5.74089e-12	-0.707055	3.41824e-06		0.263309	0.0259251	DOWN				pykA				1940045	Pyruvate kinase (EC 2.7.1.40)	GO:0004743|pyruvate kinase activity	00010|Glycolysis / Gluconeogenesis;00230|Purine metabolism;00620|Pyruvate metabolism;00710|Carbon fixation in photosynthetic organisms	N643_08400	1795597	E1A98_09580	1931568
SL1344_1823	0.0242237	0.900945	-0.267442	0.174984		-0.752935	8.99387e-10					msbB				1941560	Lipid A biosynthesis myristoyltransferase (EC 2.3.1.243)			N643_08405	1797123	E1A98_09585	1933141
SL1344_1824	0.117306	0.478414	0.0944564	0.569243		0.524886	0.000239787						mepM	yebA		1942648	Murein DD-endopeptidase MepM			N643_08410	1798211	E1A98_09590	1934232
SL1344_1825	0.933646	6.27512e-11	0.779121	1.07401e-07		1.33803	3.86619e-19			UP			yebL	znuA		1943983	Zinc ABC transporter, substrate-binding protein ZnuA			N643_08415	1799546	E1A98_09595	1935570
SL1344_1826	-0.0406474	0.865362	-0.749825	2.43934e-05		0.417964	0.00341896					znuC				1945006	Zinc ABC transporter, ATP-binding protein ZnuC	GO:0005524|ATP binding;GO:0016887|ATPase activity		N643_08420	1800518	E1A98_09600	1936581
SL1344_1827	-0.447193	0.00409665	-0.419825	0.0302667		0.586762	9.93259e-05						yebI	znuB		1945758	Zinc ABC transporter, permease protein ZnuB			N643_08425	1801321	E1A98_09605	1937333
SL1344_1828	0.788256	5.66168e-06	0.14918	0.352759		0.526066	5.15747e-05					ruvB				1946622	Holliday junction ATP-dependent DNA helicase RuvB (EC 3.6.4.12)			N643_08430	1802194	E1A98_09610	1938265
SL1344_1829	1.24985	4.23271e-14	-0.330263	0.0817856		-0.0634971	0.683499	UP				ruvA				1947641	Holliday junction ATP-dependent DNA helicase RuvA (EC 3.6.4.12)			N643_08435	1803212	E1A98_09615	1939284
SL1344_1833	-0.0977548	0.706	-0.147673	0.554153		-0.273147	0.0778658					ruvC				1950795	Crossover junction endodeoxyribonuclease RuvC (EC 3.1.22.4)			N643_08440	1803904	E1A98_09630	1940774
SL1344_1834	0.13682	0.712228	0.206382	0.499956		-0.500933	0.000610552						0	yebC		1951353	Probable transcriptional regulatory protein YebC			N643_08445	1804462	E1A98_09635	1941330
SL1344_1835	0.373386	0.0153824	0.137604	0.553762		-0.437017	0.0078041					ntpA				1952123	Dihydroneopterin triphosphate pyrophosphohydrolase type 2			N643_08450	1805230	E1A98_09640	1942099
SL1344_1836	0.466166	0.00283855	0.28605	0.137524		-0.447913	0.000110892						aspS			1952678	Aspartyl-tRNA synthetase (EC 6.1.1.12)	GO:0004815|aspartate-tRNA ligase activity	00970|Aminoacyl-tRNA biosynthesis	N643_08455	1805785	E1A98_09645	1942669
SL1344_1837	0.418555	0.0128038	0.152776	0.445912		-0.0433374	0.825437					yecD			DskA binding site	1954775	Isochorismatase family protein YecD			N643_08460	1807880	E1A98_09650	1944751
SL1344_1838	0.536108	0.00574115	0.115332	0.628532		0.0309287	0.900708					yecE				1955338	UPF0759 protein YecE			N643_08465	1808443	E1A98_09655	1945314
SL1344_1839	-0.465772	0.0129192	-0.557038	0.000446034		-0.653479	2.66443e-07					yecN				1956209	Inner membrane protein YecN			N643_08470	1809313	E1A98_09660	1946185
SL1344_1840	0.639176	0.000211559	0.375055	0.0594898		0.108548	0.641756						yecO	cmoA		1956645	Carboxy-S-adenosyl-L-methionine synthase			N643_08475	1809748	E1A98_09665	1946621
SL1344_1841	0.183453	0.328893	0.057578	0.77436		0.161965	0.356263						yecP	cmoB		1957385	tRNA ho5U(34) carboxymethyltransferase			N643_08480	1810488	E1A98_09670	1947361
SL1344_1842	-0.416906	0.0861975	-0.86171	1.29804e-06		0.40629	0.0398529					cutC				1958592	Cytoplasmic copper homeostasis protein CutC			N643_08485	1811695	E1A98_09685	1952439
SL1344_1843	1.89561	1.06228e-19	0.657466	0.00735062		0.180836	0.352814	UP				yecM				1959358	Protein YecM			N643_08490	1812460	E1A98_09690	1953199
SL1344_1844	1.62996	8.9109e-30	1.07457	1.82701e-13		-0.15242	0.252289	UP	UP			argS				1960164	Arginyl-tRNA synthetase (EC 6.1.1.19)	GO:0004814|arginine-tRNA ligase activity	00970|Aminoacyl-tRNA biosynthesis	N643_08495	1813266	E1A98_09695	1953981
SL1344_1847	-0.632962	0.000161003	-0.386699	0.200026		5.98736	5.2671e-194			UP		flhE				1965387	Flagellar protein FlhE			N643_08515	1820141	E1A98_09705	1956499
SL1344_1848	-0.566263	3.64063e-05	0.250101	0.23391		5.17382	3.57484e-267			UP			flhAa	flhA_2		1965779	Flagellar biosynthesis protein FlhA			N643_08520	1820533	E1A98_09710	1956891
SL1344_1849	0.298592	0.0721696	0.58375	0.00253505		7.15161	0			UP		flhB			DskA binding site	1967850	Flagellar biosynthesis protein FlhB			N643_08525	1822604	E1A98_09715	1958962
SL1344_1850	-0.350249	0.131706	-1.1964	9.74035e-11		6.20256	2.39754e-202		DOWN	UP		cheZ				1969195	Chemotaxis response - phosphatase CheZ	GO:0003824|catalytic activity;GO:0050920|regulation of chemotaxis		N643_08530	1823949	E1A98_09720	1960312
SL1344_1851	-0.544266	0.00390069	-0.700761	0.0166324		6.26103	2.51884e-82			UP		cheY				1969850	Chemotaxis regulator - transmits chemoreceptor signals to flagellar motor components CheY			N643_08535	1824604	E1A98_09725	1960967
SL1344_1852	-0.659963	6.42112e-06	-1.15904	3.16336e-10		7.10609	5.19184e-161		DOWN	UP		cheB				1970257	Chemotaxis response regulator protein-glutamate methylesterase CheB (EC 3.1.1.61)	GO:0008984|protein-glutamate methylesterase activity		N643_08540	1825011	E1A98_09730	1961371
SL1344_1853	-0.656749	1.3815e-06	-1.13591	1.1866e-07		7.44856	0		DOWN	UP		cheR				1971303	Chemotaxis protein methyltransferase CheR (EC 2.1.1.80)	GO:0008983|protein-glutamate O-methyltransferase activity		N643_08545	1826057	E1A98_09735	1962423
SL1344_1854	-0.0225034	0.898095	-1.06517	1.27237e-10		7.06939	0		DOWN	UP			tar	cheM		1972323	Methyl-accepting chemotaxis protein II (aspartate chemoreceptor protein)			N643_08550	1827088	E1A98_09745	1964949
SL1344_1855	-0.228017	0.136403	-1.11237	0.000108516		7.05933	0		DOWN	UP		cheW				1974221	Positive regulator of CheA protein activity (CheW)	GO:0004871|signal transducer activity;GO:0005622|intracellular;GO:0006935|chemotaxis;GO:0007165|signal transduction		N643_08555	1829003	E1A98_09750	1966755
SL1344_1856	-0.333463	0.142935	-1.43263	3.87183e-26		7.7226	0		DOWN	UP		cheA				1974745	Signal transduction histidine kinase CheA			N643_08560	1829527	E1A98_09755	1967279
SL1344_1857	-0.16319	0.251985	-1.00484	2.49765e-05		9.02876	0		DOWN	UP		motB			DskA binding site	1976765	Flagellar motor rotation protein MotB			N643_08565	1831547	E1A98_09760	1969248
SL1344_1858	0.179906	0.309032	-0.940978	5.49162e-10		8.42572	0			UP		motA			DskA binding site	1977691	Flagellar motor rotation protein MotA			N643_08570	1832473	E1A98_09765	1970171
SL1344_1859	-0.0909142	0.688179	0.312434	0.0801238		5.55512	0			UP			flhC			1978703	Flagellar transcriptional activator FlhC			N643_08575	1833486	E1A98_09770	1971185
SL1344_1860	-0.323377	0.0386839	0.479381	0.0201772		2.03301	1.19331e-32			UP		flhD				1979284	Flagellar transcriptional activator FlhD			N643_08580	1834067	E1A98_09775	1971766
SL1344_1861	-0.838802	6.32803e-10	-0.935109	6.58461e-05		0.775046	1.33118e-06						uspC	yecG		1980421	Universal stress protein C			N643_08585	1835194	E1A98_09780	1972896
SL1344_1862	0.564634	0.00122593	-0.0969127	0.65019		-0.173208	0.190213					otsA				1980867	Alpha,alpha-trehalose-phosphate synthase [UDP-forming] (EC 2.4.1.15)	GO:0003825|alpha,alpha-trehalose-phosphate synthase (UDP-forming) activity	00500|Starch and sucrose metabolism	N643_08590	1835638	E1A98_09785	1973331
SL1344_1863	0.463025	0.0425021	0.46888	0.210489		-0.620089	3.02488e-05					otsB			DskA binding site	1982263	Trehalose-6-phosphate phosphatase (EC 3.1.3.12)		00500|Starch and sucrose metabolism	N643_08595	1837034	E1A98_09790	1974730
SL1344_1865	0.302205	0.0910364	-1.50395	1.95585e-23		-1.26022	3.22226e-12		DOWN	DOWN			yecI	ftnB		1984808	Bacterial non-heme ferritin (EC 1.16.3.2)			N643_08615	1839602	E1A98_09810	1980068
SL1344_1867	-0.72569	3.41456e-07	-0.0322856	0.908848		6.92024	3.8582e-284			UP			yecR			1986384	Putative outer membrane lipoprotein			N643_08625	1840842	E1A98_09825	1981365
SL1344_1868	1.764	1.58434e-30	0.377211	0.128407		-0.128818	0.373028	UP					ftn	ftnA		1986959	Bacterial non-heme ferritin (EC 1.16.3.2)			N643_08630	1841407	E1A98_09830	1981859
SL1344_1869	2.4715	1.89256e-14	2.42572	4.10022e-22		-0.761639	0.00208421	UP	UP			yecH				1987502	Uncharacterized protein YecH			N643_08635	1841950	E1A98_09835	1982394
SL1344_1870	1.99843	9.80507e-45	1.44332	1.08868e-11		0.737794	2.86574e-06	UP	UP			tyrP				1987911	Tyrosine-specific transport protein			N643_08640	1842357	E1A98_09840	1982893
SL1344_1871	-0.526656	0.0226265	-0.652557	8.04452e-06		-0.604866	0.00377841					yecA				1989254	Uncharacterized protein YecA			N643_08645	1843690	E1A98_09845	1984097
SL1344_1875	-0.886085	1.21284e-11	-0.679789	1.18915e-07		-0.677374	2.23503e-08					pgsA				1993381	CDP-diacylglycerol--glycerol-3-phosphate 3-phosphatidyltransferase (EC 2.7.8.5)	GO:0008444|CDP-diacylglycerol-glycerol-3-phosphate 3-phosphatidyltransferase activity	00564|Glycerophospholipid metabolism	N643_08685	1848039	E1A98_09865	1985412
SL1344_1876	-0.51639	4.53626e-05	-0.364089	0.00950374		0.198925	0.118762					uvrC				1993986	Excinuclease ABC subunit C	GO:0003677|DNA binding;GO:0004518|nuclease activity;GO:0005622|intracellular;GO:0006281|DNA repair;GO:0006289|nucleotide-excision repair		N643_08690	1848644	E1A98_09870	1986017
SL1344_1877	-0.630765	1.99155e-05	-0.469912	0.000718294		-0.0980852	0.47662					sirA				1995815	BarA-associated response regulator UvrY (= GacA = SirA)			N643_08695	1850473	E1A98_09875	1987846
SL1344_1878	1.9288	3.91154e-24	0.856529	1.91356e-05		0.725658	0.00143236	UP				yecF				1996935	hypothetical protein			N643_08705	1851592	E1A98_09885	1988961
SL1344_1879	-0.434358	0.00421339	-1.01948	1.56879e-09		0.416392	0.0227368		DOWN			sdiA				1997226	N-(3-oxohexanoyl)-L-homoserine lactone-binding transcriptional activator @ N-(3-oxooctanoyl)-L-homoserine lactone-binding transcriptional activator			N643_08710	1851883	E1A98_09890	1989253
SL1344_1880	-0.288182	0.103539	-0.544092	0.0302114		0.0798598	0.676469					yecC				1998180	L-cystine ABC transporter (wide substrate range), ATP-binding protein YecC			N643_08715	1852841	E1A98_09895	1990205
SL1344_1881	-0.328933	0.0578241	-0.405514	0.0554969		0.061707	0.814809					yecS				1998929	L-cystine ABC transporter (wide substrate range), permease protein YecS			N643_08720	1853590	E1A98_09900	1990954
SL1344_1882	-0.344833	0.0292383	-0.788602	5.31942e-05		-0.755983	1.98425e-07					dcyD				1999618	D-cysteine desulfhydrase (EC 4.4.1.15)		00270|Cysteine and methionine metabolism	N643_08725	1854279	E1A98_09905	1991637
SL1344_1883	-0.378955	0.0509925	0.0832777	0.839886		1.19087	3.65262e-10			UP		fliY				2000758	L-cystine ABC transporter (wide substrate range), substrate-binding protein FliY			N643_08730	1855417	E1A98_09910	1992728
SL1344_1884	-0.426004	0.00361737	-0.608497	0.0105327		6.74717	0			UP		fliZ				2001705	Regulator of sigma S factor FliZ			N643_08735	1856364	E1A98_09915	1993616
SL1344_1885	-0.35969	0.0425048	-0.292719	0.101379		8.19816	0			UP		fliA			DskA binding site	2002315	RNA polymerase sigma factor for flagellar operon	GO:0003677|DNA binding;GO:0003700|transcription factor activity;GO:0006352|transcription initiation;GO:0016987|sigma factor activity		N643_08740	1856974	E1A98_09920	1994213
SL1344_1889	0.718844	6.35336e-07	-0.606117	0.00285407		8.86883	0			UP		fliD			DskA binding site	2006970	Flagellar cap protein FliD			N643_08755	1860926	E1A98_09930	1997015
SL1344_1890	0.0790387	0.705815	-0.921323	1.26103e-05		8.46491	1.29477e-193			UP		fliS				2008388	Flagellar biosynthesis protein FliS			N643_08760	1862344	E1A98_09935	1998446
SL1344_1891	-0.149347	0.402869	-0.946043	3.73159e-05		8.51566	2.65016e-213			UP		fliT				2008795	Flagellar biosynthesis protein FliT			N643_08765	1862751	E1A98_09940	1998856
SL1344_1893	0.523335	0.0133692	0.122601	0.51613		-0.0863593	0.541485					yedD				2010759	Uncharacterized lipoprotein YedD			N643_08770	1863432	E1A98_09950	2000820
SL1344_1894	3.61051	1.30635e-131	2.16001	9.6693e-56		2.10545	4.50644e-33	UP	UP	UP	ALL UP	yedE				2011370	UPF0394 inner membrane protein YedE			N643_08775	1864031	E1A98_09955	2001420
SL1344_1895	3.19399	3.99962e-57	2.16431	7.17859e-27		1.88722	6.53736e-27	UP	UP	UP	ALL UP	yedF				2012572	UPF0033 protein YedF			N643_08780	1865233	E1A98_09960	2002622
SL1344_1897	0.97177	9.44932e-07	1.97587	0.0114769		6.68205	2.32868e-39		UP	UP		fliE			DskA binding site	2013576	Flagellar hook-basal body complex protein FliE			N643_08790	1866305	E1A98_09990	2005843
SL1344_1898	-0.232643	0.237885	-0.626601	0.00377377		6.7837	0			UP		fliF			DskA binding site	2014194	Flagellar M-ring protein FliF			N643_08795	1866836	E1A98_09995	2006372
SL1344_1899	-0.741542	2.44123e-06	-1.00829	3.30999e-07		5.73116	0		DOWN	UP		fliG				2015782	Flagellar motor switch protein FliG			N643_08800	1868511	E1A98_10000	2008023
SL1344_1900	-0.857197	3.51498e-08	-0.830479	2.27364e-05		6.12873	1.10622e-253			UP		fliH				2016770	Flagellar assembly protein FliH			N643_08805	1869506	E1A98_10005	2009011
SL1344_1901	-0.937358	9.02598e-11	-0.804694	5.86585e-05		6.67996	0			UP		fliI				2017477	Flagellum-specific ATP synthase FliI			N643_08810	1870207	E1A98_10010	2009697
SL1344_1902	-0.966795	1.7725e-09	-0.512792	0.086315		6.43011	1.25645e-168			UP		fliJ				2018869	Flagellar protein FliJ			N643_08815	1871593	E1A98_10015	2011089
SL1344_1904	-0.385946	0.0192343	-0.32061	0.150366		6.8412	0			UP		fliL			DskA binding site	2020631	Flagellar basal body-associated protein FliL			N643_08825	1873369	E1A98_10025	2012761
SL1344_1905	-0.60601	0.000298524	-0.629999	0.00658194		6.38907	0			UP		fliM				2021103	Flagellar motor switch protein FliM			N643_08830	1873841	E1A98_10030	2013230
SL1344_1906	-0.709149	3.37906e-07	-0.856204	5.97835e-05		6.45539	1.56372e-245			UP		fliN				2022104	Flagellar motor switch protein FliN			N643_08835	1874842	E1A98_10035	2014231
SL1344_1907	-1.09194	1.0439e-13	-0.673272	0.00439722		6.6543	2.95586e-205	DOWN		UP		fliO				2022574	Flagellar biosynthesis protein FliO			N643_08840	1875255	E1A98_10040	2014647
SL1344_1908	-1.21414	1.61547e-18	-0.692867	0.00201539		6.76986	2.68931e-222	DOWN		UP		fliP				2022894	Flagellar biosynthesis protein FliP			N643_08845	1875638	E1A98_10045	2015012
SL1344_1909	-1.16605	5.26751e-10	-0.923197	0.0125426		6.37189	1.75857e-78	DOWN		UP		fliQ				2023641	Flagellar biosynthesis protein FliQ			N643_08850	1876391	E1A98_10050	2015759
SL1344_1910	-1.53161	9.76954e-12	-0.876602	0.00679791		6.05233	8.54194e-82	DOWN		UP		fliR				2023919	Flagellar biosynthesis protein FliR			N643_08855	1876669	E1A98_10055	2016036
SL1344_1911	-0.489155	0.447289	0.235821	0.727617		3.13895	6.69289e-11			UP			rcsA			2024995	Colanic acid capsular biosynthesis activation accesory protein RcsA, co-regulator with RcsB			N643_08860	1877744	E1A98_10060	2017111
SL1344_1912	-0.265629	0.33435	0.429269	0.650631		-0.647287	0.00919039					dsrB				2025657	DsrB protein			N643_08865	1878406	E1A98_10065	2017778
SL1344_1913	0.29258	0.469613	0.865029	0.25485		-1.31255	1.55849e-15			DOWN		yodD				2025971	Uncharacterized protein YodD			N643_08870	1878729	E1A98_10075	2018129
SL1344_1914	0.2971	0.429882	-0.379165	0.152356		-0.72824	6.68101e-07						mngB	mngB_2		2026517	Putative mannosyl-3-phosphoglycerate phosphatase (EC 3.1.3.70)		00051|Fructose and mannose metabolism	N643_08875	1879266	E1A98_10080	2018654
SL1344_1915	0.883993	1.40344e-06	0.295905	0.0898832		-0.099559	0.476547						gcpA	yedQ		2027311	Diguanylate cyclase (EC 2.7.7.65) => DgcQ	GO:0052621|diguanylate cyclase activity		N643_08880	1880060	E1A98_10085	2019466
SL1344_1916	1.39091	0.0825715	0.135553	0.62645		-0.399067	0.424619						yodC			2029188	Uncharacterized protein YodC			N643_08885	1881943	E1A98_10090	2021331
SL1344_1917	0.0237317	0.939144	0.0171799	0.945918		-0.00814238	0.974558					yedI				2029450	Inner membrane protein YedI			N643_08890	1882206	E1A98_10095	2021592
SL1344_1918	-0.187011	0.493519	0.540133	0.0343928		0.704617	0.00012067					yedA				2030537	Uncharacterized inner membrane transporter YedA			N643_08895	1883292	E1A98_10100	2022682
SL1344_1919	0.28574	0.18344	-0.390086	0.0530495		0.974717	5.24152e-09					vsr				2031446	Very-short-patch mismatch repair endonuclease (G-T specific)			N643_08900	1884201	E1A98_10105	2023591
SL1344_1920	0.585179	1.49423e-05	-0.499893	0.000622811		0.79155	1.91768e-09					dcm				2031897	DNA-cytosine methyltransferase (EC 2.1.1.37)		00270|Cysteine and methionine metabolism	N643_08905	1884652	E1A98_10110	2024042
SL1344_1921	0.543064	0.0040576	-0.14103	0.647032		0.480211	0.0230486					yedJ				2033401	Uncharacterized protein YedJ			N643_08910	1886155	E1A98_10115	2025527
SL1344_1922	-0.327506	0.62268	-0.305458	0.495739		-1.80492	1.5813e-07			DOWN						2034188	Inner membrane protein YedR			N643_08915	1886988	E1A98_10120	2026262
SL1344_1926	0.714764	0.0143164	0.428044	0.291999		-0.391672	0.149337					umuD				2038731	Error-prone repair protein UmuD			N643_07055	1520413	E1A98_06035	1225885
SL1344_1986	-0.138738	0.535276	-0.723058	9.53013e-05		-0.775852	3.07979e-11					amn				2089022	AMP nucleosidase (EC 3.2.2.4)	GO:0008714|AMP nucleosidase activity	00230|Purine metabolism	N643_09035	1910067	E1A98_10205	2048204
SL1344_1990	-0.755702	0.000206004	-0.132099	0.635428		-0.467166	0.00974192					yeeO			DskA binding site	2092092	Uncharacterized transporter YeeO			N643_09090	1920926	E1A98_10220	2051346
SL1344_1991	-0.400034	0.00727019	-0.527208	0.00729107		-1.05295	1.16082e-19			DOWN		erfK				2094011	L,D-transpeptidase => ErfK			N643_09125	1926450	E1A98_10245	2055534
SL1344_2035	-0.400056	0.00941662	-0.47066	0.000469915		0.870199	1.093e-11					yeeX			DskA binding site	2131363	UPF0265 protein YeeX			N643_09135	1927840	E1A98_10355	2072175
SL1344_2036	-0.00494526	0.984005	0.125669	0.541456		0.939214	9.55316e-12					yeeA				2131943	Inner membrane protein YeeA			N643_09140	1928418	E1A98_10360	2072676
SL1344_2037	-0.211128	0.259992	-0.701873	6.04294e-07		-1.06811	4.90944e-07			DOWN		gyrI				2133120	DNA gyrase inhibitory protein			N643_09145	1929595	E1A98_10365	2073932
SL1344_2038	-0.4836	0.0753246	0.458279	0.0444044		0.9704	0.000121251					dacD				2133740	D-alanyl-D-alanine carboxypeptidase (EC 3.4.16.4)	GO:0009002|serine-type D-Ala-D-Ala carboxypeptidase activity	00550|Peptidoglycan biosynthesis	N643_09150	1930207	E1A98_10370	2074524
SL1344_2039	-0.123441	0.547717	-0.272535	0.186436		0.435758	0.0215603					phsC				2135036	Thiosulfate reductase PhsC, cytochrome B subunit			N643_09155	1931502	E1A98_08635	1743482
SL1344_2040	-0.247188	0.380495	0.0025876	0.994579		0.595425	0.00811711					phsB				2135797	Polysulfide reductase PsrB (EC 1.12.98.4), Fe-S subunit; Thiosulfate reductase PhsB			N643_09160	1932263	E1A98_08640	1744264
SL1344_2044	-0.571701	0.00134345	-0.502366	0.00481976		-0.770684	2.00799e-09					sbcB				2141976	Exodeoxyribonuclease I (EC 3.1.11.1)	GO:0008852|exodeoxyribonuclease I activity		N643_09175	1938452	E1A98_10375	2075899
SL1344_2045	0.347551	0.0105402	-0.602996	0.0039219		0.285466	0.217671					yeeF			DskA binding site	2143542	Low-affinity putrescine importer PlaP			N643_09180	1940045	E1A98_10390	2078847
SL1344_2046	-0.426315	0.0134684	0.590576	0.00282458		-0.668074	0.000264757					yeeY				2145186	LysR-family transcriptional regulator YeeY			N643_09185	1941689	E1A98_10400	2080472
SL1344_2047	-0.357204	0.0543785	0.60423	0.0367553		-0.938919	8.19656e-13					yeeZ			DskA binding site	2146146	Protein YeeZ			N643_09190	1942649	E1A98_10405	2081447
SL1344_2048	-0.62623	0.00196799	-1.19507	1.13039e-13		-1.78913	1.88957e-26		DOWN	DOWN		hisG			DskA binding site	2147330	ATP phosphoribosyltransferase (EC 2.4.2.17) => HisGl	GO:0003879|ATP phosphoribosyltransferase activity	00340|Histidine metabolism	N643_09195	1943832	E1A98_10425	2083335
SL1344_2049	-0.95043	8.57382e-07	-0.963943	1.88678e-06		-1.21326	2.50542e-13			DOWN		hisD				2148332	Histidinol dehydrogenase (EC 1.1.1.23)	GO:0004399|histidinol dehydrogenase activity	00340|Histidine metabolism	N643_09200	1944833	E1A98_10430	2084240
SL1344_2050	-0.415543	0.0807817	-0.918324	1.5136e-07		-1.37203	1.79535e-14			DOWN		hisC				2149633	Histidinol-phosphate aminotransferase (EC 2.6.1.9)	GO:0004400|histidinol-phosphate transaminase activity	00340|Histidine metabolism;00350|Tyrosine metabolism;00360|Phenylalanine metabolism;00400|Phenylalanine, tyrosine and tryptophan biosynthesis;00401|Novobiocin biosynthesis;00960|Tropane, piperidine and pyridine alkaloid biosynthesis	N643_09205	1946134	E1A98_10435	2085541
SL1344_2051	-0.770935	1.11065e-05	-0.816787	2.58298e-05		-0.862636	2.17807e-09					hisB				2150709	Histidinol-phosphatase (EC 3.1.3.15) / Imidazoleglycerol-phosphate dehydratase (EC 4.2.1.19)	GO:0004401|histidinol-phosphatase activity;GO:0004424|imidazoleglycerol-phosphate dehydratase activity	00340|Histidine metabolism;00340|Histidine metabolism	N643_09210	1947210	E1A98_10440	2086611
SL1344_2052	-0.294105	0.292963	-0.828379	0.000235175		-0.855729	1.09432e-05					hisH				2151776	Imidazole glycerol phosphate synthase amidotransferase subunit HisH			N643_09215	1948277	E1A98_10445	2087678
SL1344_2053	-0.323396	0.204163	-0.635603	0.000825329		-0.677084	0.00297333					hisA				2152366	Phosphoribosylformimino-5-aminoimidazole carboxamide ribotide isomerase (EC 5.3.1.16)	GO:0003949|1-(5-phosphoribosyl)-5-[(5-phosphoribosylamino)methylideneamino]imidazole-4-carboxamide isomerase activity	00340|Histidine metabolism	N643_09220	1948867	E1A98_10450	2088268
SL1344_2054	-0.225825	0.359792	-0.702624	0.000182749		-0.861485	3.88946e-06					hisF				2153085	Imidazole glycerol phosphate synthase cyclase subunit			N643_09225	1949586	E1A98_10455	2088987
SL1344_2055	-0.176261	0.414146	-0.910174	3.0732e-05		-0.673379	8.47333e-05					hisI				2153855	Phosphoribosyl-AMP cyclohydrolase (EC 3.5.4.19) / Phosphoribosyl-ATP pyrophosphatase (EC 3.6.1.31)	GO:0004635|phosphoribosyl-AMP cyclohydrolase activity;GO:0004636|phosphoribosyl-ATP diphosphatase activity	00340|Histidine metabolism;00340|Histidine metabolism	N643_09230	1950356	E1A98_10460	2089757
SL1344_2056	0.25	0.0861975	-0.198872	0.269514		0.558721	0.000154225						cld	wzzB		2154547	O-antigen chain length determinant protein WzzB			N643_09235	1951065	E1A98_10465	2090464
SL1344_2057	-1.8828	2.15817e-32	-0.990203	0.0001145		-0.690429	0.00165597	DOWN				udg				2155673	UDP-glucose 6-dehydrogenase (EC 1.1.1.22)	GO:0003979|UDP-glucose 6-dehydrogenase activity	00040|Pentose and glucuronate interconversions;00053|Ascorbate and aldarate metabolism;00500|Starch and sucrose metabolism;00520|Amino sugar and nucleotide sugar metabolism	N643_09240	1952190	E1A98_10470	2091590
SL1344_2058	-0.0426057	0.884142	-0.811371	1.34157e-05		-0.665786	1.51568e-09					gnd				2157076	6-phosphogluconate dehydrogenase, decarboxylating (EC 1.1.1.44)	GO:0004616|phosphogluconate dehydrogenase (decarboxylating) activity	00030|Pentose phosphate pathway;00480|Glutathione metabolism	N643_09245	1953595	E1A98_10475	2093005
SL1344_2075	1.44551	4.02128e-27	0.319626	0.139971		0.75911	3.55395e-08	UP					galF			2176672	UTP--glucose-1-phosphate uridylyltransferase (EC 2.7.7.9)	GO:0003983|UTP:glucose-1-phosphate uridylyltransferase activity	00040|Pentose and glucuronate interconversions;00052|Galactose metabolism;00500|Starch and sucrose metabolism;00520|Amino sugar and nucleotide sugar metabolism	N643_09325	1970875	E1A98_10545	2106577
SL1344_2076	-0.0902725	0.838516	0.569631	0.00770671		0.876224	0.00118408					wcaM				2177743	Colanic acid biosynthesis protein WcaM			N643_09330	1971945	E1A98_10550	2107645
SL1344_2077	0.495655	0.293958	-0.058226	0.872405		1.08271	0.000593984			UP		wcaL				2179157	Colanic acid biosynthesis glycosyl transferase WcaL			N643_09335	1973359	E1A98_10555	2109050
SL1344_2078	-0.328533	0.411442	0.256363	0.443277		0.304692	0.386543						wcaK			2180374	Polysaccharide pyruvyl transferase => Colanic acid protein WcaK			N643_09340	1974576	E1A98_10560	2110267
SL1344_2079	-0.228986	0.638389	0.369372	0.110177		0.886689	0.0368176						wzx	wzx_2		2181676	Lipopolysaccharide biosynthesis protein WzxC			N643_09345	1975918	E1A98_10565	2111823
SL1344_2080	0.236229	0.747102	0.510381	0.274029		1.48187	0.000250465			UP		wcaJ				2183287	UDP-glucose:undecaprenyl-phosphate glucose-1-phosphate transferase (EC 2.7.8.31)			N643_09350	1977498	E1A98_10570	2113303
SL1344_2081	-0.335208	0.614158	0.550412	0.466806		0.590116	0.117906					cpsG				2184735	Phosphomannomutase (EC 5.4.2.8) => Colanic acid	GO:0004615|phosphomannomutase activity	00051|Fructose and mannose metabolism;00520|Amino sugar and nucleotide sugar metabolism	N643_09355	1978947	E1A98_10575	2114752
SL1344_2083	0.897482	0.0509925	0.599992	0.132544		1.13943	0.0113217			UP		wcaI				2187655	Colanic acid biosysnthesis glycosyl transferase WcaI			N643_09365	1981867	E1A98_10585	2117666
SL1344_2084	-0.191928	0.812162	-0.290317	0.69694		1.91037	0.000233041			UP		gmm				2188875	GDP-mannose mannosyl hydrolase			N643_09370	1983087	E1A98_10590	2118886
SL1344_2085	-0.422504	0.473527	0.903892	0.0783707		1.78159	0.0166567			UP		fcl				2189351	GDP-L-fucose synthetase (EC 1.1.1.271)	GO:0050577|GDP-L-fucose synthase activity	00051|Fructose and mannose metabolism;00520|Amino sugar and nucleotide sugar metabolism	N643_09375	1983563	E1A98_10595	2119368
SL1344_2086	1.06827	0.00722727	1.28522	0.00362982		0.543491	0.350932	UP	UP			gmd				2190319	GDP-mannose 4,6-dehydratase (EC 4.2.1.47)	GO:0008446|GDP-mannose 4,6-dehydratase activity	00051|Fructose and mannose metabolism;00520|Amino sugar and nucleotide sugar metabolism	N643_09380	1984531	E1A98_10600	2120336
SL1344_2087	-0.019247	0.98712	-0.67952	0.558023		-0.849055	0.570429					wcaF				2191464	Colanic acid biosynthesis acetyltransferase WcaF (EC 2.3.1.-)		00061|Fatty acid biosynthesis;00253|Tetracycline biosynthesis;00310|Lysine degradation;00330|Arginine and proline metabolism;00340|Histidine metabolism;00350|Tyrosine metabolism;00360|Phenylalanine metabolism;00362|Benzoate degradation via hydroxylation;00540|Lipopolysaccharide biosynthesis;00564|Glycerophospholipid metabolism;00565|Ether lipid metabolism;00604|Glycosphingolipid biosynthesis - ga…	N643_09385	1985676	E1A98_10605	2121483
SL1344_2088	-0.43632	0.617792	-0.198802	0.842438		1.43773	0.132392					wcaE				2192034	Colanic acid biosynthesis glycosyl transferase WcaE			N643_09390	1986246	E1A98_10610	2122047
SL1344_2089	0.342807	0.454422	0.568551	0.118182		1.84898	0.00014948			UP		wcaD				2192793	Colanic acid polymerase WcaD			N643_09395	1987005	E1A98_10615	2122804
SL1344_2090	0.145464	0.793083	0.378818	0.244627		2.01961	3.45104e-07			UP			wcaC			2193982	Colanic acid biosynthesis glycosyl transferase WcaC			N643_09400	1988194	E1A98_10620	2123996
SL1344_2091	-0.0806916	0.932144	0.38321	0.520307		1.71467	0.0655778						wcaB			2195196	Colanic acid biosynthesis acetyltransferase WcaB (EC 2.3.1.-)		00061|Fatty acid biosynthesis;00253|Tetracycline biosynthesis;00310|Lysine degradation;00330|Arginine and proline metabolism;00340|Histidine metabolism;00350|Tyrosine metabolism;00360|Phenylalanine metabolism;00362|Benzoate degradation via hydroxylation;00540|Lipopolysaccharide biosynthesis;00564|Glycerophospholipid metabolism;00565|Ether lipid metabolism;00604|Glycosphingolipid biosynthesis - ga…	N643_09405	1989408	E1A98_10625	2125210
SL1344_2092	0.240465	0.605385	0.35744	0.475273		0.275574	0.687843						wcaA			2195687	Colanic acid biosynthesis glycosyl transferase WcaA			N643_09410	1989899	E1A98_10630	2125701
SL1344_2093	-0.0483322	0.92679	1.14544	0.000213335		1.7711	8.83048e-09		UP	UP		wzc				2196616	Tyrosine-protein kinase (EC 2.7.10.2) => Wzc	GO:0004715|non-membrane spanning protein tyrosine kinase activity	04660|T cell receptor signaling pathway	N643_09415	1990832	E1A98_10635	2126633
SL1344_2094	0.810953	0.589985	1.50498	0.199917		0.235252	0.922233					wzb				2198772	Low molecular weight protein-tyrosine-phosphatase (EC 3.1.3.48) => Wzb	GO:0004725|protein tyrosine phosphatase activity		N643_09420	1992985	E1A98_10640	2128798
SL1344_2095	0.838765	0.238467	1.01334	0.0834303		-0.04467	0.962457					wza				2199227	Polysaccharide export lipoprotein => Wza			N643_09425	1993440	E1A98_10645	2129247
SL1344_2096	-0.530828	8.12853e-05	-0.565146	0.000270711		-1.30057	4.27444e-23			DOWN		yegH				2201041	Putative capsular polysaccharide transport protein YegH			N643_09430	1995243	E1A98_10650	2131045
SL1344_2097	0.202637	0.231389	0.0252073	0.907775		-0.165093	0.167344					asmA				2202707	AsmA protein			N643_09435	1996911	E1A98_10655	2132902
SL1344_2098	0.502964	0.00541161	0.161734	0.36952		-0.244583	0.0872921					dcd				2204602	Deoxycytidine triphosphate deaminase (EC 3.5.4.13)	GO:0008829|dCTP deaminase activity	00240|Pyrimidine metabolism	N643_09440	1998806	E1A98_10660	2134777
SL1344_2099	0.906224	1.10281e-07	0.44844	0.0274207		0.521761	0.00292385					udk				2205274	Uridine kinase (EC 2.7.1.48)	GO:0004849|uridine kinase activity	00240|Pyrimidine metabolism;00983|Drug metabolism - other enzymes	N643_09445	1999478	E1A98_10665	2135450
SL1344_2100	-0.568122	0.000902737	-0.681883	5.97835e-05		0.637165	1.77569e-08					yegE				2206240	Diguanylate cyclase (EC 2.7.7.65) => DgcE	GO:0052621|diguanylate cyclase activity		N643_09450	2000444	E1A98_10670	2136409
SL1344_2101	-0.284452	0.312489	-0.0730738	0.795854		-0.457954	0.0401194					alkA				2209204	DNA-3-methyladenine glycosylase II (EC 3.2.2.21)	GO:0003905|alkylbase DNA N-glycosylase activity		N643_09455	2003408	E1A98_10675	2139835
SL1344_2102	1.6742	1.64531e-15	0.58451	0.00549775		0.619965	0.000994306	UP				yegD				2210207	Uncharacterized chaperone protein YegD			N643_09460	2004411	E1A98_10680	2140817
SL1344_2103	-0.255788	0.263851	-0.154641	0.505896		-0.683537	4.29807e-05						mdtA		DskA binding site	2212000	Multidrug efflux system MdtABC-TolC, membrane fusion component MdtA			N643_09470	2006177	E1A98_10715	2147159
SL1344_2104	-0.623422	0.00252601	0.441067	0.0249799		-0.0188806	0.912502					yegN				2213241	Multidrug efflux system MdtABC-TolC, inner-membrane proton/drug antiporter MdtB (RND type)			N643_09475	2007445	E1A98_10720	2148406
SL1344_2105	-0.628622	0.000761556	-0.160976	0.381094		0.228144	0.1611						mdtC	yegO		2216364	Multidrug efflux system MdtABC-TolC, inner-membrane proton/drug antiporter MdtC (RND type)			N643_09480	2010568	E1A98_10725	2151529
SL1344_2106	-0.237426	0.307523	-0.15942	0.474428		0.194494	0.316518					yegB				2219441	Uncharacterized transporter MdtD of major facilitator superfamily (MFS)			N643_09485	2013645	E1A98_10730	2154607
SL1344_2107	-0.361799	0.119045	-0.0646362	0.754888		0.159761	0.436623					baeS				2220853	Sensory histidine kinase BaeS			N643_09490	2015057	E1A98_10735	2156019
SL1344_2108	-1.06971	4.63931e-09	-0.61539	0.00329034		-1.0407	2.78717e-11	DOWN		DOWN		baeR				2222253	Response regulator BaeR			N643_09495	2016457	E1A98_10740	2157419
SL1344_2112	2.19136	2.93573e-56	1.35168	8.69412e-17		0.696068	1.35132e-05	UP	UP			yegQ			DskA binding site	2227400	Uncharacterized protease YegQ			N643_09500	2017331	E1A98_10750	2158811
SL1344_2117	0.675913	1.67221e-05	0.2757	0.267986		0.288605	0.161504						yegS			2231729	Lipid kinase YegS			N643_09505	2018974	E1A98_10775	2161855
SL1344_2118	0.367716	0.214705	0.816428	0.000131772		-0.706462	2.0841e-05					fbaB				2232681	Fructose-bisphosphate aldolase class I (EC 4.1.2.13)	GO:0004332|fructose-bisphosphate aldolase activity	00010|Glycolysis / Gluconeogenesis;00030|Pentose phosphate pathway;00051|Fructose and mannose metabolism;00680|Methane metabolism;00710|Carbon fixation in photosynthetic organisms	N643_09510	2019926	E1A98_10825	2170653
SL1344_2119	0.456217	0.120917	0.149208	0.547466		0.434433	0.0823349					yegT				2233942	Putative nucleoside transporter YegT			N643_09515	2021232	E1A98_10830	2171962
SL1344_2120	0.103048	0.641195	-0.512317	0.00267355		0.61024	0.0167573					yegU				2235255	ADP-ribosylglycohydrolase family protein YegU			N643_09520	2022500	E1A98_10835	2173236
SL1344_2121	0.221625	0.422476	-0.330488	0.107307		0.476599	0.0926431					yegV				2236256	Uncharacterized sugar kinase YegV, PfkB family			N643_09525	2023458	E1A98_10840	2174237
SL1344_2122	-0.0307617	0.898024	-0.0475762	0.842438		0.694993	2.52478e-05					yegW				2237195	Uncharacterized HTH-type transcriptional regulator YegW			N643_09530	2024442	E1A98_10845	2175176
SL1344_2123	-0.829917	0.0178539	-0.06072	0.872102		0.646093	0.0164421					thiD				2237977	Hydroxymethylpyrimidine phosphate kinase ThiD (EC 2.7.4.7)		00730|Thiamine metabolism	N643_09535	2025225	E1A98_10855	2176857
SL1344_2124	-0.795542	0.0405944	-0.738133	0.0252321		1.09808	1.92572e-05			UP		thiM				2238764	Hydroxyethylthiazole kinase (EC 2.7.1.50)	GO:0004417|hydroxyethylthiazole kinase activity	00730|Thiamine metabolism	N643_09540	2026012	E1A98_10860	2177654
SL1344_2125	0.561746	0.0160063	0.0223309	0.928915		0.0143948	0.94195							rcnB		2239971	Nickel/cobalt homeostasis protein RcnB			N643_09545	2027219	E1A98_10875	2180101
SL1344_2126	0.185955	0.767387	-0.154401	0.772994		-0.191187	0.822873					stcD				2240548	Uncharacterized fimbrial-like protein YehA			N643_09550	2027577	E1A98_10880	2180521
SL1344_2127	-0.180794	0.640555	0.526067	0.328986		-0.234688	0.625617					stcC				2241571	Outer membrane usher protein YehB			N643_09555	2028615	E1A98_10885	2181571
SL1344_2128	-2.89966	0.0230907	-0.991454	0.320227		-2.67864	0.00189416	DOWN		DOWN		stcB				2244074	Probable fimbrial chaperone YehC			N643_09560	2031124	E1A98_10890	2184067
SL1344_2129	-1.15251	0.00647346	-0.77723	0.0119625		-2.5962	7.1824e-36	DOWN		DOWN		stcA				2244813	Uncharacterized fimbrial-like protein YehD			N643_09565	2031865	E1A98_10895	2184821
SL1344_2130	-0.415499	0.189041	0.49232	0.317331		-0.298917	0.037792					yehE				2245622	Uncharacterized protein YehE			N643_09570	2032676	E1A98_10900	2185656
SL1344_2131	0.325871	0.0408514	-0.377914	0.119405		-0.77642	9.00857e-11					mrp				2246181	[4Fe-4S] cluster assembly scaffold protein Mrp (=ApbC)			N643_09575	2033234	E1A98_10905	2186200
SL1344_2132	1.34004	3.82813e-20	-0.0970057	0.623409		0.536941	2.99979e-05	UP				metG				2247374	Methionyl-tRNA synthetase (EC 6.1.1.10)	GO:0004825|methionine-tRNA ligase activity	00450|Selenoamino acid metabolism;00970|Aminoacyl-tRNA biosynthesis	N643_09580	2034483	E1A98_10910	2187441
SL1344_2133	0.802454	0.00392006	-0.272454	0.359593		1.13849	0.000396542			UP		yehR				2249729	Uncharacterized lipoprotein YehR			N643_09585	2036782	E1A98_10950	2204366
SL1344_2135	1.31996	3.23406e-17	0.848209	2.22574e-07		0.629818	0.000427687	UP				yehS			DskA binding site	2250946	Uncharacterized protein YehS			N643_09590	2037379	E1A98_10955	2204867
SL1344_2136	2.49367	4.81003e-51	0.924816	3.66934e-09		1.32224	1.62766e-17	UP		UP		yehT				2251460	Two-component transcriptional response regulator BtsR			N643_09595	2037896	E1A98_10960	2205384
SL1344_2137	2.062	9.30199e-44	0.0139659	0.947872		1.94504	1.68747e-43	UP		UP			btsS	yehU		2252176	Sensor histidine kinase BtsS			N643_09600	2038612	E1A98_10965	2206100
SL1344_2138	-0.0376961	0.885368	0.719893	0.00527273		-0.208664	0.253692						mlrA	yehV		2254084	HTH-type transcriptional regulator MlrA			N643_09605	2040520	E1A98_10970	2208007
SL1344_2140	0.460923	0.0240092	-0.433313	0.0234482		0.361031	0.0553372					yehW				2254963	Osmoprotectant ABC transporter inner membrane protein YehW			N643_09615	2041408	E1A98_10980	2208886
SL1344_2141	0.524252	0.000980704	-0.1287	0.534737		0.366549	0.0530012					yehX				2255678	Osmoprotectant ABC transporter ATP-binding subunit YehX			N643_09620	2042123	E1A98_10985	2209622
SL1344_2142	0.89841	1.53344e-07	0.227102	0.151878		-0.0190373	0.913634						yehY			2256618	Osmoprotectant ABC transporter permease protein YehY			N643_09625	2043063	E1A98_10990	2210541
SL1344_2143	1.34975	5.04447e-20	0.365071	0.147232		-0.836893	2.14347e-08	UP					yehZ			2257791	Osmoprotectant ABC transporter binding protein YehZ			N643_09630	2044233	E1A98_10995	2211705
SL1344_2144	0.300034	0.110473	0.046382	0.838757		-0.0652528	0.657773					bglX				2258889	Periplasmic beta-glucosidase (EC 3.2.1.21)	GO:0008422|beta-glucosidase activity	00460|Cyanoamino acid metabolism;00500|Starch and sucrose metabolism;00940|Phenylpropanoid biosynthesis	N643_09635	2045338	E1A98_11000	2212833
SL1344_2145	1.20717	1.09341e-12	0.413171	0.0597726		-0.245451	0.0425124	UP				dld				2261453	D-lactate dehydrogenase (EC 1.1.1.28)	GO:0008720|D-lactate dehydrogenase activity	00620|Pyruvate metabolism	N643_09640	2047902	E1A98_11005	2215326
SL1344_2146	0.373707	0.103776	0.304353	0.119846		0.060416	0.691293						pbpG			2263241	Murein-DD-endopeptidase (EC 3.4.99.-)			N643_09645	2049691	E1A98_11010	2217079
SL1344_2147	0.0716295	0.846267	-0.548205	0.251418		-1.8505	1.21341e-19			DOWN		yohC				2264354	Inner membrane protein YohC			N643_09650	2050802	E1A98_11015	2218185
SL1344_2148	-0.210632	0.333262	-0.193237	0.518799		0.573486	2.5373e-05					yohD				2265100	Inner membrane protein YohC			N643_09655	2051548	E1A98_11020	2218942
SL1344_2149	0.748043	0.00137334	0.00157053	0.995845		-0.912827	8.63972e-07					yohF				2265718	Uncharacterized oxidoreductase YohF			N643_09660	2052155	E1A98_11025	2219650
SL1344_2150	-0.0311718	0.929295	0.161591	0.453513		0.616097	0.149388						mdtQ	yohG		2266545	Putative multidrug resistance outer membrane protein MdtQ			N643_09665	2052982	E1A98_11030	2220464
SL1344_2151	1.21063	2.01511e-08	1.51891	2.41367e-15		0.894981	5.55644e-05	UP	UP				dusC	yohI		2268440	tRNA-dihydrouridine(16) synthase			N643_09680	2054870	E1A98_11040	2222579
SL1344_2156	0.333491	0.361626	0.47663	0.149186		0.114847	0.699004						mhbT			2273114	3-hydroxybenzoate transporter MhbT			N643_09705	2059536	E1A98_01820	371920
SL1344_2158	-0.238154	0.357977	-0.0898797	0.765431		-2.41454	7.94916e-34			DOWN		yohJ				2275638	UPF0299 membrane protein YohJ			N643_09715	2062060	E1A98_11045	2223765
SL1344_2159	-0.34132	0.0746844	-0.614628	0.0120646		-1.21438	1.80943e-18			DOWN		yohK				2276033	Inner membrane protein YohK			N643_09720	2062455	E1A98_11050	2224160
SL1344_2160	0.216867	0.303586	-0.828056	3.50739e-05		-0.690819	1.78497e-05					cdd				2276882	Cytidine deaminase (EC 3.5.4.5)	GO:0004126|cytidine deaminase activity	00240|Pyrimidine metabolism;00983|Drug metabolism - other enzymes	N643_09725	2063304	E1A98_11055	2224985
SL1344_2161	-1.04779	2.35409e-09	-0.207929	0.316231		0.336474	0.0200588	DOWN				sanA			DskA binding site	2277943	SanA protein			N643_09730	2064366	E1A98_11060	2226019
SL1344_2162	-1.19574	1.62121e-08	-0.33355	0.194874		1.21169	3.96978e-09	DOWN		UP			yeiS	b2145		2278665	Uncharacterized protein YeiS			N643_09735	2065088	E1A98_11065	2226741
SL1344_2163	-1.33316	9.57052e-16	-1.67132	4.0892e-13		-2.8063	5.88666e-57	DOWN	DOWN	DOWN	ALL DOWN		preT			2279109	NAD-dependent dihydropyrimidine dehydrogenase subunit PreT (EC 1.3.1.1)	GO:0004159|dihydrouracil dehydrogenase (NAD+) activity	00240|Pyrimidine metabolism;00410|beta-Alanine metabolism;00770|Pantothenate and CoA biosynthesis	N643_09740	2065532	E1A98_11070	2227174
SL1344_2164	-1.19568	1.45675e-09	-0.98933	5.06965e-09		-2.15453	4.86522e-29	DOWN		DOWN			preA	yeiA		2280344	NAD-dependent dihydropyrimidine dehydrogenase subunit PreA (EC 1.3.1.1)	GO:0004159|dihydrouracil dehydrogenase (NAD+) activity	00240|Pyrimidine metabolism;00410|beta-Alanine metabolism;00770|Pantothenate and CoA biosynthesis	N643_09745	2066767	E1A98_11075	2228406
SL1344_2165	-0.0882454	0.703823	0.301299	0.122053		2.17643	1.665e-40			UP			mglC			2281654	Galactose/methyl galactoside ABC transporter, permease protein MglC (EC 3.6.3.17)	GO:0015407|monosaccharide-transporting ATPase activity		N643_09750	2068077	E1A98_11080	2229884
SL1344_2166	-0.492539	0.0394183	-0.139407	0.53301		1.93079	7.81307e-22			UP		mglA				2282680	Galactose/methyl galactoside ABC transporter, ATP-binding protein MglA (EC 3.6.3.17)	GO:0015407|monosaccharide-transporting ATPase activity		N643_09755	2069103	E1A98_11085	2230910
SL1344_2167	0.0421701	0.852892	0.491191	0.0352369		2.21435	2.11274e-40			UP		mglB				2284334	Galactose/methyl galactoside ABC transporter, substrate-binding protein MglB (EC 3.6.3.17)	GO:0015407|monosaccharide-transporting ATPase activity		N643_09760	2070727	E1A98_11090	2232491
SL1344_2168	0.91231	5.38077e-08	1.38445	3.72069e-13		1.05407	7.64799e-11		UP	UP		galS				2285831	Mgl repressor and galactose ultrainduction factor GalS, HTH-type transcriptional regulator			N643_09765	2072019	E1A98_11095	2233769
SL1344_2169	-0.569713	0.00272079	-0.797006	1.51885e-06		0.535427	0.00217078					yeiB				2287003	Uncharacterized protein YeiB			N643_09770	2073191	E1A98_11100	2234951
SL1344_2170	-0.576577	0.00105293	-1.01822	8.07974e-07		-0.310049	0.0267476		DOWN			folE				2288160	GTP cyclohydrolase I (EC 3.5.4.16) type 1	GO:0003934|GTP cyclohydrolase I activity	00790|Folate biosynthesis	N643_09775	2074348	E1A98_11105	2236125
SL1344_2171	-0.103414	0.643863	1.62073	1.97873e-06		-1.27599	7.84713e-27		UP	DOWN			yeiG	uhpC_1		2289158	S-formylglutathione hydrolase (EC 3.1.2.12)		00680|Methane metabolism	N643_09800	2075344	E1A98_11110	2237051
SL1344_2176	0.358371	0.215198	-0.179914	0.61048		1.09413	1.63482e-10			UP		cirA				2294268	Colicin I receptor			N643_09805	2080454	E1A98_11115	2237919
SL1344_2177	0.056595	0.762099	0.431247	0.0176775		0.581842	1.26476e-06					lysP				2296604	Lysine-specific permease			N643_09810	2082793	E1A98_11120	2240204
SL1344_2178	-0.591184	0.0219113	-0.0862312	0.679529		-1.13408	1.28449e-21			DOWN		yeiE				2298263	Transcriptional regulator YeiE, LysR family			N643_09815	2084451	E1A98_11125	2241878
SL1344_2179	0.0405535	0.837062	0.618378	6.23095e-05		0.59705	0.000113189					yeiH				2299247	UPF0324 inner membrane protein YeiH			N643_09820	2085435	E1A98_11130	2242858
SL1344_2180	0.306853	0.0849694	-0.385031	0.0783167		0.121761	0.47438					nfo				2300375	Endonuclease IV (EC 3.1.21.2)	GO:0008833|deoxyribonuclease IV (phage-T4-induced) activity		N643_09825	2086564	E1A98_11135	2243981
SL1344_2181	-0.538673	0.0840883	0.282327	0.352759		-0.362988	0.035736						fruA			2301297	PTS system, inactive IIB catalytic domain / PTS system, fructose-specific IIB component (EC 2.7.1.202) / PTS system, fructose-specific IIC component			N643_09830	2087484	E1A98_11175	2252860
SL1344_2182	-0.216094	0.683155	0.190717	0.752884		-0.659435	0.000181599					fruK				2303002	1-phosphofructokinase (EC 2.7.1.56)	GO:0008662|1-phosphofructokinase activity	00051|Fructose and mannose metabolism	N643_09835	2089189	E1A98_11180	2254568
SL1344_2183	0.00110464	0.998051	0.812437	0.0247413		-1.24406	1.33026e-07			DOWN		fruB			DskA binding site	2303940	PTS system, fructose-specific IIA component (EC 2.7.1.202) / Fructose-specific phosphocarrier protein HPr			N643_09840	2090127	E1A98_11185	2255506
SL1344_2184	3.36466	2.6227e-60	1.24297	1.94855e-18		1.31087	3.37082e-12	UP	UP	UP	ALL UP	setB				2305439	Sugar efflux transporter B			N643_09845	2091627	E1A98_11190	2257004
SL1344_2187	1.19153	7.90225e-05	-0.0850488	0.706362		2.65046	7.98862e-28	UP		UP			yeiW			2307862	UPF0153 protein YeiW			N643_09850	2093053	E1A98_11195	2258182
SL1344_2188	2.89412	1.24626e-69	1.64207	4.29591e-25		1.77212	3.23324e-21	UP	UP	UP	ALL UP	yeiP				2308440	Elongation factor P-like protein			N643_09855	2093616	E1A98_11200	2258591
SL1344_2189	-0.480265	0.00167984	0.259648	0.135779		1.41699	4.04782e-18			UP			0	yeiR		2309198	Zinc-binding GTPase YeiR			N643_09880	2100280	E1A98_11210	2260970
SL1344_2190	1.44643	2.60373e-17	1.62453	9.21076e-24		0.748162	0.000112149	UP	UP				lpxT	yeiU		2310214	Lipid A 1-diphosphate synthase			N643_09885	2101307	E1A98_11215	2261995
SL1344_2191	0.342543	0.0701694	0.0259135	0.903548		0.625689	7.82438e-05						mepS	spr		2311374	Murein DD-endopeptidase MepS @ Murein LD-carboxypeptidase (EC 3.4.17.13)			N643_09890	2102563	E1A98_11220	2263120
SL1344_2192	-0.985141	9.72412e-11	-0.731734	1.44572e-05		0.842454	3.48975e-09					rtn				2312272	c-di-GMP phosphodiesterase (EC 3.1.4.52) => PdeN	GO:0071111|cyclic-guanylate-specific phosphodiesterase activity		N643_09895	2103337	E1A98_11225	2263867
SL1344_2193	-0.278649	0.0577092	-0.390176	0.023621		-0.468542	0.000135994					yejA				2313935	ABC transporter, substrate-binding protein YejA			N643_09900	2105001	E1A98_11230	2265505
SL1344_2194	-0.270076	0.172733	-0.313397	0.0964714		0.184625	0.241965					yejB				2315750	ABC transporter, permease protein YejB			N643_09905	2106816	E1A98_11235	2267320
SL1344_2195	-0.49066	0.000746164	-0.0239582	0.923639		0.219942	0.174592					yejE				2316844	ABC transporter, permease protein YejE			N643_09910	2107910	E1A98_11240	2268414
SL1344_2196	-0.580356	0.000101517	-0.399257	0.0566112		0.271997	0.119262					yejF				2317871	ABC transporter, ATP-binding protein YejF			N643_09915	2108937	E1A98_11245	2269441
SL1344_2197	0.267173	0.18548	0.235417	0.191439		-0.497393	0.00111611					yejG				2319464	Uncharacterized protein YejG			N643_09920	2110530	E1A98_11250	2271034
SL1344_2198	0.24281	0.218996	-0.119394	0.571137		0.770341	2.26817e-07					bcr				2320199	Multidrug resistance transporter => Bicyclomycin resistance protein Bcr-1			N643_09925	2111264	E1A98_11255	2271711
SL1344_2199	0.681856	0.00182459	-0.114039	0.694456		0.021164	0.90812						yejD	rsuA		2321417	SSU rRNA pseudouridine(516) synthase (EC 5.4.99.19)			N643_09930	2112482	E1A98_11260	2272929
SL1344_2200	-0.504041	0.000765472	0.0453265	0.8322		-0.136681	0.361863					yejH				2322264	ATP-dependent RNA helicase YejH			N643_09935	2113329	E1A98_11265	2273773
SL1344_2201	1.32425	1.55137e-09	-0.0342527	0.906957		0.276904	0.061434	UP				rplY			DskA binding site	2324149	LSU ribosomal protein L25p	GO:0003735|structural constituent of ribosome;GO:0005622|intracellular;GO:0005840|ribosome;GO:0006412|translation;GO:0008097|5S rRNA binding		N643_09940	2115214	E1A98_11270	2275658
SL1344_2203	0.918997	4.68161e-07	1.02317	5.41878e-07		0.786178	1.66335e-08		UP			yejK			DskA binding site	2325190	Nucleoid-associated protein NdpA			N643_09945	2115649	E1A98_11275	2276081
SL1344_2204	2.22905	1.85071e-27	1.58282	1.14811e-24		0.147825	0.444408	UP	UP			yejL			DskA binding site	2326377	UPF0352 protein YejL			N643_09950	2116837	E1A98_11280	2277270
SL1344_2205	1.17974	8.05428e-13	0.513345	0.0021799		0.240921	0.177734	UP				yejM			DskA binding site	2326636	Inner membrane protein YejM, alkaline phosphatase superfamily			N643_09955	2117097	E1A98_11285	2277517
SL1344_2222	0.280164	0.182597	-0.316299	0.0832613		0.277022	0.0425394					narP				2344418	Nitrate/nitrite response regulator protein NarP			N643_09985	2122515	E1A98_11305	2283641
SL1344_2225	0.043667	0.854448	1.69702	0.000584893		-0.46448	0.00321755		UP			napC				2351399	Cytochrome c-type protein NapC			N643_10030	2129585	E1A98_11350	2290798
SL1344_2226	0.224401	0.244802	0.94746	0.00161989		0.450672	0.117337					napB				2352011	Nitrate reductase cytochrome c550-type subunit			N643_10035	2130197	E1A98_11355	2291410
SL1344_2227	0.0309303	0.902706	1.1165	1.39034e-05		0.690627	0.000609396		UP			napH				2352576	Polyferredoxin NapH (periplasmic nitrate reductase)	GO:0005506|iron ion binding;GO:0006118|electron transport;GO:0009055|electron carrier activity		N643_10040	2130737	E1A98_11360	2291856
SL1344_2228	0.233705	0.271709	0.0388291	0.902311		0.455486	0.0457804					napG				2353432	Ferredoxin-type protein NapG (periplasmic nitrate reductase)	GO:0005506|iron ion binding;GO:0006118|electron transport;GO:0009055|electron carrier activity		N643_10045	2131617	E1A98_11365	2292706
SL1344_2229	0.444815	0.0334934	0.149997	0.460868		1.03702	1.2935e-13			UP		napA			DskA binding site	2354134	Periplasmic nitrate reductase (EC 1.7.99.4)	GO:0008940|nitrate reductase activity	00910|Nitrogen metabolism	N643_10050	2132319	E1A98_11370	2293408
SL1344_2230	0.735378	0.000260389	0.283346	0.353637		1.56697	6.54279e-16			UP			napD	yojF		2356617	Periplasmic nitrate reductase component NapD			N643_10055	2134802	E1A98_11375	2295891
SL1344_2232	-0.21845	0.14519	-0.213803	0.301503		0.287653	0.0671223					eco				2357763	Proteinase inhibitor I11, ecotin precursor			N643_10065	2135959	E1A98_11385	2297046
SL1344_2233	0.26989	0.215454	1.08645	4.52792e-08		1.9425	6.5583e-21		UP	UP		yojI				2358478	ABC-type siderophore export system, fused ATPase and permease components			N643_10075	2138041	E1A98_11395	2300113
SL1344_2234	-0.246333	0.218384	0.0764383	0.76485		0.838356	4.65542e-06					alkB				2360197	Alpha-ketoglutarate-dependent dioxygenase AlkB (EC 1.14.11.33)			N643_10080	2139760	E1A98_11400	2301832
SL1344_2235	-0.664422	1.81745e-05	0.0453199	0.874631		0.0798556	0.633752					ada			DskA binding site	2360850	Methylphosphotriester-DNA--protein-cysteine S-methyltransferase (EC 2.1.1.n11) / ADA regulatory protein / Methylated-DNA--protein-cysteine methyltransferase (EC 2.1.1.63)	GO:0003908|methylated-DNA-[protein]-cysteine S-methyltransferase activity		N643_10085	2140413	E1A98_11405	2302482
SL1344_2236	1.3381	8.07414e-06	0.933847	0.000751888		1.29673	6.91341e-14	UP		UP		apbE				2361992	FAD:protein FMN transferase (EC 2.7.1.180)			N643_10090	2141555	E1A98_11410	2303620
SL1344_2237	-0.0165673	0.946502	0.0694939	0.81094		-2.74637	1.38771e-54			DOWN		ompC				2363159	Outer membrane porin OmpC			N643_10095	2142723	E1A98_11415	2304787
SL1344_2238	0.776333	4.86999e-08	0.382006	0.0101752		-0.340215	0.00238028						yojN			2365024	Phosphotransferase RcsD			N643_10100	2144574	E1A98_11420	2306629
SL1344_2239	0.0969757	0.583633	-0.886026	4.68711e-06		-1.161	4.69504e-23			DOWN		rcsB				2367710	DNA-binding capsular synthesis response regulator RcsB			N643_10105	2147260	E1A98_11425	2309318
SL1344_2240	0.28273	0.0524288	0.193618	0.362942		0.872469	1.35758e-14					rcsC				2368463	Sensor histidine kinase RcsC (EC 2.7.13.3)	GO:0004673|protein histidine kinase activity		N643_10110	2148014	E1A98_11430	2310168
SL1344_2241	0.721928	1.90564e-08	0.392414	0.0199752		-0.416645	0.000665286					gyrA			DskA binding site	2371427	DNA gyrase subunit A (EC 5.99.1.3)	GO:0003918|DNA topoisomerase (ATP-hydrolyzing) activity		N643_10115	2150978	E1A98_11490	2329934
SL1344_2245	0.715654	7.23068e-07	-0.122174	0.495305		0.470522	0.00322237					ubiG				2378032	3-demethylubiquinol 3-O-methyltransferase (EC 2.1.1.64) @ 2-polyprenyl-6-hydroxyphenyl methylase (EC 2.1.1.222)	GO:0008689|3-demethylubiquinone-9 3-O-methyltransferase activity	00130|Ubiquinone and other terpenoid-quinone biosynthesis	N643_10120	2153761	E1A98_11495	2332708
SL1344_2246	0.383002	0.00753509	-0.173672	0.422651		-0.343965	0.0181759					nrdA				2379116	Ribonucleotide reductase of class Ia (aerobic), alpha subunit (EC 1.17.4.1)	GO:0004748|ribonucleoside-diphosphate reductase activity	00230|Purine metabolism;00240|Pyrimidine metabolism;00480|Glutathione metabolism	N643_10125	2154789	E1A98_11505	2338006
SL1344_2247	0.347735	0.0622852	-0.448604	0.0279559		-0.650204	3.45886e-05					nrdB				2381514	Ribonucleotide reductase of class Ia (aerobic), beta subunit (EC 1.17.4.1)	GO:0004748|ribonucleoside-diphosphate reductase activity	00230|Purine metabolism;00240|Pyrimidine metabolism;00480|Glutathione metabolism	N643_10130	2157244	E1A98_11510	2340474
SL1344_2248	0.267081	0.135716	0.260073	0.230447		-0.36777	0.089407						yfaE			2382644	YfaE: ferredoxin involved with ribonucleotide reductase diferric-tyrosyl radical (Y*) cofactor maintenance			N643_10135	2158374	E1A98_11515	2341655
SL1344_2251	0.353238	0.0941492	1.11018	8.6199e-13		1.6026	8.69288e-31		UP	UP		glpQ			DskA binding site	2385246	Glycerophosphoryl diester phosphodiesterase (EC 3.1.4.46) periplasmic (secreted in GramPositives)	GO:0008889|glycerophosphodiester phosphodiesterase activity	00564|Glycerophospholipid metabolism	N643_10150	2160978	E1A98_11530	2343076
SL1344_2252	0.670039	5.59084e-05	1.4101	2.37724e-13		3.06749	5.85945e-72		UP	UP		glpT			DskA binding site	2386321	Glycerol-3-phosphate transporter			N643_10155	2162053	E1A98_11535	2344157
SL1344_2253	-0.863635	3.05516e-09	0.271787	0.370992		-0.534516	0.101304						glpA			2387952	Anaerobic glycerol-3-phosphate dehydrogenase subunit A (EC 1.1.5.3)		00564|Glycerophospholipid metabolism	N643_10160	2163684	E1A98_11540	2345788
SL1344_2254	-1.10698	1.13077e-11	0.475213	0.0163126		0.960484	3.5319e-05	DOWN				glpB			DskA binding site	2389570	Anaerobic glycerol-3-phosphate dehydrogenase subunit B (EC 1.1.5.3)		00564|Glycerophospholipid metabolism	N643_10165	2165302	E1A98_11545	2347406
SL1344_2255	-1.06502	2.21184e-08	0.190233	0.441059		0.266061	0.299784	DOWN				glpC				2390826	Anaerobic glycerol-3-phosphate dehydrogenase subunit C (EC 1.1.5.3)		00564|Glycerophospholipid metabolism	N643_10170	2166558	E1A98_11550	2348662
SL1344_2262	-0.444283	0.00788575	-0.676401	7.26931e-06		-0.796654	4.43249e-11						cinA			2398181	ADP-ribose pyrophosphatase of COG1058 family (EC 3.6.1.13) / Nicotinamide-nucleotide amidase paralog YfaY, no functional activity	GO:0047631|ADP-ribose diphosphatase activity	00230|Purine metabolism	N643_10180	2169057	E1A98_11585	2355572
SL1344_2263	1.27703	2.27269e-11	0.954391	3.60012e-09		0.565319	0.119551	UP				yfaZ				2399492	Uncharacterized outer membrane protein YfaZ			N643_10185	2170368	E1A98_11590	2356874
SL1344_2264	-0.0105409	0.975967	0.219182	0.37315		-0.103058	0.562372						yfaO	nudI		2400313	Pyrimidine deoxynucleoside triphosphate (dYTP) pyrophosphohydrolase NudI			N643_10190	2171188	E1A98_11595	2357695
SL1344_2265	0.277552	0.0787087	1.67645	1.13586e-27		0.546396	0.238402		UP			ais				2400783	Lipopolysaccharide core heptose(II)-phosphate phosphatase @ Polymyxin resistance protein PmrG			N643_10195	2171651	E1A98_11600	2358159
SL1344_2266	-1.09707	1.8294e-09	0.154816	0.42982		-1.03402	4.35173e-07	DOWN		DOWN			0	yfbE		2401687	UDP-4-amino-4-deoxy-L-arabinose--oxoglutarate aminotransferase (EC 2.6.1.87)		00520|Amino sugar and nucleotide sugar metabolism	N643_10200	2172568	E1A98_11605	2359051
SL1344_2267	-1.05063	6.55114e-09	0.034453	0.870097		-0.645175	0.0145631	DOWN				pmrF				2402829	Undecaprenyl-phosphate 4-deoxy-4-formamido-L-arabinose transferase (EC 2.4.2.53)			N643_10205	2173713	E1A98_11610	2360212
SL1344_2268	-0.960574	2.42724e-06	-0.159214	0.462275		0.303314	0.066827						arnA	yfbG		2403809	UDP-4-amino-4-deoxy-L-arabinose formyltransferase (EC 2.1.2.13) / UDP-glucuronic acid oxidase (UDP-4-keto-hexauronic acid decarboxylating) (EC 1.1.1.305)		00520|Amino sugar and nucleotide sugar metabolism	N643_10210	2174693	E1A98_11615	2361180
SL1344_2269	-1.01689	4.0453e-08	0.173663	0.361293		0.930352	2.2827e-05	DOWN					0			2405788	4-deoxy-4-formamido-L-arabinose-phosphoundecaprenol deformylase ArnD (EC 3.5.1.n3)			N643_10215	2176672	E1A98_11620	2363159
SL1344_2270	-0.84497	1.33483e-06	0.287431	0.103401		0.426864	0.00667433						arnT	pqaB		2406684	Undecaprenyl phosphate-alpha-4-amino-4-deoxy-L-arabinose arabinosyl transferase (EC 2.4.2.43) @ Polymyxin resistance protein PmrK			N643_10220	2177568	E1A98_11625	2364049
SL1344_2271	-0.944583	2.43065e-06	0.314751	0.060424		0.244285	0.398063							arnE		2408327	Undecaprenyl phosphate-aminoarabinose flippase subunit ArnE			N643_10225	2179211	E1A98_11630	2365698
SL1344_2272	-0.582056	0.00371241	0.195586	0.389581		0.847481	0.00265985						arnF			2408662	Undecaprenyl phosphate-aminoarabinose flippase subunit ArnF			N643_10230	2179546	E1A98_11635	2366033
SL1344_2273	-0.264343	0.134848	1.17047	9.8248e-07		0.0991392	0.515428		UP			pmrD				2409034	Signal transduction protein PmrD, part of PhoPQ-PmrD-PmrAB multicomponent regulatory system			N643_10235	2179924	E1A98_11640	2366413
SL1344_2274	-0.498497	0.00129673	-0.297584	0.0886298		-0.162767	0.406745					menE				2409389	O-succinylbenzoic acid--CoA ligase (EC 6.2.1.26)	GO:0008756|o-succinylbenzoate-CoA ligase activity	00130|Ubiquinone and other terpenoid-quinone biosynthesis	N643_10240	2180270	E1A98_11645	2366789
SL1344_2275	-0.442896	0.0282162	-0.0415749	0.815949		-0.535804	0.000262988					menC				2410753	O-succinylbenzoate synthase (EC 4.2.1.113)		00130|Ubiquinone and other terpenoid-quinone biosynthesis	N643_10245	2181634	E1A98_11650	2368141
SL1344_2276	-0.338441	0.05688	0.207931	0.216477		-0.313647	0.0381071						menB			2411715	Naphthoate synthase (EC 4.1.3.36)	GO:0008935|naphthoate synthase activity	00130|Ubiquinone and other terpenoid-quinone biosynthesis	N643_10250	2182596	E1A98_11655	2369103
SL1344_2277	-0.254883	0.0979076	0.858576	0.000125061		-0.0788367	0.684842						0	yfbB		2412587	2-succinyl-6-hydroxy-2,4-cyclohexadiene-1-carboxylate synthase (EC 4.2.99.20)		00130|Ubiquinone and other terpenoid-quinone biosynthesis	N643_10255	2183468	E1A98_11660	2369975
SL1344_2278	0.802699	5.79527e-09	1.04121	2.90374e-15		1.20477	9.07624e-21		UP	UP		menD				2413342	2-succinyl-5-enolpyruvyl-6-hydroxy-3-cyclohexene-1-carboxylic-acid synthase (EC 2.2.1.9)		00130|Ubiquinone and other terpenoid-quinone biosynthesis	N643_10260	2184222	E1A98_11665	2370730
SL1344_2279	0.783107	7.73785e-09	0.981429	3.24454e-08		0.105291	0.497957					menF			DskA binding site	2415098	Isochorismate synthase (EC 5.4.4.2) @ Menaquinone-specific isochorismate synthase (EC 5.4.4.2)	GO:0008909|isochorismate synthase activity	00130|Ubiquinone and other terpenoid-quinone biosynthesis;01053|Biosynthesis of siderophore group nonribosomal peptides	N643_10265	2185978	E1A98_11670	2372489
SL1344_2280	0.538828	0.00957385	1.24405	2.40936e-05		0.797555	1.06783e-05		UP			elaB				2416494	ElaB protein			N643_10270	2187376	E1A98_11675	2373863
SL1344_2281	0.624101	0.0574161	2.99354	8.90016e-07		-0.00701986	0.97786		UP			ElaA				2416854	N-acetyltransferase ElaA			N643_10275	2187736	E1A98_11680	2374223
SL1344_2282	-0.153406	0.427937	-0.889623	5.83109e-05		-0.115341	0.489505						rnz	elaC		2417376	Ribonuclease Z (EC 3.1.26.11)			N643_10280	2188466	E1A98_11685	2374731
SL1344_2285	-0.395857	0.0117682	-0.631043	0.000166569		0.705242	6.43594e-07					nuoN				2422070	NADH-ubiquinone oxidoreductase chain N (EC 1.6.5.3)	GO:0008137|NADH dehydrogenase (ubiquinone) activity	00190|Oxidative phosphorylation;00910|Nitrogen metabolism	N643_10290	2190356	E1A98_11725	2383189
SL1344_2286	-0.563987	4.56022e-05	-0.53321	0.00199183		0.275571	0.0574091					nuoM				2423534	NADH-ubiquinone oxidoreductase chain M (EC 1.6.5.3)	GO:0008137|NADH dehydrogenase (ubiquinone) activity	00190|Oxidative phosphorylation;00910|Nitrogen metabolism	N643_10295	2191820	E1A98_11730	2384653
SL1344_2287	-0.522282	0.00166057	-0.473332	0.000835203		0.377927	0.00975977					nuoL				2425377	NADH-ubiquinone oxidoreductase chain L (EC 1.6.5.3)	GO:0008137|NADH dehydrogenase (ubiquinone) activity	00190|Oxidative phosphorylation;00910|Nitrogen metabolism	N643_10300	2193580	E1A98_11735	2386346
SL1344_2288	-0.436226	0.0379851	-0.506645	0.0084408		0.433553	0.00340078					nuoK				2427215	NADH-ubiquinone oxidoreductase chain K (EC 1.6.5.3)	GO:0008137|NADH dehydrogenase (ubiquinone) activity	00190|Oxidative phosphorylation;00910|Nitrogen metabolism	N643_10305	2195418	E1A98_11740	2388184
SL1344_2289	-0.503331	0.00313902	-0.362464	0.0276459		0.415644	0.0181723					nuoJ				2427514	NADH-ubiquinone oxidoreductase chain J (EC 1.6.5.3)	GO:0008137|NADH dehydrogenase (ubiquinone) activity	00190|Oxidative phosphorylation;00910|Nitrogen metabolism	N643_10310	2195717	E1A98_11745	2388483
SL1344_2290	-0.457347	0.0127705	-0.403021	0.0148		0.289541	0.0573404					nuoI				2428079	NADH-ubiquinone oxidoreductase chain I (EC 1.6.5.3)	GO:0008137|NADH dehydrogenase (ubiquinone) activity	00190|Oxidative phosphorylation;00910|Nitrogen metabolism	N643_10315	2196282	E1A98_11750	2389049
SL1344_2291	-0.457502	0.00762747	-0.442285	0.00436771		0.0640004	0.72625					nuoH				2428636	NADH-ubiquinone oxidoreductase chain H (EC 1.6.5.3)	GO:0008137|NADH dehydrogenase (ubiquinone) activity	00190|Oxidative phosphorylation;00910|Nitrogen metabolism	N643_10320	2196839	E1A98_11755	2389606
SL1344_2292	-0.435678	0.0225989	-0.423532	0.0023603		-0.0409429	0.812718					nuoG				2429610	NADH-ubiquinone oxidoreductase chain G (EC 1.6.5.3)	GO:0008137|NADH dehydrogenase (ubiquinone) activity	00190|Oxidative phosphorylation;00910|Nitrogen metabolism	N643_10325	2197813	E1A98_11760	2390580
SL1344_2293	-0.312809	0.0866539	-0.44555	0.00727405		0.0814515	0.684657					nuoF				2432367	NADH-ubiquinone oxidoreductase chain F (EC 1.6.5.3)	GO:0008137|NADH dehydrogenase (ubiquinone) activity	00190|Oxidative phosphorylation;00910|Nitrogen metabolism	N643_10330	2200570	E1A98_11765	2393359
SL1344_2294	-0.352376	0.00763195	-0.367514	0.10296		0.228693	0.204955					nuoE				2433701	NADH-ubiquinone oxidoreductase chain E (EC 1.6.5.3)	GO:0008137|NADH dehydrogenase (ubiquinone) activity	00190|Oxidative phosphorylation;00910|Nitrogen metabolism	N643_10335	2201904	E1A98_11770	2394693
SL1344_2295	-0.348607	0.0477041	-0.577264	0.00316415		-0.060347	0.683141					nuoC				2434204	NADH-ubiquinone oxidoreductase chain C (EC 1.6.5.3) / NADH-ubiquinone oxidoreductase chain D (EC 1.6.5.3)	GO:0008137|NADH dehydrogenase (ubiquinone) activity	00190|Oxidative phosphorylation;00910|Nitrogen metabolism	N643_10340	2202407	E1A98_11775	2395196
SL1344_2296	-0.364105	0.0624477	-0.711258	0.000418851		0.028797	0.871198					nuoB				2436093	NADH-ubiquinone oxidoreductase chain B (EC 1.6.5.3)	GO:0008137|NADH dehydrogenase (ubiquinone) activity	00190|Oxidative phosphorylation;00910|Nitrogen metabolism	N643_10345	2204296	E1A98_11780	2397092
SL1344_2297	-0.47038	0.00144114	-0.667431	0.0135468		-0.0694701	0.629269					nuoA			DskA binding site	2436771	NADH ubiquinone oxidoreductase chain A (EC 1.6.5.3)	GO:0008137|NADH dehydrogenase (ubiquinone) activity	00190|Oxidative phosphorylation;00910|Nitrogen metabolism	N643_10350	2204974	E1A98_11785	2397770
SL1344_2299	-1.28827	2.74298e-18	-1.62849	6.05577e-16		-0.399121	0.00391617	DOWN	DOWN			lrhA				2437841	LysR family transcriptional regulator LrhA			N643_10355	2206044	E1A98_11790	2398844
SL1344_2300	-0.675797	0.0002974	-0.651069	0.0014834		-0.207955	0.174569						0	yfbQ		2439711	Alanine transaminase (EC 2.6.1.2)		00250|Alanine, aspartate and glutamate metabolism;00710|Carbon fixation in photosynthetic organisms	N643_10360	2207915	E1A98_11795	2400702
SL1344_2301	-0.465195	0.0052761	-0.844839	1.45558e-05		-0.844626	1.74002e-05						yfbR			2441019	5'-deoxynucleotidase YfbR (EC 3.1.3.89)			N643_10365	2209223	E1A98_11800	2402003
SL1344_2302	-0.479164	0.0016295	0.221389	0.381094		-1.35541	1.40278e-21			DOWN			0	yfbS		2441710	Uncharacterized transporter YfbS			N643_10370	2209925	E1A98_11805	2402661
SL1344_2303	-0.747698	2.63806e-06	-0.793339	8.37987e-07		-0.29963	0.0117831						hxpA	yfbT		2443613	Hexitol phosphatase HxpA (EC 3.1.3.22) (EC 3.1.3.23) (EC 3.1.3.50)	GO:0050084|mannitol-1-phosphatase activity;GO:0050308|sugar-phosphatase activity;GO:0050286|sorbitol-6-phosphatase activity	00051|Fructose and mannose metabolism	N643_10375	2211828	E1A98_11810	2404580
SL1344_2304	-0.992178	3.11899e-09	-0.604178	0.000236096		-0.750536	7.61285e-09					yfbU				2444283	UPF0304 protein yfbU			N643_10380	2212498	E1A98_11815	2405241
SL1344_2305	-0.702291	9.00944e-06	-1.17233	2.08003e-11		-1.32699	6.53736e-27		DOWN	DOWN			yfbV			2444860	UPF0208 membrane protein YfbV			N643_10385	2213076	E1A98_11820	2405818
SL1344_2306	0.101215	0.637438	-0.0387041	0.901298		-0.126971	0.315856					ackA			DskA binding site	2445655	Acetate kinase (EC 2.7.2.1)	GO:0008776|acetate kinase activity	00430|Taurine and hypotaurine metabolism;00620|Pyruvate metabolism;00640|Propanoate metabolism;00680|Methane metabolism;00720|Reductive carboxylate cycle (CO2 fixation)	N643_10390	2213871	E1A98_11825	2406611
SL1344_2307	0.0637872	0.791819	-0.0987802	0.737776		0.0917772	0.527333					pta				2446934	BioD-like N-terminal domain / Phosphate acetyltransferase (EC 2.3.1.8)	GO:0008959|phosphate acetyltransferase activity	00430|Taurine and hypotaurine metabolism;00620|Pyruvate metabolism;00640|Propanoate metabolism;00680|Methane metabolism;00720|Reductive carboxylate cycle (CO2 fixation)	N643_10395	2215150	E1A98_11830	2407888
SL1344_2308	1.23698	1.30055e-11	0.20679	0.25283		0.82695	8.78069e-05	UP					yfcC			2449296	Uncharacterized protein YfcC			N643_10400	2217502	E1A98_11835	2410222
SL1344_2316	1.41341	3.31629e-21	0.97181	8.71594e-12		0.411073	0.00400938	UP				yfcE			DskA binding site	2456735	Phosphodiesterase YfcE			N643_10440	2224998	E1A98_11845	2412375
SL1344_2317	-0.628792	0.0109939	0.650785	0.0173581		0.438471	0.00381299						0	yfcF		2457342	Probable glutathione S-transferase (EC 2.5.1.18), YfcF homolog		00480|Glutathione metabolism;00980|Metabolism of xenobiotics by cytochrome P450;00982|Drug metabolism - cytochrome P450	N643_10445	2225605	E1A98_11850	2412982
SL1344_2318	0.701036	0.020177	0.959244	0.00494428		-0.288109	0.0873693					yfcG				2458129	Probable glutathione S-transferase (EC 2.5.1.18), YfcG homolog		00480|Glutathione metabolism;00980|Metabolism of xenobiotics by cytochrome P450;00982|Drug metabolism - cytochrome P450	N643_10450	2226390	E1A98_11855	2413762
SL1344_2319	-0.945513	4.57588e-10	0.450661	0.0176839		-0.76368	4.13402e-07					yfcH				2458902	Cell division inhibitor Slr1223 (YfcH in EC), contains epimerase/dehydratase and DUF1731 domains			N643_10455	2227168	E1A98_11865	2414849
SL1344_2320	-0.642607	0.00306527	-0.254744	0.133347		0.312907	0.284011					hisP				2459847	Histidine ABC transporter, ATP-binding protein HisP (TC 3.A.1.3.1)			N643_10460	2228123	E1A98_11875	2416877
SL1344_2321	-0.0705635	0.783121	-0.385155	0.0402287		0.315398	0.109847					hisM				2460634	Histidine ABC transporter, permease protein HisM (TC 3.A.1.3.1)			N643_10465	2228910	E1A98_11880	2417658
SL1344_2322	-0.615172	0.0343345	0.177917	0.624674		0.271084	0.289625					hisQ				2461338	Histidine ABC transporter, permease protein HisQ (TC 3.A.1.3.1)			N643_10470	2229614	E1A98_11885	2418371
SL1344_2323	-0.375289	0.0531363	-0.441397	0.0108466		-0.108086	0.548986					hisJ				2462207	Histidine ABC transporter, substrate-binding protein HisJ (TC 3.A.1.3.1)			N643_10475	2230440	E1A98_11890	2419147
SL1344_2324	0.194983	0.52171	0.644213	0.0303844		-0.936706	9.5595e-08					argT				2463227	Lysine-arginine-ornithine-binding ABC transporter, substrate-binding protein ArgT (TC 3.A.1.3.1)			N643_10480	2231460	E1A98_11895	2420150
SL1344_2325	0.385547	0.0106614	-0.664909	0.00019889		1.49683	2.67128e-18			UP		ubiX				2464298	Flavin prenyltransferase UbiX			N643_10490	2232527	E1A98_11900	2421198
SL1344_2331	0.977102	3.22459e-10	0.0935948	0.680595		0.80051	1.21885e-10					purF				2472052	Amidophosphoribosyltransferase (EC 2.4.2.14)	GO:0004044|amidophosphoribosyltransferase activity	00230|Purine metabolism;00250|Alanine, aspartate and glutamate metabolism	N643_10495	2233592	E1A98_11905	2421862
SL1344_2332	1.6322	6.40491e-26	0.694451	4.16671e-06		1.17791	1.03661e-13	UP		UP		cvpA			DskA binding site	2473607	Colicin V production protein			N643_10500	2235144	E1A98_11910	2423416
SL1344_2333	-0.0497545	0.772302	0.302922	0.0796995		0.309486	0.0412264						dedD			2474406	Septum-associated cell division protein DedD			N643_10505	2235881	E1A98_11915	2424163
SL1344_2334	0.353006	0.0123699	0.337848	0.0496825		0.477251	0.000830978						folC			2475070	Dihydrofolate synthase (EC 6.3.2.12) @ Folylpolyglutamate synthase (EC 6.3.2.17)	GO:0008841|dihydrofolate synthase activity;GO:0004326|tetrahydrofolylpolyglutamate synthase activity	00790|Folate biosynthesis	N643_10510	2236545	E1A98_11920	2424815
SL1344_2335	1.05513	1.40833e-12	0.265165	0.212509		-0.0395973	0.786545	UP					accD			2476406	Acetyl-coenzyme A carboxyl transferase beta chain (EC 6.4.1.2)	GO:0003989|acetyl-CoA carboxylase activity	00061|Fatty acid biosynthesis;00253|Tetracycline biosynthesis;00620|Pyruvate metabolism;00640|Propanoate metabolism;00720|Reductive carboxylate cycle (CO2 fixation)	N643_10515	2237881	E1A98_11925	2426153
SL1344_2336	-0.0367485	0.852892	-0.0243942	0.918137		-0.0133657	0.942408					dedA				2477470	DedA protein			N643_10520	2238945	E1A98_11930	2427223
SL1344_2337	0.171432	0.498749	0.415686	0.0091676		-0.209112	0.226848					truA				2478178	tRNA pseudouridine(38-40) synthase (EC 5.4.99.12)	GO:0009982|pseudouridine synthase activity		N643_10525	2239653	E1A98_11935	2427965
SL1344_2338	0.161766	0.420347	0.247977	0.208883		-0.206465	0.233805						usg			2478990	Semialdehyde dehydrogenase, USG-1 protein			N643_10530	2240465	E1A98_11940	2428777
SL1344_2340	1.55256	3.48219e-20	0.647084	0.00115728		1.27178	2.29763e-16	UP		UP		div			DskA binding site	2481311	Flagellar regulator flk			N643_10535	2242781	E1A98_11950	2431091
SL1344_2341	0.635928	0.000233481	0.9608	5.77321e-09		0.67596	0.0452159						yfcJ			2482309	UPF0226 protein YfcJ			N643_10540	2243779	E1A98_11955	2432083
SL1344_2347	1.03032	1.95186e-05	0.770464	0.0017133		0.381624	0.000870564	UP				fabB				2486338	3-oxoacyl-[acyl-carrier-protein] synthase, KASI (EC 2.3.1.41)	GO:0004315|3-oxoacyl-[acyl-carrier-protein] synthase activity	00061|Fatty acid biosynthesis;00780|Biotin metabolism	N643_10555	2246168	E1A98_11960	2433526
SL1344_2348	0.410266	0.0080021	0.131248	0.437158		-0.153831	0.303618					mnmC			DskA binding site	2487712	tRNA (5-methylaminomethyl-2-thiouridylate)-methyltransferase (EC 2.1.1.61) / FAD-dependent cmnm(5)s(2)U34 oxidoreductase	GO:0004808|tRNA (5-methylaminomethyl-2-thiouridylate)-methyltransferase activity		N643_10560	2247547	E1A98_11965	2434905
SL1344_2349	-0.372256	0.0403862	-0.0945194	0.603916		0.482183	0.00225859					yfcL				2489764	Uncharacterized protein YfcL			N643_10565	2249595	E1A98_11970	2437032
SL1344_2350	0.417824	0.043681	-0.0625884	0.76868		1.08353	1.13353e-11			UP			0	yfcM		2490072	Translation elongation factor P Lys34 hydroxylase			N643_10570	2249903	E1A98_11975	2437344
SL1344_2351	0.624879	0.000164571	0.367575	0.0483448		1.26964	7.78889e-22			UP			yfcA			2490620	Transmembrane protein YfcA			N643_10575	2250451	E1A98_11980	2437892
SL1344_2352	0.723713	4.32422e-05	0.212854	0.192398		0.865773	6.25631e-12						mepA			2491429	Penicillin-insensitive murein endopeptidase			N643_10580	2251260	E1A98_11985	2438701
SL1344_2353	1.11096	2.29762e-07	0.790483	0.00181791		-0.0993518	0.493813	UP				aroC				2492257	Chorismate synthase (EC 4.2.3.5)	GO:0004107|chorismate synthase activity	00400|Phenylalanine, tyrosine and tryptophan biosynthesis	N643_10585	2252088	E1A98_11990	2439529
SL1344_2354	1.87023	8.1352e-38	1.19206	1.28387e-15		0.640306	6.28356e-07	UP	UP				0	yfcB		2493378	Ribosomal protein L3 N(5)-glutamine methyltransferase (EC 2.1.1.298)			N643_10590	2253210	E1A98_11995	2440649
SL1344_2355	-0.115239	0.512328	-0.129824	0.54614		-0.904559	2.01735e-13						smrB	yfcN		2494476	UPF0115 protein YfcN			N643_10595	2254308	E1A98_12000	2441747
SL1344_2356	0.733397	2.7686e-08	0.28864	0.133041		0.80681	7.5496e-06						sixA			2495127	Phosphohistidine phosphatase SixA			N643_10605	2254960	E1A98_12040	2449468
SL1344_2357	0.938401	6.99451e-10	1.11405	2.1523e-08		0.713822	1.68878e-05		UP			fadJ				2495821	Enoyl-CoA hydratase (EC 4.2.1.17) / 3-hydroxyacyl-CoA dehydrogenase (EC 1.1.1.35) / 3-hydroxybutyryl-CoA epimerase (EC 5.1.2.3)	GO:0003857|3-hydroxyacyl-CoA dehydrogenase activity;GO:0004300|enoyl-CoA hydratase activity;GO:0008692|3-hydroxybutyryl-CoA epimerase activity	00062|Fatty acid elongation in mitochondria;00062|Fatty acid elongation in mitochondria;00071|Fatty acid metabolism;00071|Fatty acid metabolism;00071|Fatty acid metabolism;00120|Primary bile acid biosynthesis;00280|Valine, leucine and isoleucine degradation;00280|Valine, leucine and isoleucine degradation;00281|Geraniol degradation;00281|Geraniol degradation;00310|Lysine degradation;00310|Lysine …	N643_10610	2255654	E1A98_12045	2450156
SL1344_2358	-0.738437	0.00510183	-1.08411	7.24184e-12		-1.42919	1.1112e-22		DOWN	DOWN		fadI				2497968	3-ketoacyl-CoA thiolase (EC 2.3.1.16)	GO:0003988|acetyl-CoA C-acyltransferase activity	00062|Fatty acid elongation in mitochondria;00071|Fatty acid metabolism;00280|Valine, leucine and isoleucine degradation;00281|Geraniol degradation;00362|Benzoate degradation via hydroxylation;00592|alpha-Linolenic acid metabolism;00642|Ethylbenzene degradation	N643_10615	2257801	E1A98_12050	2452300
SL1344_2359	0.0600632	0.784576	0.176808	0.248096		-1.25838	5.89875e-21			DOWN		yfcZ			DskA binding site	2499456	UPF0381 protein YfcZ			N643_10620	2259287	E1A98_12055	2453791
SL1344_2360	1.97145	2.7566e-39	0.562929	0.00291367		0.851602	1.38916e-07	UP				fadL				2500111	Long-chain fatty acid transport protein			N643_10625	2259942	E1A98_12060	2454447
SL1344_2361	0.643929	3.55871e-05	0.729159	0.000141645		-0.145207	0.300286					vacJ				2501479	Outer-membrane-phospholipid-binding lipoprotein MlaA			N643_10630	2261306	E1A98_12070	2457393
SL1344_2362	-1.10593	2.09951e-09	-0.937954	4.24013e-05		-1.07616	3.57324e-12	DOWN		DOWN		yfdC				2502523	Inner membrane protein YfdC			N643_10635	2262351	E1A98_12075	2458442
SL1344_2368	-1.0593	0.000142183	-0.473561	0.54614		-2.34942	3.28816e-26	DOWN		DOWN			yfdy			2511513	Uncharacterized protein YfdY			N643_10660	2267413	E1A98_12235	2488191
SL1344_2369	-0.414017	0.144417	-0.938711	0.000892531		0.0745638	0.795492						0	lpxP		2512277	Lipid A biosynthesis palmitoleoyltransferase (EC 2.3.1.242)			N643_10670	2268090	E1A98_12240	2488786
SL1344_2370	-0.611518	4.5056e-05	-0.73009	5.41104e-07		0.132327	0.4181						alaC	yfdZ		2513721	Glutamate-pyruvate aminotransferase AlaC (EC 2.6.1.2)	GO:0004021|L-alanine:2-oxoglutarate aminotransferase activity	00250|Alanine, aspartate and glutamate metabolism;00710|Carbon fixation in photosynthetic organisms	N643_10675	2269662	E1A98_12250	2490198
SL1344_2371	-0.705239	1.87406e-07	-0.832122	6.78923e-08		-0.904546	1.26943e-10					glk				2515680	Glucokinase (EC 2.7.1.2)	GO:0004340|glucokinase activity	00010|Glycolysis / Gluconeogenesis;00052|Galactose metabolism;00500|Starch and sucrose metabolism;00520|Amino sugar and nucleotide sugar metabolism;00521|Streptomycin biosynthesis	N643_10710	2277888	E1A98_12295	2501602
SL1344_2372	-0.377809	0.107323	-0.476239	0.00998358		-0.877715	1.40713e-09						0			2516849	Chloride channel protein	GO:0005247|voltage-gated chloride channel activity;GO:0006821|chloride transport;GO:0016020|membrane		N643_10715	2279087	E1A98_12300	2502771
SL1344_2376	-0.23244	0.344495	-0.892739	4.34626e-07		-0.634683	7.83839e-05					mntH				2521435	Manganese transport protein MntH	GO:0005215|transporter activity;GO:0006810|transport;GO:0016020|membrane		N643_10735	2283661	E1A98_12310	2504609
SL1344_2377	2.40973	7.77586e-64	0.993023	2.18415e-08		1.34564	3.19307e-26	UP		UP		nupC			DskA binding site	2523019	Na+ dependent nucleoside transporter NupC			N643_10740	2285244	E1A98_12315	2506183
SL1344_2378	0.971758	3.29846e-08	-0.0330099	0.86392		0.678646	8.57131e-07					yfeA			DskA binding site	2524274	c-di-GMP phosphodiesterase (EC 3.1.4.52) => PdeA	GO:0071111|cyclic-guanylate-specific phosphodiesterase activity		N643_10745	2286527	E1A98_12325	2508784
SL1344_2379	-0.136233	0.52082	-0.315928	0.0280986		-1.11107	4.31788e-16			DOWN		yfeC				2527084	Uncharacterized protein yfeC			N643_10760	2289335	E1A98_12340	2511593
SL1344_2380	-0.354185	0.00752186	-0.658014	2.83376e-05		-0.897544	2.80272e-08						yfeC	yfeD		2527433	Uncharacterized protein yfeC			N643_10765	2289684	E1A98_12345	2511954
SL1344_2381	0.980263	3.02862e-11	0.19013	0.279951		0.638048	5.48793e-07					gltX			DskA binding site	2527879	Glutamyl-tRNA synthetase (EC 6.1.1.17)	GO:0004818|glutamate-tRNA ligase activity	00860|Porphyrin and chlorophyll metabolism;00970|Aminoacyl-tRNA biosynthesis	N643_10770	2290129	E1A98_12350	2512398
SL1344_2387	0.0262879	0.947111	-0.597664	0.0224278		-0.45503	0.0267476					yfeR				2534486	Transcriptional regulator YfeR, LysR family			N643_10795	2292490	E1A98_12400	2518951
SL1344_2388	0.903787	3.03291e-07	0.513246	0.00418042		-1.2941	1.7546e-26			DOWN		yfeH				2535502	Uncharacterized protein YfeH			N643_10800	2293506	E1A98_12405	2519967
SL1344_2389	-0.36344	0.0829033	-0.350674	0.134189		0.221721	0.371396						ypeB			2536497	Uncharacterized protein YpeB			N643_10805	2294501	E1A98_12410	2520962
SL1344_2390	-0.430008	0.0126988	-0.14891	0.425884		-0.338504	0.0146392						ligA	lig		2536717	DNA ligase (NAD(+)) (EC 6.5.1.2)	GO:0003911|DNA ligase (NAD+) activity		N643_10810	2294721	E1A98_12415	2521182
SL1344_2391	-0.538563	0.000305225	-0.926366	3.75753e-08		-0.323403	0.0188717					zipA			DskA binding site	2538804	Cell division protein ZipA			N643_10815	2296808	E1A98_12420	2523268
SL1344_2392	0.902315	2.81097e-07	-0.659848	0.000744811		-0.444499	0.00565734					cysZ				2539920	Sulfate transporter, CysZ-type			N643_10820	2297924	E1A98_12425	2524484
SL1344_2393	-0.146812	0.419904	-0.470764	0.00181983		-1.11414	1.84002e-11			DOWN		cysK				2540947	Cysteine synthase (EC 2.5.1.47)	GO:0004124|cysteine synthase activity	00270|Cysteine and methionine metabolism;00920|Sulfur metabolism	N643_10825	2298951	E1A98_12430	2525430
SL1344_2394	0.790524	7.64377e-06	-0.15394	0.636085		-0.224893	0.117164					ptsH			DskA binding site	2542302	Phosphotransferase system, phosphocarrier protein HPr			N643_10830	2300306	E1A98_12435	2526785
SL1344_2395	0.384229	0.0162993	-0.277132	0.173401		-0.211441	0.0786739					ptsI				2542608	Phosphoenolpyruvate-protein phosphotransferase of PTS system (EC 2.7.3.9)	GO:0008965|phosphoenolpyruvate-protein phosphotransferase activity		N643_10835	2300613	E1A98_12440	2527087
SL1344_2396	0.257893	0.300059	-0.286813	0.234589		-0.472588	0.000253995					crr				2544376	PTS system, glucose-specific IIA component (EC 2.7.1.199)			N643_10840	2302381	E1A98_12445	2528855
SL1344_2398	-0.0237031	0.939315	0.493263	0.295935		-0.0505331	0.772243					pdxK				2545270	Pyridoxal kinase (EC 2.7.1.35)	GO:0008478|pyridoxal kinase activity	00750|Vitamin B6 metabolism	N643_10850	2303289	E1A98_12450	2529407
SL1344_2403	-0.487417	0.0119533	-0.00885499	0.967938		-1.65373	2.40405e-07			DOWN		cysM				2549367	Cysteine synthase B (EC 2.5.1.47)	GO:0004124|cysteine synthase activity	00270|Cysteine and methionine metabolism;00920|Sulfur metabolism	N643_10865	2306354	E1A98_12465	2531693
SL1344_2404	-0.745555	1.27766e-05	0.143713	0.517524		-2.58153	8.93545e-22			DOWN		cysA				2550346	Sulfate and thiosulfate import ATP-binding protein CysA (EC 3.6.3.25)			N643_10870	2307316	E1A98_12470	2532738
SL1344_2405	-0.164177	0.533372	-0.191552	0.266895		-3.0237	0.00101345			DOWN		cysW				2551433	Sulfate transport system permease protein CysW			N643_10875	2308400	E1A98_12475	2533825
SL1344_2406	0.228679	0.276757	-0.101965	0.562715		-3.06559	0.000159341			DOWN		cysU				2552308	Sulfate transport system permease protein CysT			N643_10880	2309275	E1A98_12480	2534700
SL1344_2407	0.283989	0.207651	-0.380556	0.0483632		-3.60922	1.95455e-11			DOWN		cysP				2553141	Sulfate and thiosulfate binding protein CysP			N643_10885	2310108	E1A98_12485	2535533
SL1344_2408	-1.34909	1.49527e-16	-1.02001	5.65583e-12		-0.657884	7.19228e-07	DOWN	DOWN			ucpA			DskA binding site	2554315	Oxidoreductase UcpA			N643_10890	2311284	E1A98_12490	2536853
SL1344_2409	0.528687	0.000633363	-0.239241	0.135779		-1.17136	6.51233e-19			DOWN			0		DskA binding site	2555344	Predicted dye-decolorizing peroxidase (DyP), YfeX-like subgroup			N643_10895	2312275	E1A98_12515	2542667
SL1344_2410	0.0555713	0.85416	-0.574358	0.00426856		0.306458	0.0568774					yfey				2556338	Predicted outer membrane lipoprotein YfeY			N643_10900	2313268	E1A98_12520	2543662
SL1344_2411	0.262401	0.240214	0.0907398	0.653081		0.511265	0.0109483					yfeZ				2556975	Inner membrane protein YfeZ			N643_10905	2313904	E1A98_12525	2544298
SL1344_2412	0.746758	7.9834e-06	0.468286	0.0226546		0.367535	0.0763606						ypeA			2557411	Acetyltransferase YpeA			N643_10910	2314340	E1A98_12530	2544734
SL1344_2413	0.12516	0.595786	0.419696	0.04828		0.044878	0.802164					amiA				2558049	N-acetylmuramoyl-L-alanine amidase (EC 3.5.1.28)			N643_10915	2314978	E1A98_12535	2545373
SL1344_2414	0.369416	0.0504567	0.456124	0.018367		0.542435	0.000314527					hemF				2558921	Coproporphyrinogen III oxidase, aerobic (EC 1.3.3.3)	GO:0004109|coproporphyrinogen oxidase activity	00860|Porphyrin and chlorophyll metabolism	N643_10920	2315850	E1A98_12540	2546246
SL1344_2435	0.10336	0.683658	-0.046251	0.877714		0.00365712	0.98277					maeB				2577695	NADP-dependent malic enzyme (EC 1.1.1.40)	GO:0004473|malate dehydrogenase (oxaloacetate-decarboxylating) (NADP+) activity	00620|Pyruvate metabolism;00710|Carbon fixation in photosynthetic organisms	N643_10925	2316833	E1A98_12675	2569119
SL1344_2436	1.14529	5.79367e-13	1.14188	1.06654e-09		-0.0963796	0.564474	UP	UP			tal				2580246	Transaldolase (EC 2.2.1.2)	GO:0004801|transaldolase activity	00030|Pentose phosphate pathway	N643_10930	2319384	E1A98_12680	2571687
SL1344_2437	0.648254	0.0125846	0.339798	0.0776254		-0.4971	0.00556724						tktB			2581216	Transketolase (EC 2.2.1.1)	GO:0004802|transketolase activity	00030|Pentose phosphate pathway;00710|Carbon fixation in photosynthetic organisms;01051|Biosynthesis of ansamycins	N643_10935	2320348	E1A98_12685	2572657
SL1344_2439	1.09476	9.81096e-05	0.293517	0.208437		0.0493502	0.797025	UP					0	ypfG		2583637	DUF1176 domain-containing protein			N643_10945	2322761	E1A98_12690	2574755
SL1344_2440	1.18729	5.8598e-15	0.510505	0.00162976		0.812938	1.3714e-09	UP					nudK	yffH		2584805	GDP-mannose pyrophosphatase NudK			N643_10950	2323930	E1A98_12695	2575924
SL1344_2441	0.038241	0.896629	-0.252465	0.500533		-0.109749	0.58931						yfeW			2585584	UPF0214 protein YfeW			N643_10955	2324715	E1A98_12510	2541123
SL1344_2443	-1.30714	4.73632e-17	-1.06117	4.89872e-09		-0.782669	8.60759e-08	DOWN	DOWN			narQ				2589478	Nitrate/nitrite sensor protein NarQ			N643_10990	2331614	E1A98_12705	2578752
SL1344_2444	-0.0343493	0.882261	0.103984	0.596621		0.104901	0.638564					acrD				2591363	Aminoglycosides efflux system AcrAD-TolC, inner-membrane proton/drug antiporter AcrD (RND type)			N643_10995	2333499	E1A98_12710	2580616
SL1344_2445	0.624245	0.000326531	0.310463	0.261521		-0.476093	0.00177024						0	yffB		2595050	FIG138056: a glutathione-dependent thiol reductase			N643_11000	2337184	E1A98_12720	2584268
SL1344_2446	0.603095	4.18768e-05	0.0255227	0.928456		-0.865436	7.93062e-10						dapE	N643_11005		2595410	N-succinyl-L,L-diaminopimelate desuccinylase (EC 3.5.1.18)	GO:0009014|succinyl-diaminopimelate desuccinylase activity	00300|Lysine biosynthesis	N643_11005	2337544	E1A98_12725	2584628
SL1344_2447	0.0664012	0.81478	-0.111478	0.673387		-1.09798	2.38583e-11			DOWN			ypfN			2596565	UPF0370 protein YpfN			N643_11010	2338698	E1A98_12730	2585783
SL1344_2448	-0.596464	0.000437251	-0.210103	0.326875		-0.147975	0.354858						0	ypfI		2596792	tRNA cytosine(34) acetyltransferase (EC 2.3.1.193)			N643_11015	2338925	E1A98_12740	2586865
SL1344_2449	-0.609692	0.00127068	-0.160454	0.761333		-1.21877	1.62589e-12			DOWN			ypfJ			2598826	YpfJ protein, zinc metalloprotease superfamily			N643_11020	2340959	E1A98_12745	2588895
SL1344_2450	0.236569	0.206916	0.601743	0.0608875		0.65238	0.000362669					purC				2599820	Phosphoribosylaminoimidazole-succinocarboxamide synthase (EC 6.3.2.6)	GO:0004639|phosphoribosylaminoimidazolesuccinocarboxamide synthase activity	00230|Purine metabolism	N643_11025	2341953	E1A98_12750	2589926
SL1344_2451	-0.682552	1.98241e-07	-0.782457	1.56411e-07		-0.980688	4.43261e-12					nlpB			DskA binding site	2600708	Outer membrane beta-barrel assembly protein BamC			N643_11030	2342853	E1A98_12755	2590852
SL1344_2452	-0.425499	0.00269468	-0.666784	1.39771e-06		-0.921795	7.19494e-16					dapA			DskA binding site	2601759	4-hydroxy-tetrahydrodipicolinate synthase (EC 4.3.3.7)	GO:0008840|4-hydroxy-tetrahydrodipicolinate synthase	00300|Lysine biosynthesis	N643_11035	2343904	E1A98_12760	2591903
SL1344_2453	-0.95289	2.31464e-07	-0.703728	8.4183e-05		-0.449166	0.00137439					gcvR			DskA binding site	2602783	Glycine cleavage system transcriptional antiactivator GcvR			N643_11040	2344928	E1A98_12765	2592927
SL1344_2454	-0.474924	0.000928936	-0.749551	2.58796e-05		-0.461975	0.00655381					bcp				2603355	Thiol peroxidase, Bcp-type (EC 1.11.1.15)		00480|Glutathione metabolism	N643_11045	2345500	E1A98_12770	2593499
SL1344_2456	1.33413	4.27267e-14	1.12204	3.30983e-09		0.628873	2.0576e-05	UP	UP			perM				2604412	Putative permease PerM (= YfgO)			N643_11065	2349963	E1A98_12835	2607841
SL1344_2457	-0.639318	1.60805e-05	0.0949771	0.586815		0.143529	0.337455						yfgC			2605687	Exported zinc metalloprotease YfgC precursor			N643_11070	2351237	E1A98_12840	2609115
SL1344_2458	-0.646316	9.43646e-05	-1.05821	1.40097e-06		0.795031	1.26488e-08		DOWN				arsC	yfgD		2607190	Uncharacterized protein YfgD, not an arsenate reductase			N643_11075	2352739	E1A98_12845	2610599
SL1344_2459	1.65505	6.8741e-27	1.13095	3.97102e-16		0.303825	0.0628943	UP	UP				hda	yfgE		2607576	DnaA inactivator Hda (shorter homolog of DnaA)			N643_11080	2353125	E1A98_12850	2611096
SL1344_2460	1.78393	1.34058e-35	1.40457	1.61946e-12		0.338004	0.128007	UP	UP			uraA				2608372	Uracil permease @ Uracil:proton symporter UraA			N643_11085	2353921	E1A98_12855	2611892
SL1344_2461	1.7445	1.86464e-30	0.54143	9.0271e-06		0.880302	3.34739e-12	UP				upp			DskA binding site	2609749	Uracil phosphoribosyltransferase (EC 2.4.2.9)	GO:0004845|uracil phosphoribosyltransferase activity	00240|Pyrimidine metabolism	N643_11090	2355299	E1A98_12860	2613267
SL1344_2462	1.2323	9.20399e-17	0.431851	0.00981546		0.379981	0.150126	UP				purM				2610789	Phosphoribosylformylglycinamidine cyclo-ligase (EC 6.3.3.1)	GO:0004641|phosphoribosylformylglycinamidine cyclo-ligase activity	00230|Purine metabolism	N643_11095	2356335	E1A98_12865	2614218
SL1344_2464	-0.57697	1.03668e-05	-0.354762	0.0320553		-0.66254	9.52266e-09					ppk				2612653	Polyphosphate kinase (EC 2.7.4.1)	GO:0008976|polyphosphate kinase activity	00190|Oxidative phosphorylation	N643_11100	2358193	E1A98_12875	2616065
SL1344_2465	-0.491073	0.00103545	-0.29534	0.2797		-0.607047	2.52692e-07					ppx				2614685	Exopolyphosphatase (EC 3.6.1.11)	GO:0004309|exopolyphosphatase activity	00230|Purine metabolism	N643_11105	2360264	E1A98_12880	2618136
SL1344_2466	0.310051	0.0520458	0.641365	2.03724e-05		0.391405	0.0205393						pdeF			2616301	c-di-GMP phosphodiesterase (EC 3.1.4.52) => PdeF	GO:0071111|cyclic-guanylate-specific phosphodiesterase activity		N643_11110	2361840	E1A98_12885	2619716
SL1344_2468	-0.633184	0.00323349	-0.883208	0.000310827		-0.943556	8.86554e-08						yfgG			2618927	Uncharacterized protein YfgG			N643_11115	2364467	E1A98_12890	2622311
SL1344_2471	1.09818	3.01571e-07	-0.176847	0.414429		-0.223416	0.141887	UP				guaA				2620521	GMP synthase [glutamine-hydrolyzing], amidotransferase subunit (EC 6.3.5.2) / GMP synthase [glutamine-hydrolyzing], ATP pyrophosphatase subunit (EC 6.3.5.2)	GO:0003922|GMP synthase (glutamine-hydrolyzing) activity	00230|Purine metabolism;00983|Drug metabolism - other enzymes	N643_11130	2366304	E1A98_12905	2623979
SL1344_2472	1.63217	8.51763e-15	-0.066023	0.853982		0.260591	0.158889	UP				guaB			DskA binding site	2622168	Inosine-5'-monophosphate dehydrogenase (EC 1.1.1.205) / CBS domain	GO:0003938|IMP dehydrogenase activity	00230|Purine metabolism;00983|Drug metabolism - other enzymes	N643_11135	2367951	E1A98_12910	2625625
SL1344_2473	0.0968967	0.679785	-0.541486	0.0461852		0.903724	9.40828e-06					xseA			DskA binding site	2623795	Exodeoxyribonuclease VII large subunit (EC 3.1.11.6)	GO:0008855|exodeoxyribonuclease VII activity		N643_11140	2369578	E1A98_12915	2627253
SL1344_2480	-0.183216	0.47875	-0.455099	0.0122565		0.199165	0.435419					yfgJ				2648863	Uncharacterized protein YfgJ			N643_11160	2380994	E1A98_12920	2628620
SL1344_2481	-0.0449295	0.820184	-0.183184	0.262256		-0.165651	0.240889					engA				2649173	GTP-binding protein EngA	GO:0005525|GTP binding;GO:0005622|intracellular		N643_11165	2381336	E1A98_12925	2628905
SL1344_2482	-0.120576	0.425665	-0.40465	0.00187855		-0.503407	0.000299251						bamB	yfgL		2650764	Outer membrane beta-barrel assembly protein BamB			N643_11170	2382925	E1A98_12930	2630495
SL1344_2483	0.132727	0.464024	-0.011433	0.959118		-0.242118	0.0820208					yfgM				2651953	UPF0070 protein YfgM			N643_11175	2384114	E1A98_12935	2631684
SL1344_2484	0.259689	0.0687325	0.441646	0.0299682		-0.332336	0.00681091					hisS			DskA binding site	2652587	Histidyl-tRNA synthetase (EC 6.1.1.21)	GO:0004821|histidine-tRNA ligase activity	00970|Aminoacyl-tRNA biosynthesis	N643_11180	2384748	E1A98_12940	2632322
SL1344_2485	-0.528637	0.0100986	-0.075738	0.64288		-0.617728	2.87363e-06					gcpE				2653972	(E)-4-hydroxy-3-methylbut-2-enyl-diphosphate synthase (flavodoxin) (EC 1.17.7.3)			N643_11185	2386133	E1A98_12945	2633707
SL1344_2486	-0.720246	3.39822e-06	-0.191205	0.25853		-1.09198	1.64716e-17			DOWN			rodZ	yfgA		2655117	Cytoskeleton protein RodZ			N643_11190	2387278	E1A98_12950	2634852
SL1344_2487	1.05623	2.30323e-14	0.320121	0.134196		0.577031	0.000858514	UP					yfgB	rlmN		2656413	23S rRNA (adenine(2503)-C(2))-methyltransferase @ tRNA (adenine(37)-C(2))-methyltransferase (EC 2.1.1.192)	GO:0070040|rRNA (adenine-C2-)-methyltransferase activity		N643_11195	2388575	E1A98_12955	2636150
SL1344_2488	1.3443	2.08708e-18	0.724424	0.000231511		1.31262	1.12936e-21	UP		UP		ndk				2657786	Nucleoside diphosphate kinase (EC 2.7.4.6)	GO:0004550|nucleoside diphosphate kinase activity	00230|Purine metabolism;00240|Pyrimidine metabolism	N643_11200	2390107	E1A98_12960	2637454
SL1344_2493	-0.78653	1.38346e-06	-0.666237	3.14999e-06		-0.628812	4.75372e-05					pbpC			DskA binding site	2663163	Penicillin-insensitive transglycosylase (EC 2.4.2.-) & transpeptidase PBP-1C		00230|Purine metabolism	N643_11225	2395484	E1A98_12965	2638034
SL1344_2494	-0.315137	0.0106847	-0.32097	0.021193		-1.56945	9.27275e-42			DOWN			0		DskA binding site	2665479	Alpha-2-macroglobulin			N643_11230	2397800	E1A98_12970	2640347
SL1344_2495	-0.767503	5.06727e-07	-0.574921	0.00602773		-1.58486	5.40567e-37			DOWN			sseA			2670622	3-mercaptopyruvate sulfurtransferase (EC 2.8.1.2)	GO:0016784|3-mercaptopyruvate sulfurtransferase activity	00270|Cysteine and methionine metabolism	N643_11235	2402997	E1A98_12975	2645515
SL1344_2497	-0.217179	0.337436	0.0623174	0.749649		-0.885442	1.00199e-08						sseB	sseBb		2672948	Protein SseB			N643_11240	2404020	E1A98_12980	2647178
SL1344_2498	-0.228005	0.208235	-0.0530872	0.77141		-0.787486	6.19067e-08					pepB				2673834	Peptidase B (EC 3.4.11.23)	GO:0004177|aminopeptidase activity;GO:0005622|intracellular;GO:0006508|proteolysis	00480|Glutathione metabolism	N643_11245	2404910	E1A98_12985	2648096
SL1344_2499	-0.305498	0.0889979	-0.731356	0.000209225		-0.577043	0.000762927						iscX	yfhJ		2675364	Protein IscX, believed to be involved in assembly of Fe-S clusters			N643_11250	2406440	E1A98_12990	2649557
SL1344_2500	-0.0446395	0.880995	-0.453021	0.0517475		0.106322	0.593512					fdx				2675576	Ferredoxin, 2Fe-2S	GO:0005506|iron ion binding;GO:0006118|electron transport;GO:0009055|electron carrier activity		N643_11255	2406652	E1A98_12995	2649769
SL1344_2501	0.0812949	0.629439	-0.0604727	0.743705		-0.0361036	0.831517					hscA			DskA binding site	2675913	Chaperone protein HscA			N643_11260	2406989	E1A98_13000	2650106
SL1344_2502	0.214622	0.212564	0.134627	0.560687		-0.141306	0.401539					hscB				2677776	Chaperone protein HscB			N643_11265	2408852	E1A98_13005	2651973
SL1344_2503	0.0710126	0.795871	-0.293617	0.109059		-0.0290841	0.907635					iscA			DskA binding site	2678487	Iron-sulfur cluster assembly iron binding protein IscA			N643_11270	2409564	E1A98_13010	2652584
SL1344_2504	0.100501	0.536429	-0.300839	0.0602297		-0.172699	0.352212					nifU				2678839	Iron-sulfur cluster assembly scaffold protein IscU			N643_11275	2409916	E1A98_13015	2652924
SL1344_2505	0.13757	0.490741	-0.349591	0.0994511		-0.0431606	0.798749					iscS				2679253	Cysteine desulfurase (EC 2.8.1.7) => IscS	GO:0031071|cysteine desulfurase activity	00730|Thiamine metabolism	N643_11280	2410330	E1A98_13020	2653338
SL1344_2506	-0.215771	0.252013	-0.338531	0.0310976		0.19532	0.220027						iscR	yfhP		2680648	Iron-sulfur cluster regulator IscR			N643_11285	2411725	E1A98_13025	2654664
SL1344_2507	-0.0763156	0.786586	-0.105014	0.514356		-0.655052	1.48953e-06						trmJ		DskA binding site	2681302	tRNA (cytidine(32)/uridine(32)-2'-O)-methyltransferase (EC 2.1.1.200)			N643_11290	2412460	E1A98_13030	2655604
SL1344_2508	1.70573	0.000949657	1.13585	7.0328e-08		1.72502	2.06264e-14	UP	UP	UP	ALL UP	suhB			DskA binding site	2682152	Inositol-1-monophosphatase (EC 3.1.3.25)		00521|Streptomycin biosynthesis;00562|Inositol phosphate metabolism;04070|Phosphatidylinositol signaling system	N643_11295	2413310	E1A98_13035	2656463
SL1344_2515	0.0793458	0.71577	-0.0832074	0.649494		-3.2838	5.85288e-134			DOWN		csiE				2688791	Stationary phase inducible protein CsiE			N643_11325	2419246	E1A98_13045	2658456
SL1344_2516	0.719664	8.21797e-06	0.561338	0.000881401		1.46318	2.89303e-20			UP		hcaT			DskA binding site	2690063	Probable 3-phenylpropionic acid transporter			N643_11330	2420518	E1A98_13050	2659728
SL1344_2517	0.434693	0.0154794	-0.206123	0.334761		0.57424	6.8314e-07					glyA				2691398	Serine hydroxymethyltransferase (EC 2.1.2.1)	GO:0004372|glycine hydroxymethyltransferase activity	00260|Glycine, serine and threonine metabolism;00460|Cyanoamino acid metabolism;00630|Glyoxylate and dicarboxylate metabolism;00670|One carbon pool by folate;00680|Methane metabolism	N643_11335	2421853	E1A98_13125	2677275
SL1344_2518	0.47294	0.0325186	0.564314	0.000393047		-0.355936	0.0239778					hmpA				2692976	Flavohemoglobin / Nitric oxide dioxygenase (EC 1.14.12.17)	GO:0008941|nitric oxide dioxygenase activity		N643_11340	2423437	E1A98_13130	2678856
SL1344_2519	0.422899	0.0136078	-0.153705	0.36836		0.658753	0.00176474					cadC				2694348	Transcriptional activator of cad operon	GO:0000156|two-component response regulator activity;GO:0003677|DNA binding		N643_11345	2424810	E1A98_21085	4350197
SL1344_2522	-0.503588	0.0321083	0.808055	1.44337e-07		0.274551	0.187359						dtpC	yjdL		2699867	Di-tripeptide/H+ symporter DtpC			N643_11360	2430323	E1A98_21070	4344755
SL1344_2523	0.473276	0.00210057	-0.094102	0.68481		-0.257449	0.0540457					glnB				2701376	Nitrogen regulatory protein P-II	GO:0006808|regulation of nitrogen utilization;GO:0030234|enzyme regulator activity		N643_11365	2431841	E1A98_13135	2680091
SL1344_2524	0.052449	0.781561	-0.00889428	0.967854		0.145862	0.388798						glrR	yfhA		2701791	Transcriptional response regulatory protein GlrR			N643_11370	2432256	E1A98_13140	2680490
SL1344_2525	0.247445	0.127538	-0.0742386	0.718641		0.498907	0.00413821					yfhG			DskA binding site	2703125	Uncharacterized protein YfhG			N643_11375	2433590	E1A98_13145	2681814
SL1344_2526	0.90244	3.75703e-09	0.423123	0.00712933		0.754423	2.73682e-08						yfhK	qseE		2703891	Sensor histidine kinase GlrK			N643_11380	2434356	E1A98_13150	2682692
SL1344_2527	0.922868	3.68987e-13	0.0706803	0.702783		-0.127473	0.456454						purL	purG		2705971	Phosphoribosylformylglycinamidine synthase, synthetase subunit (EC 6.3.5.3) / Phosphoribosylformylglycinamidine synthase, glutamine amidotransferase subunit (EC 6.3.5.3)	GO:0004642|phosphoribosylformylglycinamidine synthase activity	00230|Purine metabolism	N643_20600	2436435	E1A98_13155	2684677
SL1344_2529	1.3376	7.8981e-12	0.735916	3.47322e-05		0.758414	7.51176e-06	UP				yfhD				2710114	Membrane-bound lytic murein transglycosylase F (EC 4.2.2.n1)			N643_11385	2440579	E1A98_13160	2688822
SL1344_2530	0.0141531	0.958658	0.513202	0.00164287		0.501455	0.000543255						tadA	yfhC		2711709	tRNA-specific adenosine-34 deaminase (EC 3.5.4.33)			N643_11390	2442220	E1A98_13165	2690375
SL1344_2531	-0.989222	3.14876e-09	-0.585728	0.000131772		-0.961362	8.43912e-12					yfhB				2712285	Phosphatidylglycerophosphatase C (EC 3.1.3.27)	GO:0008962|phosphatidylglycerophosphatase activity	00564|Glycerophospholipid metabolism	N643_11395	2442775	E1A98_13170	2690936
SL1344_2534	-0.204165	0.386116	-0.641252	0.000744811		0.802417	2.38175e-06					yfhH				2715305	Uncharacterized HTH-type transcriptional regulator YfhH			N643_11410	2445800	E1A98_13175	2691780
SL1344_2538	1.63401	1.33379e-08	1.8313	9.04041e-32		0.70896	0.0206194	UP	UP			yfhL			DskA binding site	2719407	Uncharacterized ferredoxin-like protein YfhL			N643_11415	2446779	E1A98_13180	2692684
SL1344_2539	-0.774003	0.0017492	0.0847868	0.86032		-0.845707	1.45519e-08					acpS				2719779	Holo-[acyl-carrier-protein] synthase (EC 2.7.8.7)	GO:0008897|holo-[acyl-carrier-protein] synthase activity	00770|Pantothenate and CoA biosynthesis	N643_11420	2447104	E1A98_13190	2693639
SL1344_2540	-0.821388	1.97165e-06	-0.421739	0.0431889		-1.01363	4.73944e-13			DOWN		pdxJ				2720159	Pyridoxine 5'-phosphate synthase (EC 2.6.99.2)		00750|Vitamin B6 metabolism	N643_11425	2447484	E1A98_13195	2694019
SL1344_2541	-0.0497525	0.812787	0.0749997	0.730835		-0.255703	0.0682094					recO				2720902	DNA recombination and repair protein RecO			N643_11430	2448227	E1A98_13200	2694762
SL1344_2542	0.535811	7.17099e-05	0.71192	1.98501e-05		-0.160299	0.267389					era				2721642	GTP-binding protein Era	GO:0003676|nucleic acid binding;GO:0005525|GTP binding;GO:0005622|intracellular		N643_11435	2448967	E1A98_13205	2695502
SL1344_2543	0.509979	0.00180654	1.05096	6.31737e-10		-0.863105	2.20572e-15		UP			rnc			DskA binding site	2722544	Ribonuclease III (EC 3.1.26.3)	GO:0004525|ribonuclease III activity		N643_11440	2449869	E1A98_13210	2696404
SL1344_2544	0.676737	1.945e-06	0.362625	0.0401235		0.214045	0.0895657						lepB			2723498	Signal peptidase I (EC 3.4.21.89)	GO:0006508|proteolysis;GO:0008236|serine-type peptidase activity		N643_11445	2450822	E1A98_13215	2697356
SL1344_2545	1.01143	7.02859e-12	0.607901	2.07032e-05		0.318755	0.0103216	UP				lepA				2724489	Translation elongation factor LepA			N643_11450	2451813	E1A98_13220	2698346
SL1344_2601	-0.714147	2.24708e-06	-0.563696	0.00193763		1.39784	1.0959e-09			UP		rseC				2777727	Sigma factor RpoE regulatory protein RseC			N643_11455	2453904	E1A98_13225	2700343
SL1344_2602	-0.579285	5.33579e-05	-1.05749	6.13545e-11		0.288932	0.201701		DOWN			rseB			DskA binding site	2778203	Sigma factor RpoE negative regulatory protein RseB precursor			N643_11460	2454380	E1A98_13230	2700819
SL1344_2603	-0.834872	3.11607e-10	-1.18166	3.92983e-15		-0.0235732	0.928711		DOWN			rseA				2779159	Sigma factor RpoE negative regulatory protein RseA			N643_11465	2455336	E1A98_13235	2701775
SL1344_2604	-1.34987	2.88279e-16	-1.29851	1.14903e-17		0.14448	0.538584	DOWN	DOWN			rpoE				2779841	RNA polymerase sigma factor RpoE	GO:0003677|DNA binding;GO:0003700|transcription factor activity;GO:0006352|transcription initiation;GO:0016987|sigma factor activity		N643_11470	2456018	E1A98_13240	2702458
SL1344_2605	-0.829584	0.000467554	0.165864	0.454088		-0.591357	0.00185935					nadB				2780841	L-aspartate oxidase (EC 1.4.3.16)	GO:0008734|L-aspartate oxidase activity	00250|Alanine, aspartate and glutamate metabolism;00760|Nicotinate and nicotinamide metabolism	N643_11475	2457021	E1A98_13250	2703441
SL1344_2606	1.22749	3.52363e-10	0.662506	0.000429821		1.53104	4.3184e-19	UP		UP			0	yfiC		2782448	tRNA(1)(Val) (adenine(37)-N(6))-methyltransferase (EC 2.1.1.223)			N643_11480	2458625	E1A98_13255	2705048
SL1344_2607	1.11958	3.80766e-15	0.452469	0.0281755		0.594274	2.6765e-06	UP				srmB			DskA binding site	2783316	ATP-dependent RNA helicase SrmB			N643_11485	2459492	E1A98_13260	2705917
SL1344_2610	-0.250903	0.113874	-1.48193	5.8392e-14		1.23855	8.43157e-18		DOWN	UP			grcA	yfiD		2786319	Autonomous glycyl radical cofactor			N643_11490	2460941	E1A98_13275	2709087
SL1344_2611	-0.812669	1.68147e-09	-0.868303	1.52674e-09		-0.86805	9.79811e-12					ung				2787021	Uracil-DNA glycosylase, family 1 (EC 3.2.2.27)			N643_11495	2461643	E1A98_13280	2709775
SL1344_2612	2.23175	1.45633e-52	1.61784	2.15278e-22		-0.0714585	0.682141	UP	UP			yfiF				2787826	Uncharacterized tRNA/rRNA methyltransferase YfiF			N643_11500	2462438	E1A98_13285	2710512
SL1344_2613	-0.416912	0.0815146	-0.606319	0.00431261		-2.17553	3.00769e-57			DOWN		trxC				2789067	Thioredoxin 2			N643_11505	2463679	E1A98_13290	2711756
SL1344_2614	0.304815	0.116511	0.488142	0.0247413		0.535749	0.00992456					yfiP			DskA binding site	2789559	Uncharacterized conserved protein YfiP, contains DTW domain			N643_11510	2464171	E1A98_13295	2712244
SL1344_2615	-0.336966	0.0143656	-0.119798	0.53857		-0.572093	9.51649e-06						pat	yfiQ		2790293	Protein lysine acetyltransferase Pat (EC 2.3.1.-)	GO:0004147|dihydrolipoamide branched chain acyltransferase activity;GO:0004147|sterol O-acyltransferase activity;GO:0004147|N-acetyltransferase activity;GO:0004147|O-acyltransferase activity;GO:0004147|palmitoleoyl [acyl-carrier-protein]-dependent acyltransferase activity;GO:0004147|carnitine O-acyltransferase activity;GO:0004147|acetyltransferase activity;GO:0004147|C-acyltransferase activity;GO…	00061|Fatty acid biosynthesis;00253|Tetracycline biosynthesis;00310|Lysine degradation;00330|Arginine and proline metabolism;00340|Histidine metabolism;00350|Tyrosine metabolism;00360|Phenylalanine metabolism;00362|Benzoate degradation via hydroxylation;00540|Lipopolysaccharide biosynthesis;00564|Glycerophospholipid metabolism;00565|Ether lipid metabolism;00604|Glycosphingolipid biosynthesis - ga…	N643_11515	2464905	E1A98_13300	2712974
SL1344_2616	-0.647322	5.55965e-06	-0.416658	0.00300089		-0.138302	0.366784					pssA			DskA binding site	2793068	CDP-diacylglycerol--serine O-phosphatidyltransferase (EC 2.7.8.8)	GO:0003882|CDP-diacylglycerol-serine O-phosphatidyltransferase activity	00260|Glycine, serine and threonine metabolism;00564|Glycerophospholipid metabolism	N643_11520	2467680	E1A98_13305	2715748
SL1344_2617	-0.603265	0.000409994	-0.293566	0.134907		1.40667	1.98208e-13			UP			0	yfiM		2794468	Putative outer membrane lipoprotein			N643_11525	2469080	E1A98_13310	2717149
SL1344_2618	1.07712	4.89682e-09	0.379098	0.0247413		-0.721923	1.07084e-07	UP					kgtP			2794788	Alpha-ketoglutarate permease			N643_11530	2469400	E1A98_13315	2717469
SL1344_2620	0.0766451	0.760898	0.998862	6.7659e-11		0.665754	0.0013511					clpB			DskA binding site	2802529	Chaperone protein ClpB (ATP-dependent unfoldase)			N643_11560	2477069	E1A98_13340	2724621
SL1344_2621	-0.029289	0.884142	0.184703	0.553278		0.122617	0.407664						pgeF	yfiH		2805232	FIG00003370: Multicopper polyphenol oxidase			N643_11565	2479772	E1A98_13345	2727324
SL1344_2622	0.00396743	0.985221	0.0644418	0.777907		-0.414082	0.00107197					rluD			DskA binding site	2805960	LSU rRNA pseudouridine(1911/1915/1917) synthase (EC 5.4.99.23)			N643_11570	2480500	E1A98_13350	2728052
SL1344_2623	0.478633	0.00762747	-0.16316	0.353931		0.16534	0.326014						bamD	yfiO		2807072	Outer membrane beta-barrel assembly protein BamD			N643_11575	2481612	E1A98_13355	2729167
SL1344_2624	-2.04539	4.05655e-32	-2.2672	6.48578e-37		-1.25303	7.17496e-28	DOWN	DOWN	DOWN	ALL DOWN	yfiA			DskA binding site	2808081	Ribosome-associated inhibitor A			N643_11580	2482618	E1A98_13360	2730175
SL1344_2625	-0.500775	0.00804893	-0.464315	0.0231666		-3.36487	1.78486e-67			DOWN		pheA			DskA binding site	2808670	Chorismate mutase I (EC 5.4.99.5) / Prephenate dehydratase (EC 4.2.1.51)	GO:0004106|chorismate mutase activity;GO:0004664|prephenate dehydratase activity	00400|Phenylalanine, tyrosine and tryptophan biosynthesis;00400|Phenylalanine, tyrosine and tryptophan biosynthesis	N643_11610	2485754	E1A98_13370	2730766
SL1344_2627	-0.598766	0.000298524	-0.426882	0.00882267		0.279723	0.106867					tyrA				2810757	Chorismate mutase I (EC 5.4.99.5) / Cyclohexadienyl dehydrogenase (EC 1.3.1.12)(EC 1.3.1.43)	GO:0004106|chorismate mutase activity	00400|Phenylalanine, tyrosine and tryptophan biosynthesis;00400|Phenylalanine, tyrosine and tryptophan biosynthesis;00401|Novobiocin biosynthesis	N643_11620	2487843	E1A98_13375	2731969
SL1344_2628	-0.339192	0.0515863	-0.598838	2.31143e-05		0.839641	2.4134e-08					aroF				2811888	2-keto-3-deoxy-D-arabino-heptulosonate-7-phosphate synthase I alpha (EC 2.5.1.54)		00400|Phenylalanine, tyrosine and tryptophan biosynthesis	N643_11625	2488974	E1A98_13380	2733101
SL1344_2630	-0.270592	0.179748	-0.32968	0.123751		0.0688625	0.693697						dgcN	yfiN		2813990	Diguanylate cyclase (EC 2.7.7.65) => DgcN	GO:0052621|diguanylate cyclase activity		N643_11635	2491071	E1A98_13395	2735404
SL1344_2646	0.614155	0.000726659	0.270826	0.125869		-0.19327	0.252643						rpl19			2826061	LSU ribosomal protein L19p	GO:0003735|structural constituent of ribosome;GO:0005622|intracellular;GO:0005840|ribosome;GO:0006412|translation		N643_11645	2493859	E1A98_13405	2737204
SL1344_2647	0.769725	0.000396525	0.600696	0.0130255		-0.0611773	0.730744					trmD			DskA binding site	2826449	tRNA (guanine(37)-N(1))-methyltransferase (EC 2.1.1.228)	GO:0052906|tRNA (guanine(37)-N(1))-methyltransferase activity		N643_11650	2494248	E1A98_13410	2737593
SL1344_2648	0.839377	0.000128054	0.564113	0.0395963		-0.0752197	0.658139					rimM			DskA binding site	2827261	16S rRNA processing protein RimM	GO:0006364|rRNA processing		N643_11655	2495060	E1A98_13415	2738391
SL1344_2649	0.76757	2.68648e-06	0.485121	0.0282711		0.124531	0.449133					rps16			DskA binding site	2827828	SSU ribosomal protein S16p	GO:0003735|structural constituent of ribosome;GO:0005622|intracellular;GO:0005840|ribosome;GO:0006412|translation		N643_11660	2495627	E1A98_13420	2738958
SL1344_2650	-0.251542	0.368798	0.00154424	0.996273		-0.963065	1.65083e-15					ffh			DskA binding site	2828390	Signal recognition particle protein Ffh			N643_11665	2496144	E1A98_13425	2739455
SL1344_2651	1.53469	2.20784e-26	0.978205	9.01582e-10		0.669245	4.17328e-05	UP				corE			DskA binding site	2829917	Inner membrane protein YpjD			N643_11670	2497671	E1A98_13430	2740908
SL1344_2652	0.615503	0.000135947	0.39158	0.0191669		0.726189	1.29705e-07					corB				2830773	Putative membrane protein YfjD			N643_11675	2498527	E1A98_13435	2741795
SL1344_2654	0.88569	1.83059e-12	0.558959	1.84748e-05		0.920547	9.72891e-10					grpE			DskA binding site	2832775	Heat shock protein GrpE	GO:0000774|adenyl-nucleotide exchange factor activity;GO:0006457|protein folding;GO:0042803|protein homodimerization activity;GO:0051087|chaperone binding		N643_11680	2499828	E1A98_13440	2743136
SL1344_2655	-0.229306	0.212252	-0.373457	0.0173629		-0.557092	0.000141081						ppnK	nadK		2833488	NAD kinase (EC 2.7.1.23)	GO:0003951|NAD+ kinase activity	00760|Nicotinate and nicotinamide metabolism	N643_11685	2500544	E1A98_13450	2743852
SL1344_2656	0.426279	0.00507671	-0.929687	1.46517e-05		-0.703299	1.55089e-05					recN				2834452	DNA repair protein RecN	GO:0005524|ATP binding;GO:0005694|chromosome;GO:0051276|chromosome organization and biogenesis		N643_11690	2501508	E1A98_13455	2744816
SL1344_2657	-0.221206	0.11205	-0.505265	0.00494967		-1.17123	1.75475e-18			DOWN		smpA			DskA binding site	2836262	Outer membrane beta-barrel assembly protein BamE			N643_11695	2503319	E1A98_13460	2746626
SL1344_2658	-0.0662814	0.803108	0.351711	0.222775		-0.13347	0.440974						rnfH			2836766	UPF0125 protein RatB			N643_11700	2503824	E1A98_13465	2747029
SL1344_2659	-0.0371055	0.868427	0.127434	0.694805		-0.504667	4.09872e-05						RatA	yfjG		2837046	Ribosome association toxin RatA			N643_11705	2504104	E1A98_13470	2747309
SL1344_2660	-0.635611	0.000269928	-0.545492	0.00219843		-0.833729	7.39777e-10					smpB				2837672	tmRNA-binding protein SmpB			N643_11710	2504685	E1A98_13475	2747917
SL1344_2773	0.203459	0.641637	0.000590521	0.998572		0.155301	0.570429					csiD				2960417	Carbon starvation induced protein CsiD			N643_11780	2531768	E1A98_13645	2782006
SL1344_2774	-0.293449	0.498034	0.178893	0.616248		0.0420269	0.856399					ygaF				2961420	L-2-hydroxyglutarate oxidase (EC 1.1.3.15)		00630|Glyoxylate and dicarboxylate metabolism	N643_11785	2532772	E1A98_13650	2783003
SL1344_2775	0.0194105	0.962859	0.0330926	0.942677		0.164376	0.469053					gabD			DskA binding site	2962710	Succinate-semialdehyde dehydrogenase [NAD(P)+] (EC 1.2.1.16)	GO:0009013|succinate-semialdehyde dehydrogenase [NAD(P)+] activity	00250|Alanine, aspartate and glutamate metabolism;00350|Tyrosine metabolism;00650|Butanoate metabolism	N643_11790	2534062	E1A98_13655	2784294
SL1344_2776	0.382973	0.101834	0.036232	0.922307		0.272361	0.145468					gabT				2964173	Gamma-aminobutyrate:alpha-ketoglutarate aminotransferase (EC 2.6.1.19)		00250|Alanine, aspartate and glutamate metabolism;00410|beta-Alanine metabolism;00640|Propanoate metabolism;00650|Butanoate metabolism	N643_11795	2535525	E1A98_13660	2785756
SL1344_2777	0.0362526	0.903679	0.489908	0.0208689		0.633532	1.61807e-06					gabP				2965586	gamma-aminobutyrate (GABA) permease			N643_11800	2536921	E1A98_13665	2787274
SL1344_2778	-0.0338379	0.929063	-0.0754501	0.858465		0.783962	3.44284e-06						csiD	ygaE		2967028	CsiR, transcriptional repressor of CsiD			N643_11805	2538364	E1A98_13670	2788695
SL1344_2779	0.218729	0.456775	0.67644	0.227745		-0.756488	0.000115943					ygaU				2967727	Uncharacterized LysM domain protein YgaU			N643_11810	2539063	E1A98_13675	2789358
SL1344_2780	-0.0340743	0.924802	0.291685	0.770587		-1.0317	8.37922e-07			DOWN			0	yqaE		2968276	UPF0057 membrane protein YqaE			N643_11815	2539608	E1A98_13680	2789891
SL1344_2781	-0.604872	0.0428523	-0.305784	0.37808		-1.20189	0.000140646			DOWN			ygaV			2968617	Transcriptional regulator YgaV, ArsR family			N643_11820	2539949	E1A98_13685	2790232
SL1344_2782	-0.46584	0.0428449	-0.460493	0.192151		-0.341019	0.180062					ygaP				2968926	Rhodanese-domain-containing inner membrane protein YgaP			N643_11825	2540258	E1A98_13690	2790541
SL1344_2783	-0.334424	0.0541622	-0.455155	0.0554601		-1.18674	3.25143e-09			DOWN		stpA				2969801	DNA-binding protein StpA			N643_11835	2541199	E1A98_13695	2791112
SL1344_2784	-0.0163238	0.934232	-0.592407	0.00153963		0.0489728	0.79402						AlaE		DskA binding site	2970901	L-alanine exporter AlaE			N643_11840	2542299	E1A98_13700	2792185
SL1344_2785	1.13777	1.62739e-05	0.74614	0.0520553		-0.602525	0.00368751	UP				ygaC				2971385	Uncharacterized protein YgaC			N643_11845	2542783	E1A98_13705	2792671
SL1344_2786	1.06895	0.226835	0.179249	0.695437		-1.36785	1.15622e-17			DOWN			elaB	ygaM		2971897	ElaB protein			N643_11850	2543295	E1A98_13710	2793167
SL1344_2790	0.84933	0.705815	1.7582	0.208883		0.832562	0.221796					nrdH				2974433	Glutaredoxin-like protein NrdH, required for reduction of Ribonucleotide reductase class Ib			N643_11865	2544588	E1A98_13715	2793744
SL1344_2791	2.51181	0.446506	-0.962614	0.46929		1.08381	0.0903018					nrdI				2974675	Ribonucleotide reduction protein NrdI			N643_11870	2544830	E1A98_13720	2793986
SL1344_2792	0.467188	0.200371	-0.223468	0.360369		0.760623	0.00897734					nrdE				2975058	Ribonucleotide reductase of class Ib (aerobic), alpha subunit (EC 1.17.4.1)	GO:0004748|ribonucleoside-diphosphate reductase activity	00230|Purine metabolism;00240|Pyrimidine metabolism;00480|Glutathione metabolism	N643_11875	2545240	E1A98_13725	2794369
SL1344_2793	0.823014	0.0181755	-0.314764	0.411945		2.04829	1.23821e-25			UP		nrdF				2977213	Ribonucleotide reductase of class Ib (aerobic), beta subunit (EC 1.17.4.1)	GO:0004748|ribonucleoside-diphosphate reductase activity	00230|Purine metabolism;00240|Pyrimidine metabolism;00480|Glutathione metabolism	N643_11880	2547368	E1A98_13730	2796523
SL1344_2794	-0.00315661	0.992753	-0.570718	0.0385873		-1.13512	5.33277e-05			DOWN		proV				2978527	Glycine betaine/L-proline transport ATP-binding protein ProV (TC 3.A.1.12.1)			N643_11885	2548683	E1A98_13740	2797836
SL1344_2795	-0.0825906	0.812618	-0.559658	0.00139546		-0.447661	0.0421544					proW				2979722	Glycine betaine/L-proline transport system permease protein ProW (TC 3.A.1.12.1)			N643_11890	2549878	E1A98_13745	2799031
SL1344_2796	0.302108	0.142254	-0.281433	0.0840324		-0.683444	0.00348549					proX				2980856	Glycine betaine/L-proline transport substrate-binding protein ProX (TC 3.A.1.12.1)			N643_11895	2551007	E1A98_13750	2800153
SL1344_2797	0.523707	0.00978627	0.974649	5.75863e-07		0.850127	4.72215e-05						0			2982016	Uncharacterized MFS-type transporter STM2812			N643_11900	2552167	E1A98_13755	2801597
SL1344_2798	1.48049	6.06991e-19	0.494648	0.0108969		0.328729	0.0775362	UP				emrR			DskA binding site	2983697	Multidrug resistance regulator EmrR (MprA)			N643_11905	2553848	E1A98_13770	2803791
SL1344_2799	0.489043	0.000441001	0.11021	0.635128		0.420292	0.00802671					emrA				2984354	Multidrug efflux system EmrAB-OMF, membrane fusion component EmrA			N643_11910	2554505	E1A98_13775	2804640
SL1344_2800	0.0932357	0.604625	-0.0478764	0.81936		0.0152513	0.94886					emrB				2985543	Multidrug efflux system EmrAB-OMF, inner-membrane proton/drug antiporter EmrB (MFS type)			N643_11915	2555694	E1A98_13780	2805637
SL1344_2802	0.057218	0.794808	-0.532308	0.0150564		-0.311547	0.0133203					luxS				2988846	S-ribosylhomocysteine lyase (EC 4.4.1.21) @ Autoinducer-2 production protein LuxS	GO:0043768|S-ribosylhomocysteine lyase activity	00270|Cysteine and methionine metabolism	N643_11920	2557375	E1A98_13785	2807239
SL1344_2803	-0.0220337	0.911329	0.13522	0.400182		-0.478667	7.99156e-06					gshA				2989511	Glutamate--cysteine ligase (EC 6.3.2.2)	GO:0004357|glutamate-cysteine ligase activity	00480|Glutathione metabolism	N643_11925	2558040	E1A98_13790	2807904
SL1344_2804	0.463406	0.0134684	0.964092	9.9391e-08		0.206983	0.165473					yqaA				2991144	putative membrane protein			N643_11930	2559673	E1A98_13795	2809533
SL1344_2805	0.492112	0.000286381	1.15221	1.498e-08		-0.57593	6.38157e-06		UP			yqaB				2991566	Fructose-1-phosphate phosphatase YqaB (EC 3.1.3.-)	GO:0008138|protein tyrosine/serine/threonine phosphatase activity;GO:0008138|protein tyrosine/threonine phosphatase activity;GO:0008138|JUN kinase phosphatase activity;GO:0008138|phosphohistidine phosphatase activity;GO:0008138|inositol bisphosphate phosphatase activity;GO:0008138|MAP kinase tyrosine/serine/threonine phosphatase activity;GO:0008138|inositol-1,3,4-trisphosphate 4-phosphatase activ…	00051|Fructose and mannose metabolism;00053|Ascorbate and aldarate metabolism;00565|Ether lipid metabolism;00600|Sphingolipid metabolism;00730|Thiamine metabolism;00740|Riboflavin metabolism;00760|Nicotinate and nicotinamide metabolism	N643_11935	2560095	E1A98_13800	2809958
SL1344_2806	-0.00794985	0.984659	0.314652	0.663563		-0.866148	1.46265e-07						csrA			2993527	Carbon storage regulator			N643_11965	2561936	E1A98_13830	2811982
SL1344_2807	0.898722	5.55201e-07	0.645761	0.00100394		-0.0287855	0.868251					alaS			DskA binding site	2993947	Alanyl-tRNA synthetase (EC 6.1.1.7)	GO:0004813|alanine-tRNA ligase activity	00970|Aminoacyl-tRNA biosynthesis	N643_11970	2562355	E1A98_13835	2812402
SL1344_2808	0.831583	4.41372e-05	0.627869	0.00717896		0.624781	0.041806					oraA				2996813	Regulatory protein RecX			N643_11975	2565230	E1A98_13840	2815160
SL1344_2809	0.532168	0.0137159	-0.0723124	0.706587		-0.445681	0.000218671					recA				2997430	RecA protein			N643_11980	2565846	E1A98_13845	2815729
SL1344_2810	1.75468	6.9954e-14	1.57219	1.02689e-14		0.979456	7.47729e-08	UP	UP				pncC	ygaD		2998576	Nicotinamide-nucleotide amidase (EC 3.5.1.42)	GO:0019159|nicotinamide-nucleotide amidase activity	00760|Nicotinate and nicotinamide metabolism	N643_11985	2566992	E1A98_13850	2816870
SL1344_2811	1.06172	2.87719e-10	0.538281	0.0051495		0.0385045	0.849177	UP				mltB				2999551	Membrane-bound lytic murein transglycosylase B			N643_11990	2567674	E1A98_13855	2817512
SL1344_2812	-1.77746	0.0230476	1.18935	0.368041		-0.388465	0.800494	DOWN				srlA				3000884	PTS system, glucitol/sorbitol-specific IIC component			N643_11995	2569016	E1A98_13860	2818853
SL1344_2813	-2.10709	0.00277764	0.842303	0.463874		1.58085	0.0478561	DOWN		UP		srlE				3001444	PTS system, glucitol/sorbitol-specific IIB component (EC 2.7.1.198) / PTS system, glucitol/sorbitol-specific IIC component 2			N643_12000	2569576	E1A98_13865	2819413
SL1344_2814	-1.88335	3.06786e-07	0.652288	0.173963		2.69651	4.91868e-45	DOWN		UP			srlB	slrB		3002427	PTS system, glucitol/sorbitol-specific IIA component (EC 2.7.1.198)			N643_12005	2570559	E1A98_13870	2820383
SL1344_2815	-1.3247	4.78472e-08	-0.0319745	0.922599		2.75916	3.29041e-44	DOWN		UP		gutD				3002801	Sorbitol-6-phosphate 2-dehydrogenase (EC 1.1.1.140)	GO:0009010|sorbitol-6-phosphate 2-dehydrogenase activity	00051|Fructose and mannose metabolism	N643_12010	2570933	E1A98_13875	2820758
SL1344_2816	-0.690543	0.00139559	-0.0973382	0.849998		0.291107	0.303874					gutM				3003656	Glucitol operon activator protein			N643_12015	2571810	E1A98_13880	2821642
SL1344_2817	-0.0324962	0.868347	0.198231	0.457575		0.0390318	0.882988					srlR				3004213	Glucitol operon repressor			N643_12020	2572368	E1A98_13885	2822068
SL1344_2818	-0.156796	0.324332	-0.202299	0.375713		0.306724	0.0654007					gutQ			DskA binding site	3004979	D-arabinose-5-phosphate isomerase (EC 5.3.1.13)	GO:0019146|arabinose-5-phosphate isomerase activity		N643_12025	2573134	E1A98_13890	2822834
SL1344_2819	-0.414326	0.0405959	-0.00203281	0.995222		-0.811182	1.08182e-06						norR	ygaA		3005941	Anaerobic nitric oxide reductase transcription regulator NorR			N643_12030	2574096	E1A98_13895	2823796
SL1344_2820	-0.118101	0.784576	0.729514	0.0388142		0.974816	9.5726e-06						flrD	norV		3007647	Anaerobic nitric oxide reductase flavorubredoxin	GO:0006118|electron transport;GO:0009055|electron carrier activity;GO:0010181|FMN binding;GO:0016491|oxidoreductase activity;GO:0046872|metal ion binding		N643_12035	2575804	E1A98_13900	2825497
SL1344_2821	-1.01852	8.16198e-05	-0.0842624	0.778499		0.681477	0.00724657	DOWN					flrR	norW		3009083	Nitric oxide reductase FlRd-NAD(+) reductase			N643_12040	2577249	E1A98_13905	2826933
SL1344_2822	1.10802	4.68404e-14	0.404222	0.0127711		1.48163	4.01962e-20	UP		UP		hydA			DskA binding site	3010313	Acylphosphate phosphohydrolase (EC 3.6.1.7) / [NiFe] hydrogenase metallocenter assembly protein HypF	GO:0003998|acylphosphatase activity	00620|Pyruvate metabolism;00627|1,4-Dichlorobenzene degradation	N643_12045	2578494	E1A98_13910	2828194
SL1344_2823	0.394376	0.459624	0.645318	0.128324		1.10162	0.00153649			UP		hydN				3012699	Electron transport protein HydN			N643_12050	2580871	E1A98_13915	2830599
SL1344_2825	0.618925	0.0940248	0.358025	0.0883044		-0.892936	7.24164e-09						hycI			3014281	Formate hydrogenlyase maturation protease (EC 3.4.23.51)			N643_12055	2581730	E1A98_13935	2835594
SL1344_2826	0.595273	0.147999	0.375569	0.242951		-0.567486	0.016753						hycH	hycH_2		3014744	Formate hydrogenlyase maturation protein HycH			N643_12060	2582178	E1A98_13940	2836057
SL1344_2827	1.36665	0.000167685	0.127142	0.671549		0.0875476	0.780048	UP				hycG				3015151	Formate hydrogenlyase subunit 7			N643_12065	2582585	E1A98_13945	2836464
SL1344_2828	0.695819	0.157088	0.529042	0.248951		1.03674	0.135874					hycF				3015918	Formate hydrogenlyase subunit 6			N643_12070	2583352	E1A98_13950	2837231
SL1344_2829	0.259622	0.454998	0.443958	0.0850415		0.64994	0.0413098					hycE				3016470	Formate hydrogenlyase subunit 5			N643_12075	2583904	E1A98_13955	2837783
SL1344_2830	0.484208	0.334442	0.883487	0.00953092		0.10198	0.842958					hycD				3018197	Formate hydrogenlyase subunit 4			N643_12080	2585631	E1A98_13960	2839510
SL1344_2831	0.116467	0.783121	0.784546	0.0010974		0.80256	0.0124295					hycC				3019123	Formate hydrogenlyase subunit 3			N643_12085	2586557	E1A98_13965	2840436
SL1344_2832	0.850437	0.555962	0.356784	0.670276		0.794704	0.375283						hycB			3020949	Formate hydrogenlyase subunit 2			N643_12090	2588380	E1A98_13970	2842259
SL1344_2833	0.0105444	0.992738	1.434	0.162704		1.31776	0.165449					hycA			DskA binding site	3021703	Formate hydrogenlyase regulatory protein HycA			N643_12095	2589137	E1A98_13975	2842995
SL1344_2834	0.000921066	0.997447	0.160696	0.496179		-0.370182	0.0262344						hypA		DskA binding site	3022374	[NiFe] hydrogenase nickel incorporation protein HypA	GO:0006464|protein modification process;GO:0016151|nickel ion binding		N643_12100	2589808	E1A98_13985	2843656
SL1344_2835	-0.632074	0.000130756	-0.332174	0.12588		-0.947515	1.32437e-08					hypB			DskA binding site	3022799	[NiFe] hydrogenase nickel incorporation-associated protein HypB			N643_12105	2590286	E1A98_13990	2844022
SL1344_2836	-0.635823	0.000220182	-0.246446	0.253442		-0.838074	0.000212146					hypC				3023662	[NiFe] hydrogenase metallocenter assembly protein HypC			N643_12110	2591149	E1A98_13995	2844885
SL1344_2837	-0.318179	0.0716687	0.431079	0.0383598		-0.280378	0.154357					hypD				3023934	[NiFe] hydrogenase metallocenter assembly protein HypD	GO:0046872|metal ion binding		N643_12115	2591421	E1A98_14000	2845157
SL1344_2838	-0.716962	7.17099e-05	0.0072572	0.979823		-0.344791	0.034514					hypE			DskA binding site	3025052	[NiFe] hydrogenase metallocenter assembly protein HypE	GO:0003824|catalytic activity		N643_12120	2592539	E1A98_14005	2846275
SL1344_2839	-0.530453	0.000764311	0.0634828	0.801513		-0.411922	0.00393703					fhlA			DskA binding site	3026296	Formate hydrogenlyase transcriptional activator			N643_12125	2593707	E1A98_14010	2847323
SL1344_2840	-0.0104164	0.982329	-0.107394	0.783025		-0.843928	2.92766e-05					ygbA				3028421	Uncharacterized protein YgbA			N643_12130	2595877	E1A98_14015	2849474
SL1344_2888	-0.614405	8.59518e-05	-0.0120659	0.957885		0.00087431	0.995215					mutS				3072855	DNA mismatch repair protein MutS	GO:0003677|DNA binding;GO:0003684|damaged DNA binding;GO:0005524|ATP binding;GO:0006259|DNA metabolic process;GO:0006281|DNA repair;GO:0006298|mismatch repair		N643_12345	2635719	E1A98_14020	2850114
SL1344_2894	-0.352706	0.382654	-0.189399	0.697342		1.08769	5.56963e-08			UP			hyi	hyi_2		3080608	2-dehydrotetronate isomerase (EC 5.3.1.35)			N643_12375	2643469	E1A98_14050	2857257
SL1344_2895	0.237672	0.5611	-0.975889	0.0185671		1.27025	6.87964e-09			UP			0	ygbL		3081374	3-oxo-tetronate 4-phosphate decarboxylase			N643_12380	2644250	E1A98_14045	2856614
SL1344_2896	-0.696572	0.0251285	-0.274468	0.313954		1.53102	5.00602e-15			UP			0	ygbK		3082009	3-oxo-tetronate kinase			N643_12385	2644885	E1A98_14040	2855356
SL1344_2897	-0.998429	0.00830129	-0.560628	0.0612622		1.4943	5.43476e-14			UP			0	ygbJ		3083265	L-threonate dehydrogenase (NAD+)			N643_12390	2646141	E1A98_14035	2854451
SL1344_2898	0.842651	1.55562e-07	0.807148	1.52601e-07		-0.696952	0.00145798						0	ygbI		3084385	L-threonate/D-erythronate transcriptional regulator, DeoR family			N643_12395	2647257	E1A98_14030	2853488
SL1344_2904	-0.55022	0.00258043	-0.850411	1.21444e-09		-0.388383	0.0170333					nlpD			DskA binding site	3089110	Murein hydrolase activator NlpD			N643_12425	2651971	E1A98_14065	2860635
SL1344_2905	-0.271772	0.0713191	-0.50791	0.00189947		0.0666955	0.672361					pcm				3090419	Protein-L-isoaspartate O-methyltransferase (EC 2.1.1.77)			N643_12430	2653281	E1A98_14070	2861914
SL1344_2906	-0.259765	0.117598	-0.436104	0.0211571		-0.476548	0.000174153					surE				3091039	5'-nucleotidase SurE (EC 3.1.3.5) @ Exopolyphosphatase (EC 3.6.1.11)	GO:0008253|5'-nucleotidase activity;GO:0004309|exopolyphosphatase activity	00230|Purine metabolism;00240|Pyrimidine metabolism;00760|Nicotinate and nicotinamide metabolism	N643_12435	2653901	E1A98_14075	2862534
SL1344_2907	0.119006	0.616061	-0.124099	0.653185		-0.36826	0.00203417					truD			DskA binding site	3091781	tRNA pseudouridine(13) synthase (EC 5.4.99.27)			N643_12440	2654643	E1A98_14080	2863276
SL1344_2908	0.62362	0.0402608	0.606713	0.0414255		-0.318159	0.141911					ispF				3092827	2-C-methyl-D-erythritol 2,4-cyclodiphosphate synthase (EC 4.6.1.12)	GO:0008685|2-C-methyl-D-erythritol 2,4-cyclodiphosphate synthase activity	00900|Terpenoid backbone biosynthesis	N643_12445	2655689	E1A98_14085	2864322
SL1344_2909	0.631665	0.0020621	0.731087	0.000133675		0.477873	0.00332277					ispD				3093306	2-C-methyl-D-erythritol 4-phosphate cytidylyltransferase (EC 2.7.7.60)	GO:0050518|2-C-methyl-D-erythritol 4-phosphate cytidylyltransferase activity	00900|Terpenoid backbone biosynthesis	N643_12450	2656168	E1A98_14090	2864801
SL1344_2910	0.211316	0.388773	0.832135	1.47304e-05		0.869271	9.82121e-10					ftsB				3094035	Cell division protein DivIC (FtsB), stabilizes FtsL against RasP cleavage			N643_12455	2656897	E1A98_14095	2865530
SL1344_2911	-0.020555	0.958118	0.558676	0.0356811		-0.194373	0.426864					ygbE				3094537	Inner membrane protein YgbE			N643_12460	2657399	E1A98_14100	2866035
SL1344_2912	0.140828	0.626801	0.764059	0.000283528		-2.13265	0.00419479			DOWN		cysC				3094911	Adenylylsulfate kinase (EC 2.7.1.25)	GO:0004020|adenylylsulfate kinase activity	00230|Purine metabolism;00920|Sulfur metabolism	N643_12465	2657773	E1A98_14105	2866408
SL1344_2913	-0.284064	0.0701515	0.546057	0.00032036		-2.05328	2.64956e-05			DOWN		cysN				3095503	Sulfate adenylyltransferase subunit 1 (EC 2.7.7.4)	GO:0004781|sulfate adenylyltransferase (ATP) activity	00230|Purine metabolism;00450|Selenoamino acid metabolism;00920|Sulfur metabolism	N643_12470	2658365	E1A98_14110	2867013
SL1344_2914	1.11136	1.03565e-05	1.42659	5.8967e-16		-2.10785	9.36119e-10	UP	UP	DOWN		cysD				3096952	Sulfate adenylyltransferase subunit 2 (EC 2.7.7.4)	GO:0004781|sulfate adenylyltransferase (ATP) activity	00230|Purine metabolism;00450|Selenoamino acid metabolism;00920|Sulfur metabolism	N643_12475	2659814	E1A98_14115	2868442
SL1344_2915	-0.365026	0.0178539	-0.189134	0.374558		1.314	5.3004e-16			UP		iap				3098111	Alkaline phosphatase isozyme conversion protein			N643_12480	2660975	E1A98_14120	2869602
SL1344_2916	-0.190164	0.670243	-0.135712	0.70153		0.815596	0.123468						Cas2	ygbF		3100256	CRISPR-associated protein Cas2			N643_12485	2663272	E1A98_14125	2871590
SL1344_2917	-0.583693	0.00726321	0.179857	0.399066		0.819057	0.00170485						cas1e			3100549	CRISPR-associated protein Cas1			N643_12490	2663565	E1A98_14130	2871876
SL1344_2919	-0.637662	0.0156681	-0.145627	0.600128		0.880329	0.0012797						cas5e			3102098	CRISPR-associated protein, Cas5e family			N643_12500	2665114	E1A98_14140	2873395
SL1344_2920	-0.42769	0.039068	-0.0041758	0.987241		0.12143	0.648802						cas7e	yghJ		3102855	CRISPR-associated protein, Cse4 family			N643_12505	2665871	E1A98_14145	2874072
SL1344_2922	-1.01961	3.29647e-06	0.0581819	0.864374		0.679457	0.167291	DOWN					0			3104484	CRISPR-associated protein, Cse1 family			N643_12515	2667491	E1A98_14155	2875651
SL1344_2923	-1.46144	7.4134e-16	0.368402	0.166583		-0.979225	5.69998e-07	DOWN					0	ygcB		3106052	CRISPR-associated helicase Cas3			N643_12520	2669059	E1A98_14160	2877574
SL1344_2925	0.0333433	0.892946	0.406929	0.0437659		-3.97538	3.39745e-09			DOWN		cysH				3110201	Phosphoadenylyl-sulfate reductase [thioredoxin] (EC 1.8.4.8)	GO:0004604|phosphoadenylyl-sulfate reductase (thioredoxin) activity	00920|Sulfur metabolism	N643_12530	2673203	E1A98_14170	2880599
SL1344_2926	0.080759	0.759525	0.438507	0.00564586		-3.50296	0.000153489			DOWN		cysI				3111011	Sulfite reductase [NADPH] hemoprotein beta-component (EC 1.8.1.2)	GO:0004783|sulfite reductase (NADPH) activity	00920|Sulfur metabolism	N643_12535	2674021	E1A98_14175	2881408
SL1344_2927	0.490666	0.00804609	-0.126455	0.42195		-3.20195	6.16855e-06			DOWN		cysJ				3112723	Sulfite reductase [NADPH] flavoprotein alpha-component (EC 1.8.1.2)	GO:0004783|sulfite reductase (NADPH) activity	00920|Sulfur metabolism	N643_12540	2675733	E1A98_14180	2883120
SL1344_2928	2.40533	3.32511e-24	1.17669	4.64212e-08		1.29706	3.05957e-08	UP	UP	UP	ALL UP		queD	ptpS		3114946	6-carboxy-5,6,7,8-tetrahydropterin synthase (EC 4.1.2.50)		00790|Folate biosynthesis	N643_12550	2677941	E1A98_14185	2885235
SL1344_2930	-0.199909	0.250113	0.756704	0.00754721		-1.30019	1.25297e-22			DOWN			queE	ygcF		3118020	7-carboxy-7-deazaguanine synthase (EC 4.3.99.3)		00790|Folate biosynthesis	N643_12560	2680345	E1A98_14240	2897768
SL1344_2931	0.542079	0.00473515	0.843583	2.69473e-05		-0.198223	0.193283					eno				3118827	Enolase (EC 4.2.1.11)	GO:0004634|phosphopyruvate hydratase activity	00010|Glycolysis / Gluconeogenesis;00680|Methane metabolism	N643_12565	2681520	E1A98_14255	2899664
SL1344_2932	1.14157	3.92802e-20	1.49717	1.53962e-20		0.0141838	0.928119	UP	UP			pyrG			DskA binding site	3120208	CTP synthase (EC 6.3.4.2)	GO:0003883|CTP synthase activity	00240|Pyrimidine metabolism	N643_12570	2682901	E1A98_14260	2901050
SL1344_2933	-0.178367	0.383743	-0.409422	0.0178971		0.305549	0.209814					mazG				3122073	Nucleoside triphosphate pyrophosphohydrolase MazG (EC 3.6.1.8)		00230|Purine metabolism;00240|Pyrimidine metabolism	N643_12575	2684766	E1A98_14265	2902915
SL1344_2937	-0.847933	2.59472e-11	-0.795928	7.15345e-10		-0.369649	0.00426851					relA				3124343	Inactive (p)ppGpp 3'-pyrophosphohydrolase domain / GTP pyrophosphokinase (EC 2.7.6.5), (p)ppGpp synthetase I	GO:0008728|GTP diphosphokinase activity	00230|Purine metabolism	N643_12580	2685675	E1A98_14280	2904438
SL1344_2938	-1.25176	4.67845e-15	-0.310062	0.292195		-0.244555	0.100342	DOWN				rumA			DskA binding site	3126629	23S rRNA (uracil(1939)-C(5))-methyltransferase (EC 2.1.1.190)			N643_12585	2687961	E1A98_14285	2906720
SL1344_2939	-0.101697	0.501236	-0.145686	0.379277		-0.209418	0.107622					barA			DskA binding site	3127982	Signal transduction histidine-protein kinase BarA (EC 2.7.13.3)	GO:0004673|protein histidine kinase activity		N643_12590	2689314	E1A98_14290	2908078
SL1344_2941	0.415185	0.1885	0.0843206	0.85698		-1.55896	4.70497e-16			DOWN			ygcX	gudD		3132002	Glucarate dehydratase (EC 4.2.1.40)	GO:0008872|glucarate dehydratase activity	00053|Ascorbate and aldarate metabolism	N643_12600	2693335	E1A98_14295	2911066
SL1344_2942	0.739954	0.000690128	-0.0467907	0.923938		-2.14978	7.23664e-15			DOWN		ygcY				3133363	Glucarate dehydratase related protein YgcY			N643_12605	2694696	E1A98_14300	2912427
SL1344_2943	1.34027	2.64788e-15	0.725592	0.0549377		-1.65574	0.00555532	UP		DOWN			ygcZ	gudT		3134700	D-glucarate transporter			N643_12610	2696039	E1A98_14305	2913769
SL1344_2944	-0.0604369	0.847158	0.873357	0.00800548		-0.379608	0.00926457						yqcA			3136539	Hypothetical flavoprotein YqcA (clustered with tRNA pseudouridine synthase C)			N643_12615	2697874	E1A98_14310	2915556
SL1344_2945	0.718026	0.000122132	0.437386	0.0424324		1.08503	2.24463e-10			UP		yqcB				3137007	tRNA pseudouridine(65) synthase (EC 5.4.99.26)			N643_12620	2698342	E1A98_14315	2916023
SL1344_2946	1.26283	6.77662e-11	0.331215	0.785302		1.04823	4.51756e-06	UP		UP		yqcC			DskA binding site	3137789	Uncharacterized protein YqcC			N643_12625	2699124	E1A98_14320	2916805
SL1344_2947	1.85506	2.96277e-23	1.7448	1.19407e-23		-0.887972	4.86506e-07	UP	UP			syd			DskA binding site	3138730	Syd protein			N643_12635	2700067	E1A98_14325	2917756
SL1344_2948	-0.249637	0.153678	-0.359893	0.0248093		-0.320656	0.026304					queF			DskA binding site	3139344	NADPH-dependent 7-cyano-7-deazaguanine reductase (EC 1.7.1.13)	GO:0033739|preQ1 synthase activity	00790|Folate biosynthesis	N643_12640	2700681	E1A98_14330	2918369
SL1344_2949	-1.20121	1.81998e-14	-0.672203	4.37996e-06		-1.02662	6.86575e-14	DOWN		DOWN			ppnN	ygdH		3140305	Pyrimidine/purine nucleotide 5'-monophosphate nucleosidase PpnN (EC 3.2.2.4) (EC 3.2.2.10)	GO:0008714|AMP nucleosidase activity;GO:0047405|pyrimidine-5'-nucleotide nucleosidase activity	00230|Purine metabolism;00240|Pyrimidine metabolism	N643_12645	2701643	E1A98_14335	2919329
SL1344_2950	2.80417	8.7806e-86	2.42658	5.95626e-64		2.98017	2.45427e-121	UP	UP	UP	ALL UP	sdaC			DskA binding site	3142234	Serine transporter	GO:0006865|amino acid transport;GO:0009847|spore germination;GO:0016020|membrane;GO:0016021|integral to membrane		N643_12650	2703572	E1A98_14340	2921250
SL1344_2951	1.86757	5.82652e-40	1.64165	1.50538e-28		2.66938	1.73645e-53	UP	UP	UP	ALL UP	sdaB			DskA binding site	3143582	L-serine dehydratase, beta subunit (EC 4.3.1.17) / L-serine dehydratase, alpha subunit (EC 4.3.1.17)	GO:0003941|L-serine ammonia-lyase activity	00260|Glycine, serine and threonine metabolism;00270|Cysteine and methionine metabolism	N643_12655	2704920	E1A98_14345	2922597
SL1344_2952	1.24014	6.551e-18	0.348345	0.0193287		0.315178	0.0353734	UP					exo			3145120	Flap endonuclease Xni			N643_12660	2706458	E1A98_14350	2924076
SL1344_2960	0.435595	0.0495338	0.507842	0.0144217		0.0748151	0.684382						rlmM	ygdE		3154227	23S rRNA (cytidine(2498)-2'-O)-methyltransferase (EC 2.1.1.186)			N643_12665	2707323	E1A98_14390	2933164
SL1344_2961	0.695996	0.00162149	1.10589	0.00429246		-0.702272	0.00024633		UP				0	ygdD		3155320	FIG00018398: hypothetical regulator			N643_12670	2708416	E1A98_14395	2934257
SL1344_2962	0.778863	1.58149e-05	0.846327	3.53021e-05		-0.19607	0.20156					gcvA			DskA binding site	3155734	Glycine cleavage system transcriptional activator GcvA			N643_12675	2708830	E1A98_14400	2934671
SL1344_2963	-0.723485	2.106e-05	-1.29776	4.00464e-09		-0.818826	3.68225e-11		DOWN			ygdI				3156998	Uncharacterized lipoprotein YgdI			N643_12680	2710095	E1A98_14405	2935939
SL1344_2964	-0.430951	0.0133966	0.0231739	0.909857		-0.723207	2.02169e-08					csdA				3157418	Cysteine desulfurase (EC 2.8.1.7) => sulfur transfer pathway protein CsdA	GO:0031071|cysteine desulfurase activity	00730|Thiamine metabolism	N643_12685	2710515	E1A98_14410	2936358
SL1344_2965	-0.496097	0.0068076	-0.540533	0.00133231		-0.502447	0.000403101						csdE	ygdK		3158623	Sulfur acceptor protein => sulfur transfer pathway protein CsdE			N643_12690	2711720	E1A98_14415	2937563
SL1344_2967	0.0900538	0.762557	0.889957	0.00259721		0.290844	0.125275						tcdA	ygdL		3160305	HesA/MoeB/ThiF family protein => sulfur transfer pathway protein CsdL			N643_12700	2713469	E1A98_14420	2938057
SL1344_2968	-0.0400298	0.847748	0.381793	0.0354175		0.251615	0.0979246						mltA			3161221	Membrane-bound lytic murein transglycosylase A			N643_12705	2714386	E1A98_14425	2939102
SL1344_2969	1.22572	3.0866e-07	0.200921	0.252799		1.77277	1.5478e-26	UP		UP		amiC				3162818	N-acetylmuramoyl-L-alanine amidase (EC 3.5.1.28)			N643_12715	2715879	E1A98_14445	2940778
SL1344_2970	-0.30778	0.100965	-0.136763	0.485493		-0.11068	0.611102					argA				3164304	N-acetylglutamate synthase (EC 2.3.1.1)		00330|Arginine and proline metabolism	N643_12720	2717365	E1A98_14450	2942263
SL1344_2971	-0.311077	0.0757829	-0.259464	0.0655873		0.215667	0.165426					recD			DskA binding site	3165738	Exodeoxyribonuclease V alpha chain (EC 3.1.11.5)	GO:0008854|exodeoxyribonuclease V activity		N643_12725	2718799	E1A98_14455	2943656
SL1344_2972	-0.279514	0.0437524	0.0455042	0.783706		0.43815	0.00030788					recB			DskA binding site	3167570	Exodeoxyribonuclease V beta chain (EC 3.1.11.5)	GO:0008854|exodeoxyribonuclease V activity		N643_12730	2720631	E1A98_14460	2945482
SL1344_2973	-0.121774	0.485192	0.0404677	0.81936		0.225217	0.0828823					ptr				3171108	Protease III precursor (EC 3.4.24.55)			N643_12735	2724169	E1A98_14465	2949017
SL1344_2974	0.363377	0.0125215	0.124209	0.426891		0.0345963	0.825437					recC			DskA binding site	3174174	Exodeoxyribonuclease V gamma chain (EC 3.1.11.5)	GO:0008854|exodeoxyribonuclease V activity		N643_12740	2727230	E1A98_14470	2952081
SL1344_2975	0.992335	0.0063455	0.655584	0.00954286		0.257543	0.264728						ppdC	comQ		3177561	FIG004136: Prepilin peptidase dependent protein C precursor			N643_12745	2730617	E1A98_14475	2955462
SL1344_2976	1.34221	0.0216809	0.866791	0.00261979		0.78162	0.00385741	UP					ygdB	comP		3177866	Uncharacterized protein YgdB			N643_12750	2730922	E1A98_14480	2955770
SL1344_2977	1.87741	1.20245e-08	0.924339	0.00233806		0.98097	0.000833357	UP					ppdB	comO		3178270	FIG004819: Prepilin peptidase dependent protein B precursor			N643_12755	2731326	E1A98_14485	2956174
SL1344_2978	2.05255	6.23062e-06	2.06023	7.89878e-24		1.47869	7.08116e-06	UP	UP	UP	ALL UP		ppdA	comN		3178824	Prepilin peptidase dependent protein A precursor			N643_12760	2731880	E1A98_14490	2956728
SL1344_2979	-0.226449	0.211205	-0.160345	0.460868		-0.333376	0.0736197					thyA				3179479	Thymidylate synthase (EC 2.1.1.45)	GO:0004799|thymidylate synthase activity	00240|Pyrimidine metabolism;00670|One carbon pool by folate	N643_12765	2732535	E1A98_14495	2957382
SL1344_2980	-0.197699	0.180907	0.125086	0.438845		-0.336729	0.0564123					lgt				3180280	Prolipoprotein diacylglyceryl transferase			N643_12770	2733336	E1A98_14500	2958183
SL1344_2981	-1.11837	6.17894e-22	-0.646793	1.80728e-07		-0.593874	2.2653e-07	DOWN					ptsP	ptsP_2		3181371	FIG001592: Phosphocarrier protein kinase/phosphorylase, nitrogen regulation associated			N643_12775	2734628	E1A98_14505	2959209
SL1344_2982	-1.40313	2.0187e-22	-1.01488	1.60553e-10		-1.25013	2.13804e-20	DOWN	DOWN	DOWN	ALL DOWN		rppH	nudH		3183630	Adenosine (5')-pentaphospho-(5'')-adenosine pyrophosphohydrolase			N643_12780	2736887	E1A98_14510	2961468
SL1344_2983	-0.0707843	0.733012	0.514996	0.00155959		-0.224985	0.300288					mutH				3184843	DNA mismatch repair endonuclease MutH	GO:0004519|endonuclease activity;GO:0006304|DNA modification		N643_12785	2738100	E1A98_14520	2962683
SL1344_2984	0.415598	0.0412792	0.866809	2.5565e-06		-0.0490244	0.825437					ygdQ			DskA binding site	3185720	UPF0053 inner membrane protein YgdQ			N643_12790	2738977	E1A98_14525	2963441
SL1344_2985	-0.941452	0.000441855	-0.0916446	0.927836		-0.394871	0.00665253					ygdR				3186603	Uncharacterized lipoprotein YgdR			N643_12795	2739860	E1A98_14530	2964292
SL1344_2986	0.546681	0.000480201	-0.468506	0.0183673		-0.176334	0.240889					tas				3187072	Tas protein, an NADP(H)-dependent aldo-keto reductase			N643_12800	2740327	E1A98_14535	2964618
SL1344_2987	0.219261	0.214219	0.221032	0.332903		1.08943	3.21573e-14			UP			ygeD			3188139	Lysophospholipid transporter LplT			N643_12805	2741399	E1A98_14540	2965690
SL1344_2988	1.04046	5.43174e-13	0.402576	0.00426977		0.777298	3.82477e-07	UP				aas				3189334	2-acylglycerophosphoethanolamine acyltransferase (EC 2.3.1.40) / Acyl-[acyl-carrier-protein] synthetase (EC 6.2.1.20)		00071|Fatty acid metabolism;00564|Glycerophospholipid metabolism	N643_12810	2742588	E1A98_14545	2966876
SL1344_2989	-0.492498	0.00367023	-0.345272	0.0534937		-1.3604	7.70619e-27			DOWN		galR				3192086	Galactose operon repressor, GalR-LacI family of transcriptional regulators			N643_12820	2745341	E1A98_14550	2969620
SL1344_2990	-0.734594	1.69465e-07	-0.615434	0.000340473		0.71179	0.000209614						0			3193128	Transcriptional regulator STM3012, LacI family			N643_12825	2746383	E1A98_13920	2831275
SL1344_2991	-0.707482	0.0103919	-0.00482669	0.99045		0.412766	0.0651667					lysA			DskA binding site	3194157	Diaminopimelate decarboxylase (EC 4.1.1.20)	GO:0008836|diaminopimelate decarboxylase activity	00300|Lysine biosynthesis	N643_12830	2747412	E1A98_14555	2970658
SL1344_2992	-0.496897	0.0509719	-0.367177	0.138971		-0.877932	6.72577e-09					lysR				3195537	Transcriptional activator protein LysR			N643_12835	2748794	E1A98_14560	2972042
SL1344_2993	-0.403948	0.0282132	0.872247	0.00116054		1.5935	4.92988e-16			UP		ygeA				3196444	Uncharacterized protein YgeA of aspartate/glutamate/hydantoin racemase family			N643_12840	2749701	E1A98_14565	2972964
SL1344_2994	-0.502208	0.0147055	0.666078	0.0314266		0.519059	0.000367494					araE				3197264	low-affinity L-arabinose transport system proton symport protein			N643_12845	2750518	E1A98_14570	2973785
SL1344_2995	-0.396104	0.133787	1.01368	1.24274e-05		-0.369914	0.0985734		UP			kduD				3199036	2-dehydro-3-deoxy-D-gluconate 5-dehydrogenase (EC 1.1.1.127) @ 2-deoxy-D-gluconate 3-dehydrogenase (EC 1.1.1.125)	GO:0047001|2-dehydro-3-deoxy-D-gluconate 5-dehydrogenase activity;GO:0008678|2-deoxy-D-gluconate 3-dehydrogenase activity	00040|Pentose and glucuronate interconversions	N643_12855	2752398	E1A98_14575	2975518
SL1344_2996	0.630988	0.0347021	-0.609563	0.0217073		1.77991	1.12115e-18			UP		kduI				3199854	4-deoxy-L-threo-5-hexosulose-uronate ketol-isomerase (EC 5.3.1.17)		00040|Pentose and glucuronate interconversions	N643_12860	2753216	E1A98_14580	2976309
SL1344_2997	0.288554	0.211543	0.462111	0.113121		0.192947	0.217033						0	yqeF		3201120	Acetyl-CoA acetyltransferase (EC 2.3.1.9)	GO:0003985|acetyl-CoA C-acetyltransferase activity	00071|Fatty acid metabolism;00072|Synthesis and degradation of ketone bodies;00280|Valine, leucine and isoleucine degradation;00310|Lysine degradation;00362|Benzoate degradation via hydroxylation;00380|Tryptophan metabolism;00620|Pyruvate metabolism;00630|Glyoxylate and dicarboxylate metabolism;00640|Propanoate metabolism;00650|Butanoate metabolism;00720|Reductive carboxylate cycle (CO2 fixation)…	N643_12865	2754362	E1A98_14585	2977432
SL1344_3000	1.41515	1.94712e-08	0.893644	1.01155e-06		-0.352417	0.0212711	UP					yqeG			3204099	Inner membrane transport protein YqeG			N643_12880	2757338	E1A98_14590	2978868
SL1344_3014	0.693854	1.2568e-05	0.204688	0.2797		-0.445744	0.000722411								DskA binding site	3218295	Uncharacterized lipoprotein YgeR			N643_12910	2765299	E1A98_14680	2992157
SL1344_3015	-0.220414	0.215621	0.0215449	0.922849		-0.286188	0.0610831					idi			DskA binding site	3219318	Isopentenyl-diphosphate Delta-isomerase (EC 5.3.3.2)	GO:0004452|isopentenyl-diphosphate delta-isomerase activity	00900|Terpenoid backbone biosynthesis	N643_12915	2766321	E1A98_14805	3026086
SL1344_3018	0.00606759	0.979222	0.174885	0.294906		0.00203749	0.989959					recJ			DskA binding site	3222669	Single-stranded-DNA-specific exonuclease RecJ			N643_12930	2769687	E1A98_14820	3029394
SL1344_3019	0.191373	0.290005	0.361628	0.0942564		-0.494219	0.000791348						dsbC			3224408	Thiol:disulfide interchange protein DsbC			N643_12935	2771426	E1A98_14825	3031133
SL1344_3020	0.662018	9.18747e-05	1.51564	2.41988e-07		-0.195366	0.192555		UP			xerD			DskA binding site	3225145	Site-specific tyrosine recombinase XerD			N643_12940	2772163	E1A98_14830	3031868
[truncated: 1,005 more rows]

## Sheet: Table S2B
Table S2B: Genes regulated by dskA among 2794 core genes
[truncated: 1,094 more rows]
