# Supplementary material for: The ancestral stringent response potentiator, DksA has been adapted throughout Salmonella evolution to orchestrate the expression of metabolic, motility, and virulence pathways
Source: Gut Microbes. 2021 Dec 20;14(1):1997294. doi: 10.1080/19490976.2021.1997294 (PMC8726615; doi:10.1080/19490976.2021.1997294)
Supplement: Supplemental Material [file KGMI_A_1997294_SM5644.zip › Supplementary information/Table S3 Bacterial strains and primers.xlsx]

## Sheet: Table S1 A
Strain	Description	Source or Reference
S. Typhimurium SL1344	wild type Smr xyl hisG rpsL	SGSC
S. Typhimurium SL1344 dksA		(1)
S. bongori SARC 11		SGSC
S. bongori SARC 11 dksA		This study
E. coli BW25113		Keio collection in E. coli K-12
E. coli BW25113 dksA		Keio collection in E. coli K-12
S. Typhimurium SL1344::dksA-FLAG	S. Typhimurium harboring a FLAG tagged dksA in the chromosome	This study
Plasmids
pKD46		(2)
pKD3		(2)
pCP20		(2)
pWSK129	Kmr low copy number cloning vector	(3)
pWSK29	Ampr low copy number cloning vector	(3)
pSUB11	3 ×FLAG for chromosomal gene tagging	(4)
pBAD18	Arabinose-inducible expression plasmid, Ampr	(5)
pBAD18::His-dksA	6×His-dksA cloned in pBAD18	This study
1. Azriel S, Goren A, Rahav G, Gal-Mor O. 2016. The Stringent Response Regulator DksA Is Required for Salmonella enterica Serovar Typhimurium Growth in Minimal Medium, Motility, Biofilm Formation, and Intestinal Colonization. Infect Immun 84:375-84.
2. Datsenko KA, Wanner BL. 2000. One-step inactivation of chromosomal genes in Escherichia coli K-12 using PCR products. Proc Natl Acad Sci U S A 97:6640-5.
3. Wang RF, Kushner SR. 1991. Construction of versatile low-copy-number vectors for cloning, sequencing and gene expression in Escherichia coli. Gene 100:195-9.
4. Uzzau S, Figueroa-Bossi N, Rubino S, Bossi L. 2001. Epitope tagging of chromosomal genes in Salmonella. Proc Natl Acad Sci U S A 98:15264-9.
5. Guzman LM, Belin D, Carson MJ, Beckwith J. 1995. Tight regulation, modulation, and high-level expression by vectors containing the arabinose PBAD promoter. J Bacteriol 177:4121-30.

## Sheet: Table S1 B
	Name	Sequence (5' to 3')	Application
1	fliA_Fw	CGTCACGAAGCATTGCGC	RT-PCR
2	fliA_Rev	ATACGCTGCACTGCGTAAGT	RT-PCR
3	flhB_Fw	ATCAGCAGTGAGGTCAGTTC	RT-PCR
4	flhB_Rev	CGACGACAAAACAGAAGCCC	RT-PCR
5	flhC_Fw	GCATTGTTCAGGAAGCKCG	RT-PCR
6	flhC_Rev	CCCAGGTCATAAACCAGTCBG	RT-PCR
7	motA_Fw	GGCCATCAGGCGATAGAGCA	RT-PCR
8	motA_Rev	CTTGGGGCACTCTATCAACC	RT-PCR
9	cheB_Fw	TACGTATCGCCTGTCCGGC	RT-PCR
10	cheB_Rev	TTGCGCAAAACGAAGCAAGTTG	RT-PCR
11	sopB_Fw	GGGAAARGGCGTATGCAGT	RT-PCR
12	sopB_Rev	CCATGACGTATCCCGCAAA	RT-PCR
13	invA_Fw	TCCGCTAATTTGATGGATCTCA	RT-PCR
14	invA_Rev	ATCCGGAAAACGACCTTCAATC	RT-PCR
15	sipB_Fw	ACTGGAGTCTCGTCTGGCG	RT-PCR
16	sipB_Rev	GTCATAAACACTCTTGGCGGTA	RT-PCR
17	invF_Fw	GGGAGAAGACTATGGCGTTTCT	RT-PCR
18	invF_Rev	GCAGCGATTGCGCCATACG	RT-PCR
19	rpoD_Fw	CGCCAGATGCTGCAAGAGAT	RT-PCR
20	rpoD_Rev	CCGATCGGCGTTTCCATGG	RT-PCR
21	citD_Fw	AATGCAGTCCAGHGCGCCTT	RT-PCR
22	citD_Rev	CAGGATATYGACCTGCAAATC	RT-PCR
23	hilA_Fw	TACAGCAAGCGCTTAAATTGCT	RT-PCR
24	hilA_Rev	ATCCCCATTTGCGCCATGCT	RT-PCR
25	hilD_Fw	CCCACAGAGAAAGCGCAGA	RT-PCR
26	hilD_Rev	GTTGTTACAGTTACTGCAACCT	RT-PCR
27	rtsA_Fw	ACATATTGATGACGAGAGGAAG	RT-PCR
28	rtsA_Rev	ACTCGAGTGGCTTATATGTGTG	RT-PCR
29	rtsB_Fw	CATCAAATGGATTAATTCAACATC	RT-PCR
30	rtsB_Rev	TTTATTACGTGGCRGCAGG	RT-PCR
31	siiA_Fw	CCTGATGTAGTTATTGACATGA	RT-PCR
32	siiA_Rev	TCACTCTGRCACCTTTTTATTA	RT-PCR
33	siiB_Fw	GTTTTGTTTGCCGGGGAGTC	RT-PCR
34	siiB_Rev	AGCGTCGACACATTGCTACA	RT-PCR
35	fimA_Fw_SL1344	GCGTGAGTGGCGGTACTATT	RT-PCR
36	fimA_Rev_SL1344	GTACGGTATTGACCCAGCGT	RT-PCR
37	fimD_Fw_SL1344	GCTATCATTCGCAACGCTGG	RT-PCR
38	fimD_Rev_SL1344	TCGAAAACATCGTTCCCGGT	RT-PCR
39	fimW_Fw_SL1344	GCTTCGACATAGCGTCCCTT	RT-PCR
40	fimW_Rev_SL1344	TGATAACCGCTGGCGATCAG	RT-PCR
41	glgS_Fw_SL1344	GATTTTCTGGCGCGCAGTTT	RT-PCR
42	glgS_Rev_SL1344	GCGTAACGCTTGCAAAACCA	RT-PCR
43	glgX_Fw_SL1344	CGACGCTACTGCTCTCTCAG	RT-PCR
44	glgX_Rev_SL1344	GTCCAGCCAGGTTAAGGCAT	RT-PCR
45	ssaG_Fw_SL1344	ATATGCTCTCCCACATGGCG	RT-PCR
46	ssaG_Rev_SL1344	GGCAAATTGCGCTTTAATCATCG	RT-PCR
47	siiA_Fw_SL1344	CGACTGGGATATGAACGGGG	RT-PCR
48	siiA_Rev_SL1344	CGTTGTACTTGATGCTGCGG	RT-PCR
49	siiB_Fw_SL1344	TGACAATGTGTCTACCGCCC	RT-PCR
50	siiB_Rev_SL1344	TAGACAGACCCGCAAACGTC	RT-PCR
51	siiC_Fw_SL1344	GGCAAGTTACTCGCAGGCTA	RT-PCR
52	siiC_Rev_SL1344	CTCTTTTGCAGCGGCGTATC	RT-PCR
53	orfX_Fw_SL1344	AAGCCCCGGACAAGTAAGAC	RT-PCR
54	orfX_Rev_SL1344	CGACAGGCCTCTTTTACCCA	RT-PCR
55	pipB_Fw_SL1344	CCGCTGCAATTCTATTCGGC	RT-PCR
56	pipB_Rev_SL1344	CGGGAGTGGAGTAGGGGTAT	RT-PCR
57	citC_Fw_SL1344	ATTAATCTCGCCTGGGAGCG	RT-PCR
58	citC_Rev_SL1344	ACGCTGGCTATCGTCGAAAA	RT-PCR
59	citX_Fw_SL1344	GGTCTCCTTTACCGTGGTGG	RT-PCR
60	citX_Rev_SL1344	TACTCTTCTGCCAGCGTGTG	RT-PCR
61	pyrB_Fw_SL1344	ACTTACGTGGACGCGATTGT	RT-PCR
62	pyrB_Rev_SL1344	TCTGTGTCGGATGCTGGTTC	RT-PCR
63	ego_(lsrA)_Fw_SL1344	GGTGTGCGTTGCAGTCATTT	RT-PCR
64	ego_(lsrA)_Rev_SL1344	GTCCCTGCAAGCCAAACAAG	RT-PCR
65	ydeW (lsrR)_Fw_SL1344	TGATGCCGCTTGTAGCGTAA	RT-PCR
66	ydeW (lsrR)_Rev_SL1344	TCACATCCCGCACGCTATTT	RT-PCR
67	phoP_Fw_SL1344	TAATGCGCCGTAATAGCGGT	RT-PCR
68	phoP_Rev_SL1344	CGAACGCCGTGAGTTTGATG	RT-PCR
69	pagC_Fw_SL1344	GAAAACGGGATTTGCCTGGG	RT-PCR
70	pagC_Rev_SL1344	AAACGGTATCCAACCCCGAC	RT-PCR
71	pagD_Fw_SL1344	CCCCGCAACCACCTACAAAT	RT-PCR
72	pagD_Rev_SL1344	TTCCTGGCGTCATTGACTGG	RT-PCR
73	tRNA-ser_Fw	GGAAGTGTGGCCGAGCGG	RT-PCR
74	tRNA-ser_Rev	TGGCGGAAGCGCAGAGATTC	RT-PCR
75	tRNA-lys_Fw	GGGTCGTTAGCTCAGTTGGTAG	RT-PCR
76	tRNA-lys_Rev	TGGTGGGTCGTGCAGGATTCG	RT-PCR
77	tRNA-pro_Fw	TGGTCGGTGATAGAGGATTCGA	RT-PCR
78	tRNA-pro_Rev	CGGTGATTGGCGCAGCCT	RT-PCR
79	rpoD_Fw_91bp	GATCAGGCGCGCACCATCC	RT-PCR
80	rpoD_Rev_91bp	CCATCTCTTGCAGCATCTGGCG	RT-PCR
81	ssaR_Fw	TGTATGGCCTTGCGCTTGTA	RT-PCR
82	ssaR_Rev	TCCCACTCAGACGTCCAGAA	RT-PCR
83	ssrA_Fw	AGAAGCGCATTTTGCTGGTG	RT-PCR
84	ssrA_Rev	ACAAGAATACCAGCCGCCTC	RT-PCR
85	ttrS_Fw	TGCTGAACGCACTGAAAACG	RT-PCR
86	ttrS_Rev	GGGTGGTCATAAACGGCTGA	RT-PCR
87	ssek3_Fw	TCTGCCTTCATCAGGTAGTGC	RT-PCR
88	ssek3_Rev	TGGTTTTCCCCAAACCTGCT	RT-PCR
89	sseL_Fw	CGAATGCCGGACAAAACGAT	RT-PCR
90	sseL_Rev	TCATATATTTGCCGCCGGGT	RT-PCR
91	hilA_prom_Fw	CATTTTTTGTATCTGTCACTTA	EMSA
92	hilA_prom_Rev	GATAATAGTGTATTCTCTTACA	EMSA
93	dksa-NdeI-F	AAAACATATGCAAGAAGGGCAAAACCG	His-DksA cloning
94	dksa-BamHI-R	AAAAGGATCCTTAACCCGCCATCTGTTTTTC	His-DksA cloning
95	Bongori dksA 5’ fragment F	CAGCTATTGAGCGAGGCTG	dksA deletion in S. bongori SARC 11
96	Bongori dksA 5’ fragment R	GAAGCAGCTCCAGCCTACACATTCTTGCATGTTGCTTCTCC	dksA deletion in S. bongori SARC 11
97	pKD3 Cm F	TGTGTAGGCTGGAGCTGCTTC	dksA deletion in S. bongori SARC 11
98	pKD3 Cm R	CATATGAATATCCTCCTTAG	dksA deletion in S. bongori SARC 11
99	Bongori dksA 3’ fragment F	CTAAGGAGGATATTCATATGATGGCGGGTTAATCCCGTTCGT	dksA deletion in S. bongori SARC 11
100	Bongori dksA 3’ fragment R	TATGCGGACGCGCCAGACTC	dksA deletion in S. bongori SARC 11
101	dksAX3 FLAG Fw	CTGTGCATCGACTGCAAAACGCTGGCTGAAATTCGCGAAAAACAGATGGCGGGTGACTACAAAGACCATGACGG	Chromosomal fusion of FLAG tagged dksA
102	dksAX3 FLAG Rv	TGTAGATAGCTGCCGAGGGCGGCGATTAACGAGCCGAAATGCAGTTCGCCGGCATATGAATATCCTCCTTAG	Chromosomal fusion of FLAG tagged dksA
