# Supplementary material for: The ancestral stringent response potentiator, DksA has been adapted throughout Salmonella evolution to orchestrate the expression of metabolic, motility, and virulence pathways
Source: Gut Microbes. 2021 Dec 20;14(1):1997294. doi: 10.1080/19490976.2021.1997294 (PMC8726615; doi:10.1080/19490976.2021.1997294)
Supplement: Supplemental Material [file KGMI_A_1997294_SM5644.zip › Supplementary information/Table S4 Sequences deposited at SRA.xlsx]

## Sheet: metadata-8512720-processed-ok
accession	study	object_status	bioproject_accession	biosample_accession	sample_name	library_ID	title	library_strategy	library_source	library_selection	library_layout	platform	instrument_model	design_description	filetype	filename	filename2	filename3	filename4	assembly	fasta_file
SRR13065767	SRP292670	new	PRJNA678618	SAMN16808092	S. Bongori_wt_1	SB_wt_1	RNAseq S bongori	RNA-Seq	TRANSCRIPTOMIC	size fractionation	single	ILLUMINA	NextSeq 500	om the total RNA samples, ribosomal RNA molecules were depleted using an in-house developed protocol. cDNA was synthesized. For Illumina NextSeq sequencing, the samples were pooled in approximately equimolar amounts. The cDNA pool was size fractionated in the size range of 200 550 bp using a preparative agarose gel.	fastq	SB_WT_1_S19_R1_001.fastq.gz
SRR13065766	SRP292670	new	PRJNA678618	SAMN16808093	S. Bongori_wt_2	SB_wt_2	RNAseq S bongori	RNA-Seq	TRANSCRIPTOMIC	size fractionation	single	ILLUMINA	NextSeq 500	om the total RNA samples, ribosomal RNA molecules were depleted using an in-house developed protocol. cDNA was synthesized. For Illumina NextSeq sequencing, the samples were pooled in approximately equimolar amounts. The cDNA pool was size fractionated in the size range of 200 550 bp using a preparative agarose gel.	fastq	SB_WT_2_S20_R1_001.fastq.gz
SRR13065755	SRP292670	new	PRJNA678618	SAMN16808094	S. Bongori_wt_3	SB_wt_3	RNAseq S bongori	RNA-Seq	TRANSCRIPTOMIC	size fractionation	single	ILLUMINA	NextSeq 500	om the total RNA samples, ribosomal RNA molecules were depleted using an in-house developed protocol. cDNA was synthesized. For Illumina NextSeq sequencing, the samples were pooled in approximately equimolar amounts. The cDNA pool was size fractionated in the size range of 200 550 bp using a preparative agarose gel.	fastq	SB_WT_3_S21_R1_001.fastq.gz
SRR13065747	SRP292670	new	PRJNA678618	SAMN16808095	S. Bongori_dksA_1	SB_dksA_1	RNAseq S.bongori	RNA-Seq	TRANSCRIPTOMIC	size fractionation	single	ILLUMINA	NextSeq 500	om the total RNA samples, ribosomal RNA molecules were depleted using an in-house developed protocol. cDNA was synthesized. For Illumina NextSeq sequencing, the samples were pooled in approximately equimolar amounts. The cDNA pool was size fractionated in the size range of 200 550 bp using a preparative agarose gel.	fastq	SB_DKSA_1_S22_R1_001.fastq.gz
SRR13065746	SRP292670	new	PRJNA678618	SAMN16808096	S. Bongori_dksA_2	SB_dksA_2	RNAseq S bongori	RNA-Seq	TRANSCRIPTOMIC	size fractionation	single	ILLUMINA	NextSeq 500	om the total RNA samples, ribosomal RNA molecules were depleted using an in-house developed protocol. cDNA was synthesized. For Illumina NextSeq sequencing, the samples were pooled in approximately equimolar amounts. The cDNA pool was size fractionated in the size range of 200 550 bp using a preparative agarose gel.	fastq	SB_DKSA_2_S23_R1_001.fastq.gz
SRR13065745	SRP292670	new	PRJNA678618	SAMN16808097	S. Bongori_dksA_3	SB_dksA_3	RNAseq S bongori	RNA-Seq	TRANSCRIPTOMIC	size fractionation	single	ILLUMINA	NextSeq 500	om the total RNA samples, ribosomal RNA molecules were depleted using an in-house developed protocol. cDNA was synthesized. For Illumina NextSeq sequencing, the samples were pooled in approximately equimolar amounts. The cDNA pool was size fractionated in the size range of 200 550 bp using a preparative agarose gel.	fastq	SB_DKSA_3_S24_R1_001.fastq.gz
SRR13065744	SRP292670	new	PRJNA678618	SAMN16808098	E. coli_wt_1	EC_wt_1	RNAseq E.coli	RNA-Seq	TRANSCRIPTOMIC	size fractionation	single	ILLUMINA	NextSeq 500	om the total RNA samples, ribosomal RNA molecules were depleted using an in-house developed protocol. cDNA was synthesized. For Illumina NextSeq sequencing, the samples were pooled in approximately equimolar amounts. The cDNA pool was size fractionated in the size range of 200 550 bp using a preparative agarose gel.	fastq	EC_WT_1_S25_R1_001.fastq.gz
SRR13065743	SRP292670	new	PRJNA678618	SAMN16808099	E. coli_wt_2	EC_wt_2	RNAseq E.coli	RNA-Seq	TRANSCRIPTOMIC	size fractionation	single	ILLUMINA	NextSeq 500	om the total RNA samples, ribosomal RNA molecules were depleted using an in-house developed protocol. cDNA was synthesized. For Illumina NextSeq sequencing, the samples were pooled in approximately equimolar amounts. The cDNA pool was size fractionated in the size range of 200 550 bp using a preparative agarose gel.	fastq	EC_WT_2_S26_R1_001.fastq.gz
SRR13065742	SRP292670	new	PRJNA678618	SAMN16808100	E. coli_wt_3	EC_wt_3	RNAseq E.coli	RNA-Seq	TRANSCRIPTOMIC	size fractionation	single	ILLUMINA	NextSeq 500	om the total RNA samples, ribosomal RNA molecules were depleted using an in-house developed protocol. cDNA was synthesized. For Illumina NextSeq sequencing, the samples were pooled in approximately equimolar amounts. The cDNA pool was size fractionated in the size range of 200 550 bp using a preparative agarose gel.	fastq	EC_WT_3_S27_R1_001.fastq.gz
SRR13065741	SRP292670	new	PRJNA678618	SAMN16808101	E. coli_dksA_KO_1	EC_dksA_1	RNAseq E.coli	RNA-Seq	TRANSCRIPTOMIC	size fractionation	single	ILLUMINA	NextSeq 500	om the total RNA samples, ribosomal RNA molecules were depleted using an in-house developed protocol. cDNA was synthesized. For Illumina NextSeq sequencing, the samples were pooled in approximately equimolar amounts. The cDNA pool was size fractionated in the size range of 200 550 bp using a preparative agarose gel.	fastq	EC_DKSA_1_S28_R1_001.fastq.gz
SRR13065765	SRP292670	new	PRJNA678618	SAMN16808102	E. coli_dksA_KO_2	EC_dksA_2	RNAseq E.coli	RNA-Seq	TRANSCRIPTOMIC	size fractionation	single	ILLUMINA	NextSeq 500	om the total RNA samples, ribosomal RNA molecules were depleted using an in-house developed protocol. cDNA was synthesized. For Illumina NextSeq sequencing, the samples were pooled in approximately equimolar amounts. The cDNA pool was size fractionated in the size range of 200 550 bp using a preparative agarose gel.	fastq	EC_DKSA_2_S29_R1_001.fastq.gz
SRR13065764	SRP292670	new	PRJNA678618	SAMN16808103	E. coli_dksA_KO_3	EC_dksA_3	RNAseq STM	RNA-Seq	TRANSCRIPTOMIC	size fractionation	single	ILLUMINA	NextSeq 500	om the total RNA samples, ribosomal RNA molecules were depleted using an in-house developed protocol. cDNA was synthesized. For Illumina NextSeq sequencing, the samples were pooled in approximately equimolar amounts. The cDNA pool was size fractionated in the size range of 200 550 bp using a preparative agarose gel.	fastq	EC_DKSA_3_S30_R1_001.fastq.gz
SRR13065763	SRP292670	new	PRJNA678618	SAMN16808104	S. Typhimurium _wt_1	STM_wt_1	RNAseq STM	RNA-Seq	TRANSCRIPTOMIC	size fractionation	single	ILLUMINA	NextSeq 500	om the total RNA samples, ribosomal RNA molecules were depleted using an in-house developed protocol. cDNA was synthesized. For Illumina NextSeq sequencing, the samples were pooled in approximately equimolar amounts. The cDNA pool was size fractionated in the size range of 200 550 bp using a preparative agarose gel.	fastq	STM_WT_1_S13_R1_001.fastq.gz
SRR13065762	SRP292670	new	PRJNA678618	SAMN16808105	S. Typhimurium _wt_2	STM_wt_2	RNAseq STM	RNA-Seq	TRANSCRIPTOMIC	size fractionation	single	ILLUMINA	NextSeq 500	om the total RNA samples, ribosomal RNA molecules were depleted using an in-house developed protocol. cDNA was synthesized. For Illumina NextSeq sequencing, the samples were pooled in approximately equimolar amounts. The cDNA pool was size fractionated in the size range of 200 550 bp using a preparative agarose gel.	fastq	STM_WT_2_S14_R1_001.fastq.gz
SRR13065761	SRP292670	new	PRJNA678618	SAMN16808106	S. Typhimurium _wt_3	STM_wt_3	RNAseq STM	RNA-Seq	TRANSCRIPTOMIC	size fractionation	single	ILLUMINA	NextSeq 500	om the total RNA samples, ribosomal RNA molecules were depleted using an in-house developed protocol. cDNA was synthesized. For Illumina NextSeq sequencing, the samples were pooled in approximately equimolar amounts. The cDNA pool was size fractionated in the size range of 200 550 bp using a preparative agarose gel.	fastq	STM_WT_3_S15_R1_001.fastq.gz
SRR13065760	SRP292670	new	PRJNA678618	SAMN16808107	S. Typhimurium _dksA_KO_1	STM_dksA_1	RNAseq STM	RNA-Seq	TRANSCRIPTOMIC	size fractionation	single	ILLUMINA	NextSeq 500	om the total RNA samples, ribosomal RNA molecules were depleted using an in-house developed protocol. cDNA was synthesized. For Illumina NextSeq sequencing, the samples were pooled in approximately equimolar amounts. The cDNA pool was size fractionated in the size range of 200 550 bp using a preparative agarose gel.	fastq	STM_DKSA_1_S16_R1_001.fastq.gz
SRR13065759	SRP292670	new	PRJNA678618	SAMN16808108	S. Typhimurium _dksA_KO_2	STM_dksA_2	RNAseq STM	RNA-Seq	TRANSCRIPTOMIC	size fractionation	single	ILLUMINA	NextSeq 500	om the total RNA samples, ribosomal RNA molecules were depleted using an in-house developed protocol. cDNA was synthesized. For Illumina NextSeq sequencing, the samples were pooled in approximately equimolar amounts. The cDNA pool was size fractionated in the size range of 200 550 bp using a preparative agarose gel.	fastq	STM_DKSA_2_S17_R1_001.fastq.gz
SRR13065758	SRP292670	new	PRJNA678618	SAMN16808109	S. Typhimurium _dksA_KO_3	STM_dksA_3	RNAseq STM	RNA-Seq	TRANSCRIPTOMIC	size fractionation	single	ILLUMINA	NextSeq 500	om the total RNA samples, ribosomal RNA molecules were depleted using an in-house developed protocol. cDNA was synthesized. For Illumina NextSeq sequencing, the samples were pooled in approximately equimolar amounts. The cDNA pool was size fractionated in the size range of 200 550 bp using a preparative agarose gel.	fastq	STM_DKSA_3_S18_R1_001.fastq.gz
SRR13065757	SRP292670	new	PRJNA678618	SAMN16808110	S. Typhimurium _ChIP_control_1	STM_ChIP_c_1	ChIP STM dksA	ChIP-Seq	GENOMIC	ChIP	paired	ILLUMINA	Illumina HiSeq 2500	A ChIP-Seq experiment was performed in order to detect binding sites of the transcription factor DKSA in Salmonella Enterica Typhimurium strain SL1344. Triplicates were sequenced for each of the following groups: 1. IP (immunoprecipitation) using an antibody against a tag added to DKFA 2. Ctrl using a non-specific antibody 3. Input The goal of the analysis is to detect regions which are enriched …	fastq	1_Ctrl_TTAGGC_L001_R1_001.fastq.gz		1_Ctrl_TTAGGC_L002_R1_001.fastq.gz
SRR13065756	SRP292670	new	PRJNA678618	SAMN16808111	S. Typhimurium _ChIP_control_2	STM_ChIP_c_2	ChIP STM dksA	ChIP-Seq	GENOMIC	ChIP	paired	ILLUMINA	Illumina HiSeq 2500	A ChIP-Seq experiment was performed in order to detect binding sites of the transcription factor DKSA in Salmonella Enterica Typhimurium strain SL1344. Triplicates were sequenced for each of the following groups: 1. IP (immunoprecipitation) using an antibody against a tag added to DKFA 2. Ctrl using a non-specific antibody 3. Input The goal of the analysis is to detect regions which are enriched …	fastq	2_Ctrl_GCCAAT_L001_R1_001.fastq.gz	2_Ctrl_GCCAAT_L001_R1_002.fastq.gz	2_Ctrl_GCCAAT_L002_R1_001.fastq.gz	2_Ctrl_GCCAAT_L002_R1_002.fastq.gz
SRR13065754	SRP292670	new	PRJNA678618	SAMN16808112	S. Typhimurium _ChIP_control_3	STM_ChIP_c_3	ChIP STM dksA	ChIP-Seq	GENOMIC	ChIP	paired	ILLUMINA	Illumina HiSeq 2500	A ChIP-Seq experiment was performed in order to detect binding sites of the transcription factor DKSA in Salmonella Enterica Typhimurium strain SL1344. Triplicates were sequenced for each of the following groups: 1. IP (immunoprecipitation) using an antibody against a tag added to DKFA 2. Ctrl using a non-specific antibody 3. Input The goal of the analysis is to detect regions which are enriched …	fastq	3_Ctrl_GATCAG_L001_R1_001.fastq.gz		3_Ctrl_GATCAG_L002_R1_001.fastq.gz
SRR13065753	SRP292670	new	PRJNA678618	SAMN16808113	S. Typhimurium _ChIP_aFlag_1	STM_ChIP_F_1	ChIP STM dksA	ChIP-Seq	GENOMIC	ChIP	paired	ILLUMINA	Illumina HiSeq 2500	A ChIP-Seq experiment was performed in order to detect binding sites of the transcription factor DKSA in Salmonella Enterica Typhimurium strain SL1344. Triplicates were sequenced for each of the following groups: 1. IP (immunoprecipitation) using an antibody against a tag added to DKFA 2. Ctrl using a non-specific antibody 3. Input The goal of the analysis is to detect regions which are enriched …	fastq	1_aFlag_CGATGT_L001_R1_001.fastq.gz		1_aFlag_CGATGT_L002_R1_001.fastq.gz
SRR13065752	SRP292670	new	PRJNA678618	SAMN16808114	S. Typhimurium _ChIP_aFlag_2	STM_ChIP_F_2	ChIP STM dksA	ChIP-Seq	GENOMIC	ChIP	paired	ILLUMINA	Illumina HiSeq 2500	A ChIP-Seq experiment was performed in order to detect binding sites of the transcription factor DKSA in Salmonella Enterica Typhimurium strain SL1344. Triplicates were sequenced for each of the following groups: 1. IP (immunoprecipitation) using an antibody against a tag added to DKFA 2. Ctrl using a non-specific antibody 3. Input The goal of the analysis is to detect regions which are enriched …	fastq	2_aFlag_ACAGTG_L001_R1_001.fastq.gz		2_aFlag_ACAGTG_L002_R1_001.fastq.gz
SRR13065750	SRP292670	new	PRJNA678618	SAMN16808115	S. Typhimurium _ChIP_aFlag_3	STM_ChIP_F_3	ChIP STM dksA	ChIP-Seq	GENOMIC	ChIP	paired	ILLUMINA	Illumina HiSeq 2500	A ChIP-Seq experiment was performed in order to detect binding sites of the transcription factor DKSA in Salmonella Enterica Typhimurium strain SL1344. Triplicates were sequenced for each of the following groups: 1. IP (immunoprecipitation) using an antibody against a tag added to DKFA 2. Ctrl using a non-specific antibody 3. Input The goal of the analysis is to detect regions which are enriched …	fastq	3_aFlag_ACTTGA_L001_R1_001.fastq.gz		3_aFlag_ACTTGA_L002_R1_001.fastq.gz
SRR13065749	SRP292670	new	PRJNA678618	SAMN16808116	S. Typhimurium _ChIP_input_1	STM_ChIP_i_1	ChIP STM dksA	ChIP-Seq	GENOMIC	ChIP	paired	ILLUMINA	Illumina HiSeq 2500	A ChIP-Seq experiment was performed in order to detect binding sites of the transcription factor DKSA in Salmonella Enterica Typhimurium strain SL1344. Triplicates were sequenced for each of the following groups: 1. IP (immunoprecipitation) using an antibody against a tag added to DKFA 2. Ctrl using a non-specific antibody 3. Input The goal of the analysis is to detect regions which are enriched …	fastq	1_Input_ATCACG_L001_R1_001.fastq.gz	1_Input_ATCACG_L001_R1_002.fastq.gz	1_Input_ATCACG_L002_R1_001.fastq.gz	1_Input_ATCACG_L002_R1_002.fastq.gz
SRR13065748	SRP292670	new	PRJNA678618	SAMN16808117	S. Typhimurium _ChIP_input_2	STM_ChIP_i_2	ChIP STM dksA	ChIP-Seq	GENOMIC	ChIP	paired	ILLUMINA	Illumina HiSeq 2500	A ChIP-Seq experiment was performed in order to detect binding sites of the transcription factor DKSA in Salmonella Enterica Typhimurium strain SL1344. Triplicates were sequenced for each of the following groups: 1. IP (immunoprecipitation) using an antibody against a tag added to DKFA 2. Ctrl using a non-specific antibody 3. Input The goal of the analysis is to detect regions which are enriched …	fastq	2_Input_TGACCA_L001_R1_001.fastq.gz		2_Input_TGACCA_L002_R1_001.fastq.gz
SRR13065751	SRP292670	new	PRJNA678618	SAMN16808118	S. Typhimurium _ChIP_input_3	STM_ChIP_i_3	ChIP STM dksA	ChIP-Seq	GENOMIC	ChIP	paired	ILLUMINA	Illumina HiSeq 2500	A ChIP-Seq experiment was performed in order to detect binding sites of the transcription factor DKSA in Salmonella Enterica Typhimurium strain SL1344. Triplicates were sequenced for each of the following groups: 1. IP (immunoprecipitation) using an antibody against a tag added to DKFA 2. Ctrl using a non-specific antibody 3. Input The goal of the analysis is to detect regions which are enriched …	fastq	3_Input_CAGATC_L001_R1_001.fastq.gz		3_Input_CAGATC_L002_R1_001.fastq.gz
